# Supplementary material for: Comprehensive analysis to identify a novel diagnostic marker of lung adenocarcinoma and its immune infiltration landscape
Source: Front Oncol. 2023 Jun 20;13:1199608. doi: 10.3389/fonc.2023.1199608 (PMC10319060; doi:10.3389/fonc.2023.1199608)
Supplement: Supplementary Table 1 — Enrichment analysis of GSEA immune signature gene sets [file Table_1.xlsx]

## Sheet: Sheet1
Table S1:Enrichment Analysis of GSEA Immune Signature Gene Sets
ID	Description	setSize	enrichmentScore	NES	pvalue	p.adjust	qvalues	rank	leading_edge	core_enrichment
GSE29618_MONOCYTE_VS_MDC_UP	GSE29618_MONOCYTE_VS_MDC_UP	146	-0.63209	-2.41387	1e-10	3.248e-08	2.38246e-08	1661	tags=51%, list=20%, signal=41%	PSAP/LAMP1/RCBTB2/CTSD/LILRB3/CDC42EP3/FTL/TIAM1/TMEM127/LILRA2/SLC22A4/CTSS/TNFSF13/TNFRSF1B/SERPINA1/ASAH1/PNPLA2/DUSP6/MPP1/SLCO3A1/ACSL1/ABHD5/CD68/S100A9/CD44/GAB2/CRISPLD2/GMFG/SIRPB1/RIN2/IRAK3/CCR1/BCL2A1/SLC7A7/CEBPB/TLR4/FGR/PILRA/NLRP3/PTGER2/EIF1/ATP6AP2/FBXL5/CSF3R/FCGR2A/AOAH/FCER1G/SLC31A2/FPR1/EGR1/TREM1/TYROBP/G0S2/LTA4H/CD163/ALDH1A1/FRY/MAFB/SDCBP/NCF2/LDLR/BTG2/CYP27A1/SLC11A1…
GSE29618_BCELL_VS_MONOCYTE_DAY7_FLU_VACCINE_DN	GSE29618_BCELL_VS_MONOCYTE_DAY7_FLU_VACCINE_DN	149	-0.629017	-2.41299	1e-10	3.248e-08	2.38246e-08	1689	tags=54%, list=20%, signal=44%	ALDH3B1/PSAP/SIGLEC9/TBXAS1/CTSD/IL1RN/HDAC4/DAPK1/IGFBP7/CD86/CDC42EP4/LAPTM4A/LILRB3/HEXB/CDC42EP3/FTL/TIAM1/TRIB1/LILRA2/TNFSF13/TNFRSF1B/ATF3/TIMP2/SCARB2/SLC27A3/ERMAP/ICAM1/DUSP6/ARRB1/FZD1/MYO1F/PXN/MPP1/KLF10/SLCO3A1/RAB20/ACSL1/CD68/NFIL3/TNFSF12/CD302/CRISPLD2/ST3GAL6/SIRPB1/IRAK3/CCR1/EMILIN2/MCL1/CEBPD/RNF130/PILRA/SORT1/ZYX/NLRP3/PTGER2/MGST2/NDFIP1/LST1/RAB32/FBXL5/CSF3R/CST3/AOAH/G…
GSE29618_MONOCYTE_VS_MDC_DAY7_FLU_VACCINE_UP	GSE29618_MONOCYTE_VS_MDC_DAY7_FLU_VACCINE_UP	150	-0.624724	-2.39549	1e-10	3.248e-08	2.38246e-08	1683	tags=51%, list=20%, signal=42%	SYPL1/FOLR2/PSAP/TBXAS1/UTRN/LAMP1/CTSD/CDC42EP3/FTL/TMEM127/MANBA/CTSS/RHOA/C3AR1/TNFRSF1B/SERPINA1/MCOLN1/ATP6V1B2/ASAH1/ICAM1/DUSP6/CXCL1/MPP1/SLCO3A1/STEAP4/ACSL1/CD68/CLEC7A/S100A9/DPEP2/CD44/PTX3/CRISPLD2/SIRPB1/RIN2/IRAK3/SLC7A7/CEBPB/PILRA/SERINC1/PTGER2/LGALS3/ATP6AP2/SNX2/FBXL5/CSF3R/FCGR2A/VAMP3/TMBIM1/GLRX/DUSP1/EGR1/TREM1/RRAGD/G0S2/LTA4H/CD163/ALDH1A1/SASH1/FRY/SDCBP/NCF2/LILRA5/BTG…
GSE24634_TREG_VS_TCONV_POST_DAY3_IL4_CONVERSION_UP	GSE24634_TREG_VS_TCONV_POST_DAY3_IL4_CONVERSION_UP	105	0.586184	2.39519	1e-10	3.248e-08	2.38246e-08	1902	tags=59%, list=22%, signal=46%	CENPF/CCT2/LTB/TARBP2/MRPL17/TPI1/GAPDH/RUVBL1/MKI67/NVL/BYSL/CKS1B/NCAPG2/ENO1/LSM4/ATIC/PLK1/NUP210/BZW2/UBE2M/POLR3K/ILF2/HSPD1/DUS1L/ILKAP/HSPE1/MRPL24/ODC1/C1QBP/KIF18A/NOLC1/LIG1/PABPN1/SNRPA1/PMPCA/RBM28/MRPS12/NTHL1/FIBP/SPAG1/TMEM106C/SUPT16H/NUDCD3/RNASEH2A/POP7/NCL/FUT8/MCM10/CCT7/NOL9/PTBP1/NCR3/RPUSD2/VRK1/BARD1/TMEM14A/IMP4/PMAIP1/NMT1/PFDN2/TSFM/TMPO
GSE29618_BCELL_VS_MONOCYTE_DN	GSE29618_BCELL_VS_MONOCYTE_DN	146	-0.62584	-2.39001	1e-10	3.248e-08	2.38246e-08	1831	tags=60%, list=22%, signal=48%	LRP1/FKBP1A/GABARAP/CTSL/MYD88/SVIL/ALDH3B1/PSAP/TBXAS1/RCBTB2/DAPK1/IGFBP7/CDC42EP4/LILRB3/CDC42EP3/FTL/TIAM1/TRIB1/LILRA2/CTSS/RHOA/CNBP/DPYD/ATP6V1A/ATP6V1B2/SLC27A3/DUSP6/FZD1/MYO1F/PXN/MPP1/SFXN3/SLCO3A1/RAB20/RAB31/CD33/ACSL1/ARPC2/CD68/EPB41L3/CD44/GSTO1/RTN4/GAB2/PTX3/CRISPLD2/GMFG/MGAT1/RIN2/CCR1/PYCARD/CEBPD/SLC7A7/CAPZA2/TLR4/RNF130/NAIP/PILRA/NLRP3/NDFIP1/ATP6AP2/RAB32/FBXL5/CSF3R/PTA…
GSE29618_MONOCYTE_VS_PDC_UP	GSE29618_MONOCYTE_VS_PDC_UP	146	-0.622355	-2.3767	1e-10	3.248e-08	2.38246e-08	1647	tags=58%, list=19%, signal=47%	TBXAS1/RCBTB2/IL1RN/CD86/CDC42EP4/LILRB3/CDC42EP3/FTL/TRIB1/LILRA2/CTSS/TNFRSF1B/PTGS1/DPYD/SERPINA1/TIMP2/ASAH1/ITGAX/CD1D/MSN/MYO1F/SEC14L1/PXN/TLE4/TSPO/SLCO3A1/RAB20/RAB31/SLA/CD33/ACSL1/FGL2/NFIL3/HEBP1/CLEC7A/EPB41L3/S100A9/DPEP2/CD44/LY86/CSRP1/TNFSF12/SPI1/CRISPLD2/GMFG/RIN2/IRAK3/APOL3/HCK/BCL2A1/SLC7A7/TLR4/CALM3/FGR/NAIP/PILRA/ALOX5/NLRP3/LGALS3/LST1/RAB32/FBXL5/MEGF9/AOAH/RHOB/P2RY13/…
GSE37605_TREG_VS_TCONV_NOD_FOXP3_FUSION_GFP_UP	GSE37605_TREG_VS_TCONV_NOD_FOXP3_FUSION_GFP_UP	79	-0.679514	-2.36526	1e-10	3.248e-08	2.38246e-08	1555	tags=56%, list=18%, signal=46%	EGR3/NR4A2/PIAS2/SPRY2/TRIB1/TGFB1I1/ATF3/SERPINE1/ITGA5/OPN3/DUSP6/ITPR1/CDKL1/APOLD1/OASL/CEBPD/CEBPB/ADAMTS9/PEG10/MACF1/RND3/AKAP12/SMAD7/DUSP1/EGR1/FOS/JUN/TBX3/BTG2/ID3/ADAMTS1/PPP1R15A/FOSB/LMCD1/EDN1/BMP2/FZD4/CCL2/MT1A/HBEGF/ZFP36/ACADL/PTGS2/IL1A
GSE22886_NAIVE_CD8_TCELL_VS_MONOCYTE_DN	GSE22886_NAIVE_CD8_TCELL_VS_MONOCYTE_DN	142	-0.621964	-2.36491	1e-10	3.248e-08	2.38246e-08	1676	tags=55%, list=20%, signal=45%	BCL3/PSAP/SIGLEC9/DAPK1/ATG7/LILRB3/KCTD12/HEXB/CDC42EP3/FTL/TMEM127/LILRA2/MANBA/CTSS/TNFSF13/TNFRSF1B/PTGS1/DPYD/SERPINA1/ATP6V1A/TIMP2/SLC27A3/ASAH1/DUSP6/ACOT9/USP15/RAB31/LAPTM5/CD33/ACSL1/PLAGL1/FGL2/ABHD5/CLEC7A/TBC1D2/S100A9/TNS3/GAB2/MGAT1/RIN2/IRAK3/CCR1/HCK/CEBPD/SLC7A7/MNDA/RNF130/FGR/PILRA/ALOX5/STX12/LGALS3/CTSH/RAB32/ANXA2/DUSP3/CSF3R/PTAFR/FCGR2A/VAMP3/CST3/FCER1G/SLC31A2/FPR1/AP1…
GSE10325_BCELL_VS_MYELOID_DN	GSE10325_BCELL_VS_MYELOID_DN	129	-0.621018	-2.32421	1e-10	3.248e-08	2.38246e-08	1757	tags=54%, list=21%, signal=44%	CTSL/MYD88/VENTX/PSAP/TBXAS1/IL1RN/DAPK1/LILRB3/CLEC10A/KCTD12/NFE2/HEXB/LILRA2/TNFSF13/C3AR1/TNFRSF1B/SERPINA1/SLC27A3/ICAM1/DUSP6/MYO1F/OASL/MPP1/CLIC2/ICAM4/FGL2/CLEC7A/CD302/GAB2/CRISPLD2/RIN2/CCR1/CEBPD/SLC7A7/CEBPB/RNF130/PILRA/NLRP3/LGALS3/LST1/CDKN1C/RAB32/FCGR2A/MEGF9/AOAH/P2RY13/ALDH2/GALC/SLC31A2/FPR1/DUSP1/FBP1/CASP1/RRAGD/FOS/CSTA/RGS2/TM6SF1/CD163/SASH1/MAFB/NCF2/SRGN/ANXA5/SLC11A1/…
GSE14769_UNSTIM_VS_80MIN_LPS_BMDM_DN	GSE14769_UNSTIM_VS_80MIN_LPS_BMDM_DN	122	-0.623365	-2.32316	1e-10	3.248e-08	2.38246e-08	1692	tags=48%, list=20%, signal=39%	FRMD6/BTG1/IL1RN/USP16/HSPA1B/KCTD12/IRGQ/EXTL2/PLSCR1/JMJD1C/ATF3/SERPINE1/TIPARP/ICAM1/FBXO30/SLC38A2/CXCL1/TLE4/NDEL1/TMEM108/RAB20/NFIL3/TNFSF9/ETF1/CFLAR/BCL2A1/MCL1/CEBPB/SBDS/LIMA1/PTGER4/FEM1C/NUPR1/GJA1/FILIP1L/FLRT3/CCNL1/CDC42EP2/DUSP1/MAP3K8/CD69/CITED2/OSM/FOS/SASH1/SRGN/MYC/BTG2/ID3/ID2/KLF6/ADAMTS1/PDGFB/BMP2/HBEGF/CAV1/GADD45B/STX11/FABP4
GSE10325_LUPUS_CD4_TCELL_VS_LUPUS_MYELOID_DN	GSE10325_LUPUS_CD4_TCELL_VS_LUPUS_MYELOID_DN	136	-0.610974	-2.31202	1e-10	3.248e-08	2.38246e-08	1689	tags=52%, list=20%, signal=42%	ALDH3B1/PSAP/TBXAS1/CTSD/IL1RN/DAPK1/CD86/LILRB3/KCTD12/HEXB/FTL/LILRA2/TNFSF13/SERPINA1/TIMP2/ATP6V1B2/SLC27A3/ASAH1/ITGAX/DUSP6/MPP1/RAB31/ACSL1/FGL2/ANPEP/CLEC7A/EPB41L3/S100A9/TNS3/GAB2/CRISPLD2/RIN2/CCR1/HCK/CEBPD/SLC7A7/CEBPB/RNF130/NAIP/PILRA/NLRP3/SNX10/LGALS3/LST1/RAB32/DUSP3/CSF3R/FCGR2A/RHOQ/CST3/ALDH2/FCER1G/SLC31A2/FPR1/AP1S2/CORO1C/TYROBP/CSTA/MAFB/SDCBP/NCF2/BCL2L2/CLIC4/P2RX1/SLC1…
GSE10325_LUPUS_BCELL_VS_LUPUS_MYELOID_DN	GSE10325_LUPUS_BCELL_VS_LUPUS_MYELOID_DN	140	-0.603442	-2.2871	1e-10	3.248e-08	2.38246e-08	1689	tags=53%, list=20%, signal=43%	ALDH3B1/PSAP/TBXAS1/LAMP1/CTSD/IL1RN/DAPK1/ATG7/LILRB3/KCTD12/HEXB/FTL/TMEM127/LILRA2/SLC22A4/C3AR1/TNFRSF1B/SERPINA1/MCOLN1/ATP6V1B2/SLC27A3/ITGA5/DOK2/DUSP6/MYO1F/ACOT9/TSPO/MPP1/SLCO3A1/RAB31/FGL2/HEBP1/ANPEP/CLEC7A/EPB41L3/TBC1D2/RTN4/CRISPLD2/ST3GAL6/ARRB2/RIN2/SLC7A7/CEBPB/RNF130/NAIP/PILRA/NLRP3/LGALS3/LST1/RAB32/SLC16A5/CSF3R/FCGR2A/VAMP3/CST3/ALDH2/FCER1G/GALC/SLC31A2/GNAQ/FBP1/TYROBP/RR…
GSE9988_LPS_VS_CTRL_TREATED_MONOCYTE_UP	GSE9988_LPS_VS_CTRL_TREATED_MONOCYTE_UP	100	-0.641676	-2.28473	1e-10	3.248e-08	2.38246e-08	1481	tags=47%, list=17%, signal=39%	PFKFB3/SAV1/PNRC2/CCL18/GBP1/SERPINB8/TIFA/ICAM1/CXCL1/PPP1R15B/C1QTNF1/BTG3/ACSL1/TMEM88/RBM17/PTX3/RIN2/CFLAR/BCL2A1/FFAR2/NLRP3/RYBP/STAT5A/PTGER4/DNAJB4/CCL23/PIGA/LAMA3/DENND4A/NFKBIZ/EIF1B/RND1/DUSP1/EGR1/MAP3K8/G0S2/TFRC/NEDD4L/BTG2/ID2/PPP1R15A/EDN1/CXCL2/PTGS2/IL6/IL1A/GADD45B
GSE22886_NAIVE_TCELL_VS_MONOCYTE_DN	GSE22886_NAIVE_TCELL_VS_MONOCYTE_DN	139	-0.602213	-2.28379	1e-10	3.248e-08	2.38246e-08	1661	tags=53%, list=20%, signal=43%	PSAP/SIGLEC9/DAPK1/ATG7/LILRB3/KCTD12/HEXB/CDC42EP3/FTL/TMEM127/LILRA2/MANBA/TNFSF13/TNFRSF1B/PLSCR1/PTGS1/DPYD/ATP6V1A/TIMP2/ATP6V1B2/SLC27A3/ASAH1/DUSP6/USP15/LAPTM5/CD33/ACSL1/PLAGL1/FGL2/ABHD5/CLEC7A/TBC1D2/S100A9/TNS3/GAB2/MGAT1/RIN2/IRAK3/CCR1/CEBPD/SLC7A7/CEBPB/MNDA/RNF130/FGR/PILRA/NLRP3/SNX10/DIAPH2/STX12/LGALS3/CTSH/RAB32/DUSP3/CSF3R/PTAFR/FCGR2A/RHOQ/VAMP3/SLC31A2/FPR1/GLRX/AP1S2/FBP1/…
GSE37605_FOXP3_FUSION_GFP_VS_IRES_GFP_TREG_C57BL6_UP	GSE37605_FOXP3_FUSION_GFP_VS_IRES_GFP_TREG_C57BL6_UP	111	-0.621881	-2.27248	1e-10	3.248e-08	2.38246e-08	1356	tags=41%, list=16%, signal=35%	TGFB1I1/ATF3/SNTB2/SERPINE1/OSTF1/DUSP6/THBS1/GAB1/APOLD1/SLCO2B1/TNS1/LATS2/NBL1/CEBPD/CEBPB/DLL1/EID3/RND3/AKAP12/HMGCS2/DUSP1/EGR1/FOS/CYYR1/JDP2/ID1/NDRG2/JUN/MYC/BTG2/ID3/ESAM/ADAMTS1/WWC2/PPP1R15A/FOSB/EDN1/CCL2/MT1A/HBEGF/ZFP36/CXCL2/PTGS2/HOXA5/IL1A/TSPAN12
GSE22886_NAIVE_CD4_TCELL_VS_MONOCYTE_DN	GSE22886_NAIVE_CD4_TCELL_VS_MONOCYTE_DN	143	-0.576919	-2.19399	1.19805e-10	3.64807e-08	2.67592e-08	1661	tags=52%, list=20%, signal=42%	PSAP/SIGLEC9/DAPK1/LILRB3/KCTD12/NFE2/HEXB/CDC42EP3/FTL/LILRA2/MANBA/CTSS/TNFSF13/PLSCR1/NPTN/PTGS1/DPYD/ATP6V1A/TIMP2/SLC27A3/ASAH1/DUSP6/KLF10/RAB31/FGL2/ABHD5/CLEC7A/TBC1D2/S100A9/TNS3/GAB2/SPI1/MGAT1/RIN2/IRAK3/CCR1/HCK/CEBPD/SLC7A7/MNDA/RNF130/FGR/PILRA/ALOX5/SNX10/DIAPH2/STX12/LGALS3/CTSH/RAB32/ANXA2/DUSP3/CSF3R/FCGR2A/MEGF9/VAMP3/FCER1G/SLC31A2/FPR1/GLRX/AP1S2/FBP1/CORO1C/CASP1/FOS/CSTA/SD…
GSE36891_POLYIC_TLR3_VS_PAM_TLR2_STIM_PERITONEAL_MACROPHAGE_UP	GSE36891_POLYIC_TLR3_VS_PAM_TLR2_STIM_PERITONEAL_MACROPHAGE_UP	81	-0.663966	-2.31945	2.27758e-10	6.43875e-08	4.72292e-08	1764	tags=56%, list=21%, signal=44%	DUSP2/LITAF/ARL4D/ITPKC/PIK3C2A/NR4A2/SPRY2/TRIB1/ATF3/SERPINE1/CIRBP/DUSP6/CXCL1/APOLD1/P2RY14/NFIL3/MT2A/CEBPD/CEBPB/PEG10/PTGER4/RHOB/AKAP12/NFKBIZ/DUSP1/EGR1/FOS/RGS2/GPR65/JUN/TBX3/BTG2/ADAMTS1/FOSB/EDN1/CCL2/MT1A/KLF4/HBEGF/LRRC32/ZFP36/CXCL2/PTGS2/IL6/IL1A
GSE26156_DOUBLE_POSITIVE_VS_CD4_SINGLE_POSITIVE_THYMOCYTE_DN	GSE26156_DOUBLE_POSITIVE_VS_CD4_SINGLE_POSITIVE_THYMOCYTE_DN	131	0.531257	2.26679	2.37885e-10	6.43875e-08	4.72292e-08	1303	tags=39%, list=15%, signal=33%	CENPF/UBE2C/CCNE1/PARP1/TPX2/FEN1/EZH2/MCM3/KIF11/IGFBP2/CDKN3/CHEK1/CENPE/CHAF1A/FH/SHMT2/KIFC1/COL6A3/PSMB5/AIFM1/ENO1/IDH2/HDGF/TBCE/PLK1/TTF2/AHCY/SNRPG/LDHA/PYCR1/VDAC3/PAICS/TOMM40/NME1/YIF1A/MRPL28/PCCB/PHGDH/LAG3/GTF2E2/TMED9/TMEM106C/HSP90AB1/CKAP5/FADD/IMMT/PGK1/CCDC6/PSMB2/RPA2/TUBG1
GSE9988_LOW_LPS_VS_CTRL_TREATED_MONOCYTE_UP	GSE9988_LOW_LPS_VS_CTRL_TREATED_MONOCYTE_UP	110	-0.615017	-2.24177	2.87265e-10	7.36607e-08	5.40312e-08	1555	tags=47%, list=18%, signal=39%	EGR3/NR4A2/PFKFB3/SAV1/CCL18/PDE4B/GBP1/SERPINB8/TIFA/TRIP10/ICAM1/NFE2L2/CXCL1/PPP1R15B/LMOD1/BTG3/ACSL1/TMEM88/PTX3/F3/CFLAR/BCL2A1/CASP5/PLA1A/NLRP3/RYBP/STAT5A/PTGER4/DNAJB4/PIGA/DENND4A/NFKBIZ/EIF1B/RND1/DUSP1/EGR1/MAP3K8/G0S2/TFRC/NEDD4L/JUN/BTG2/ID2/CXCL5/PPP1R15A/EDN1/CXCL2/STARD8/PTGS2/IL6/IL1A/GADD45B
GSE22886_NAIVE_CD4_TCELL_VS_12H_ACT_TH1_DN	GSE22886_NAIVE_CD4_TCELL_VS_12H_ACT_TH1_DN	131	0.529266	2.2583	3.49012e-10	8.50193e-08	6.23629e-08	1459	tags=37%, list=17%, signal=31%	CDC20/CCNE1/CCT2/FEN1/PRC1/ZNF593/FASTKD3/TPI1/CHAF1A/ACTL6A/ATP2A2/ABCF1/ELOVL6/SHMT2/COL6A3/CHD4/KHSRP/HPRT1/RANBP1/RNF34/DHDDS/TMCO1/STOML2/POLR3K/IMPDH2/SEC24D/HSPE1/CCT8/GOT1/PRPF4/PDCD6/AHSA1/GNG4/NOLC1/IER3/HMBS/LAG3/RBM28/MYCBP/XPOT/SUPT16H/ERGIC2/NUP153/KCNN4/CCT7/BET1/RMI1/BAZ1B/MRPL15
GSE37301_PRO_BCELL_VS_GRANULOCYTE_MONOCYTE_PROGENITOR_UP	GSE37301_PRO_BCELL_VS_GRANULOCYTE_MONOCYTE_PROGENITOR_UP	88	-0.638941	-2.25795	4.51093e-10	1.04653e-07	7.67649e-08	1486	tags=45%, list=18%, signal=38%	HEXB/PRF1/MXD1/TGFB1I1/VAT1/TINF2/ARRB1/BTD/TANC1/CNN3/CD68/GSTO1/TSC22D1/CDKL5/TEX2/EHD2/PRKCH/RHOB/PDE2A/CRY2/HMGCS2/DUSP1/SYDE1/FOS/ABCA3/RGS2/NEDD4L/JUN/ID3/ADRB2/HSD11B1/PROS1/PPP1R15A/FOSB/CYBRD1/SCEL/CD9/GIMAP5/ZFP36/GADD45B
GSE22886_NAIVE_BCELL_VS_NEUTROPHIL_DN	GSE22886_NAIVE_BCELL_VS_NEUTROPHIL_DN	131	-0.576929	-2.16665	7.52741e-10	1.66698e-07	1.22275e-07	1442	tags=44%, list=17%, signal=37%	TRIB1/LILRA2/TNFRSF1B/SERPINA1/ATP6V1B2/NINJ2/MYO1F/SEC14L1/CXCL1/NDEL1/RAB31/ACSL1/FGL2/ABHD5/NFIL3/CLEC7A/S100A9/CD302/GAB2/CFLAR/HCK/BCL2A1/MCL1/CEBPD/MNDA/RNF130/PPP2R5A/RASSF2/FFAR2/PILRA/FRAT2/FAS/LST1/CSF3R/FCGR2A/MEGF9/P2RY13/TMBIM1/FCER1G/SLC31A2/FPR1/TREM1/TNFSF10/TYROBP/CSTA/CD58/MME/NCF2/SRGN/ID2/FCN1/CFD/GIMAP4/S100A8/CAMP/PTGS2/SLPI
GSE15750_DAY6_VS_DAY10_TRAF6KO_EFF_CD8_TCELL_UP	GSE15750_DAY6_VS_DAY10_TRAF6KO_EFF_CD8_TCELL_UP	85	0.59104	2.31068	8.79474e-10	1.81324e-07	1.33004e-07	885	tags=41%, list=10%, signal=37%	HMGB3/CENPF/UBE2C/TK1/TPX2/CCT2/FOXM1/RAD51AP1/FEN1/NDUFS8/MCM3/MND1/CCNA2/KIF23/CDKN3/MUC20/NUF2/CHEK1/CENPE/MKI67/KIF4A/CKS1B/NCAPG2/CENPM/PLK1/STIL/AURKB/TFDP1/PASK/SPC24/INCENP/CBX5/MCM6/LIG1/UHRF1
GSE9988_LPS_VS_VEHICLE_TREATED_MONOCYTE_UP	GSE9988_LPS_VS_VEHICLE_TREATED_MONOCYTE_UP	101	-0.623231	-2.22242	9.00608e-10	1.81324e-07	1.33004e-07	1268	tags=42%, list=15%, signal=36%	SERPINB8/TIFA/ICAM1/CXCL1/PPP1R15B/ICAM4/ACSL1/IL15RA/TMEM88/RBM17/PTX3/CFLAR/BCL2A1/CASP5/FFAR2/NLRP3/RYBP/STAT5A/DNAJB4/CCL23/DENND4A/NFKBIZ/EIF1B/RND1/DUSP1/EGR1/MAP3K8/G0S2/NEDD4L/JUN/BTG2/ID2/ADRB2/PPP1R15A/EDN1/LAMP3/CXCL2/STARD8/PTGS2/IL6/IL1A/GADD45B
GSE22935_WT_VS_MYD88_KO_MACROPHAGE_DN	GSE22935_WT_VS_MYD88_KO_MACROPHAGE_DN	111	-0.59766	-2.18397	9.30438e-10	1.81324e-07	1.33004e-07	939	tags=35%, list=11%, signal=32%	CHRDL1/SLC22A3/ST3GAL6/TXNIP/AMY2A/C1orf21/MYLK/MLYCD/CHST7/GSN/USHBP1/SSH2/AKAP12/MYL9/PDE2A/MYH11/HSPA12B/PPARG/LIMS2/SLC1A1/LEPR/NPR2/FXYD6/REM1/NPNT/SPTBN1/ANGPT1/GPC3/LPL/VSIG4/LDB2/WFDC1/GDF10/HOXA5/CES1/CLDN5/SPARCL1/CLIC5/FABP4
GSE11057_PBMC_VS_MEM_CD4_TCELL_UP	GSE11057_PBMC_VS_MEM_CD4_TCELL_UP	107	-0.614338	-2.21675	1.26329e-09	2.3672e-07	1.73638e-07	1712	tags=50%, list=20%, signal=41%	SWAP70/F13A1/IL1RN/IGFBP7/CD86/LILRB3/NFE2/CTSS/MXD1/PTGS1/ASAH1/RBP7/DUSP6/CD300LF/RHOBTB1/RAB31/STEAP4/ANPEP/EPB41L3/SPI1/PTX3/CRISPLD2/SIRPB1/CCR1/SLC7A7/TLR4/SORT1/HLA-DOA/RAB32/CSF3R/PTAFR/FCGR2A/LRRK2/AOAH/OSCAR/P2RY13/MYL9/TCF4/SLC31A2/TREM1/TM6SF1/LTA4H/CD163/ALDH1A1/MAFB/PIP5K1B/SRGN/NEXN/CYP27A1/CXCL5/CYBRD1/CA2/CES1/GNG11
GSE22886_UNSTIM_VS_IL2_STIM_NKCELL_DN	GSE22886_UNSTIM_VS_IL2_STIM_NKCELL_DN	124	0.526148	2.19514	1.32545e-09	2.39171e-07	1.75435e-07	2259	tags=54%, list=27%, signal=40%	CDC20/CCT2/LTB/FEN1/PRC1/STIP1/LMNB2/DKC1/CRELD2/NOL6/MRPL17/CHEK1/UCK2/SHMT2/BYSL/PSMB5/CKS1B/ENO1/RANBP1/STOML2/PA2G4/PAICS/UBE2M/TFDP1/HSPD1/IMPDH2/NME1/WDR12/CDK4/CCT8/PRPF4/MCM6/PTPN7/SLC7A1/DPP4/POLR2H/DONSON/ASNS/RBM14/XPOT/DDOST/CSE1L/MCM10/TUBG1/WDR3/CCT7/IPO4/CDC25A/TUBB/EBNA1BP2/CSNK2B/MRPL35/STK17B/MCM7/GMNN/DHCR7/SMARCB1/CDC6/GEM/CCT6A/GRWD1/SYNCRIP/PSMD14/PCNA/NUP107/SNRPB/NUP188
GSE7764_IL15_TREATED_VS_CTRL_NK_CELL_24H_UP	GSE7764_IL15_TREATED_VS_CTRL_NK_CELL_24H_UP	98	0.569362	2.31069	1.66993e-09	2.71196e-07	1.98926e-07	1130	tags=35%, list=13%, signal=30%	CENPF/UBE2C/STK39/EZH2/E2F3/MCM3/PPAT/DKC1/NUSAP1/CCNA2/HELLS/MTBP/WDR74/NAT10/KIFC1/GPSM2/ATIC/ERRFI1/BZW2/TRIAP1/SLC25A1/ILF2/TM9SF4/NUBPL/TIMM10/PARP2/GOT1/RCC2/CALU/ALG3/TIMM9/NQO1/WDR4/TBC1D7
GSE36476_CTRL_VS_TSST_ACT_40H_MEMORY_CD4_TCELL_YOUNG_DN	GSE36476_CTRL_VS_TSST_ACT_40H_MEMORY_CD4_TCELL_YOUNG_DN	110	0.548365	2.23661	1.65383e-09	2.71196e-07	1.98926e-07	870	tags=40%, list=10%, signal=36%	CDC20/UBE2C/TK1/CCNE1/TPX2/GALE/FEN1/STIP1/PRDX4/LMNB2/KIF11/FANCG/NUSAP1/WDR77/KIF23/CDKN3/TPI1/CENPE/CHAF1A/MKI67/KIF4A/UCK2/CCNE2/FH/BYSL/CKS1B/PUS7/LIG3/NCAPG2/CENPM/HPRT1/VDAC3/KCNK5/TP53BP1/AURKB/PAICS/NME1/RAB38/UBL4A/EXOSC4/HMBS/PTPN7/C3orf14/LIG1
GSE29618_MONOCYTE_VS_PDC_DAY7_FLU_VACCINE_UP	GSE29618_MONOCYTE_VS_PDC_DAY7_FLU_VACCINE_UP	146	-0.558444	-2.13263	1.60114e-09	2.71196e-07	1.98926e-07	1763	tags=50%, list=21%, signal=40%	PTPN12/CTSL/ALDH3B1/TBXAS1/RCBTB2/IL1RN/CD86/LILRB3/CDC42EP3/FTL/TMEM127/TRIB1/CTSS/TNFSF13/SERPINB6/TNFRSF1B/DPYD/SERPINA1/ASAH1/CD1D/ARRB1/MSN/MYO1F/PXN/SLCO3A1/RAB20/CD33/ACSL1/FGL2/NFIL3/CLEC7A/EPB41L3/S100A9/DPEP2/CD44/CRISPLD2/GMFG/RIN2/APOL3/HCK/CEBPD/SLC7A7/CEBPB/FGR/NAIP/PILRA/ALOX5/NLRP3/PTGER2/LST1/SNX2/RAB32/DENND3/FBXL5/CSF3R/MEGF9/EIF4EBP2/AOAH/TMBIM1/SLC31A2/FPR1/EGR1/TREM1/CASP1/G…
GSE36476_CTRL_VS_TSST_ACT_40H_MEMORY_CD4_TCELL_OLD_DN	GSE36476_CTRL_VS_TSST_ACT_40H_MEMORY_CD4_TCELL_OLD_DN	117	0.534775	2.20639	2.6542e-09	4.17137e-07	3.05976e-07	1902	tags=54%, list=22%, signal=42%	HMGB3/CENPF/TK1/TPX2/RAD51AP1/FEN1/STIP1/LMNB2/KIF11/CCT3/FANCG/GAPDH/CHEK1/IDH1/KIF4A/UCK2/GART/FH/PSMB5/CKS1B/NCAPG2/CENPM/GOT2/NIT2/NUDC/RANBP1/TP53BP1/AURKB/PAICS/ADSL/POLR3K/IMPDH2/NME1/PHB/PPM1G/CDK4/IER3/EIF2B4/POLR2H/TMEM106C/CKAP5/RNASEH2A/MCM10/TUBG1/PSMD2/RMI1/MRPL15/NUP133/IL13RA1/CDC25A/GMPPB/TUBB/EBNA1BP2/DHFR/SNUPN/MRPL35/MCM7/PRIM1/MPV17/SHMT1/HCP5/CDC6/TMPO
GSE21063_WT_VS_NFATC1_KO_8H_ANTI_IGM_STIM_BCELL_UP	GSE21063_WT_VS_NFATC1_KO_8H_ANTI_IGM_STIM_BCELL_UP	97	0.562202	2.28136	3.78804e-09	5.76729e-07	4.23039e-07	1658	tags=47%, list=20%, signal=39%	HMGB3/CDCA7/CCNE1/TPX2/UBE2T/TESC/EZH2/PRC1/LMNB2/KIF11/CCNA2/NUF2/CHEK1/MKI67/UCK2/CCNE2/TSPAN5/ELOVL6/KIFC1/CKS1B/LRRC20/STYXL1/NUP210/KCNK5/AURKB/TFDP1/WDR12/SPC24/UCHL5/MCM6/ALG8/DONSON/XPOT/TMEM106C/PHPT1/MCM10/NCR3/POLA2/THOP1/CDC25A/ENO3/TUBB/VRK1/DHFR/YEATS4/TMEM14A
GSE9988_LOW_LPS_VS_VEHICLE_TREATED_MONOCYTE_UP	GSE9988_LOW_LPS_VS_VEHICLE_TREATED_MONOCYTE_UP	107	-0.605475	-2.18477	3.93666e-09	5.81194e-07	4.26314e-07	1268	tags=40%, list=15%, signal=35%	SERPINB8/TIFA/ICAM1/NFE2L2/CXCL1/PPP1R15B/ACSL1/IL15RA/TNFSF9/PTX3/F3/CFLAR/BCL2A1/CASP5/PLA1A/NLRP3/RYBP/STAT5A/DNAJB4/DUSP3/DENND4A/GPRC5A/NFKBIZ/EIF1B/RND1/DUSP1/EGR1/MAP3K8/OSM/G0S2/NEDD4L/JUN/ID2/CXCL5/ADRB2/PPP1R15A/EDN1/LAMP3/CXCL2/STARD8/PTGS2/IL1A/GADD45B
GSE29618_PDC_VS_MDC_DN	GSE29618_PDC_VS_MDC_DN	149	-0.554958	-2.12889	4.50123e-09	6.44999e-07	4.73116e-07	1630	tags=48%, list=19%, signal=39%	RCBTB2/IL1RN/IGFBP7/CD86/CLEC10A/RIN3/TRIB1/SERPINB6/PTGS1/DPYD/GBP1/LGALS9/TIPARP/ITGAX/CD1D/ARRB1/MSN/TUBA1A/CLIC2/SLC25A24/SLCO3A1/LGALS1/RAB31/CD33/IQGAP1/FGL2/CLEC7A/S100A9/LY86/SPI1/GMFG/IRAK3/APOL3/HCK/BCL2A1/NDST1/CEBPD/MNDA/FGR/NAIP/PILRA/ALOX5/PDLIM1/LGALS3/CTSH/HLA-DQB1/LST1/RAB32/PTGER4/ANXA2/FBXL5/FCGR2A/MEGF9/CST3/AOAH/RHOB/P2RY13/ANXA1/TMBIM1/STOM/CASP1/CSTA/NCF2/NDRG2/ANXA5/EMP3/I…
GSE21670_STAT3_KO_VS_WT_CD4_TCELL_IL6_TREATED_DN	GSE21670_STAT3_KO_VS_WT_CD4_TCELL_IL6_TREATED_DN	103	-0.599494	-2.15114	4.95195e-09	6.89311e-07	5.0562e-07	1351	tags=41%, list=16%, signal=35%	PTGS1/EHBP1/ST3GAL1/TIE1/UBE2E2/PODXL/NUCB1/INSIG1/ZNF329/TXNIP/IRAK3/ARHGAP29/PLXDC2/CDKN1C/TSC1/HOXB5/CPNE8/NR3C2/PHLDB2/MMRN1/GALC/MYCT1/LRRC36/RUNX1T1/HSPA12B/FRY/FGD5/NDRG2/TTLL7/P2RX1/ESAM/TRPC6/CTNNAL1/CPA3/SGCE/NDN/GIMAP5/PLSCR4/TEK/MAMDC2/GNG11/FHL1
GSE21927_SPLEEN_C57BL6_VS_EL4_TUMOR_BALBC_MONOCYTES_DN	GSE21927_SPLEEN_C57BL6_VS_EL4_TUMOR_BALBC_MONOCYTES_DN	110	0.537866	2.19378	5.54149e-09	7.49949e-07	5.50099e-07	2010	tags=49%, list=24%, signal=38%	HMGB3/PDIA4/PPAT/DKC1/CRELD2/FASTKD3/WDR77/THOC5/MIF/FKBP4/ABCF1/NAT10/BYSL/LSM4/NUDC/AATF/MRPS18A/UQCRH/STOML2/HMGA1/PPM1G/UTP14A/DDX56/PARP2/ODC1/CLPX/KIF18A/CALU/ALG3/PHGDH/PMPCA/ALG8/SEC61B/POLR2H/MRPS12/POLR2D/MRPS2/XRCC6/DPH2/TUBG1/MRPS30/GNL2/MRPL52/PMAIP1/MCM7/PRIM1/GTPBP4/PSMD8/IARS2/NUP88/DCPS/VCAM1/GSPT1/SLBP
GSE22886_UNSTIM_VS_IL15_STIM_NKCELL_DN	GSE22886_UNSTIM_VS_IL15_STIM_NKCELL_DN	132	0.501264	2.14625	7.71971e-09	1.0165e-06	7.45617e-07	1980	tags=48%, list=23%, signal=38%	CDC20/CCT2/LTB/RAD51AP1/FEN1/PRC1/STIP1/LMNB2/PPAT/CRELD2/MRPL17/FH/ELOVL6/SHMT2/PSMB5/CKS1B/ENO1/MSH6/SNRPG/RANBP1/STOML2/PA2G4/PAICS/UBE2M/TFDP1/MRPS15/POLR3K/HSPD1/NME1/WDR12/CDK4/CCT8/CPD/MCM6/DNMT1/ASCC3/SLC7A1/DPP4/POLR2H/MRPS35/PSMC4/DONSON/ASNS/UGDH/XPOT/CSE1L/POLD1/MCM10/TUBG1/CCT7/MRPL15/GNL2/EBNA1BP2/ALG5/MRPL35/MCM7/GMNN/CCT5/GLRX2/PGRMC1/CDC6/PSMC5/VBP1/CCT6A
GSE11057_CD4_EFF_MEM_VS_PBMC_DN	GSE11057_CD4_EFF_MEM_VS_PBMC_DN	118	-0.578012	-2.13054	8.57391e-09	1.09927e-06	8.06327e-07	1661	tags=47%, list=20%, signal=39%	PSAP/SIGLEC9/DAPK1/LAPTM4A/LILRB3/FTL/MXD1/TNFSF13/PLSCR1/PTGS1/DPYD/SNAP23/ATP6V1A/ATP6V1B2/ASAH1/SIGLEC5/ITGAX/DUSP6/CD300LF/RAB20/ACSL1/NFIL3/EPB41L3/SESTD1/SPI1/CRISPLD2/PLXDC2/SLC7A7/CEBPB/TLR4/RNF130/SORT1/HLA-DOA/CAT/PDLIM1/FBXL5/SNN/RHOQ/TRAK1/AOAH/TCF4/SLC31A2/CORO1C/TREM1/TM6SF1/LTA4H/GFOD1/SDCBP/PIP5K1B/SRGN/NEXN/CD300C/BMP6/MS4A7/CFD/CD9
GSE14415_NATURAL_TREG_VS_TCONV_DN	GSE14415_NATURAL_TREG_VS_TCONV_DN	94	0.555418	2.22749	9.13743e-09	1.14148e-06	8.37289e-07	885	tags=31%, list=10%, signal=28%	CENPF/TK1/TPX2/IGF2BP3/MX2/PRC1/MCM3/KIF11/CCNA2/KIF23/CDKN3/CHTF18/NUF2/HELLS/CHEK1/CENPE/KIF4A/ATP2A2/ABCF1/CKS1B/CENPM/PLK1/SPC24/KIF14/CALU/LMNB1/CBX5/LIG1/UHRF1
GSE16450_IMMATURE_VS_MATURE_NEURON_CELL_LINE_DN	GSE16450_IMMATURE_VS_MATURE_NEURON_CELL_LINE_DN	94	0.554259	2.22285	1.10192e-08	1.3094e-06	9.60463e-07	1088	tags=39%, list=13%, signal=35%	CDC20/CDCA7/UBE2T/EZH2/STIP1/MAPK13/SNRPC/TLCD1/PFKP/NOL6/NEU1/HELLS/CHEK1/TNFRSF9/CHAF1A/PUSL1/UCK2/SFXN4/SHMT2/COL6A3/LIG3/TIMM8A/NUDC/KCNK5/PA2G4/TOMM40/TOMM34/NETO2/DDX56/GOT1/EXOSC4/UHRF1/PHGDH/LAG3/POLR2D/SPAG1/TRIP6
GSE3039_CD4_TCELL_VS_ALPHABETA_CD8_TCELL_UP	GSE3039_CD4_TCELL_VS_ALPHABETA_CD8_TCELL_UP	92	-0.611734	-2.16262	1.07584e-08	1.3094e-06	9.60463e-07	1036	tags=37%, list=12%, signal=33%	CNN3/NFYB/PLAGL1/LATS2/HCST/USP53/PGLYRP1/CFH/HOXB4/SERPING1/CSF3R/DACH1/GAS6/SSH2/PHLDB2/PDE2A/ANXA1/DUSP1/SEC22C/C1QB/HAS2/OSM/LTA4H/CYP27A1/CD300C/FOSB/FCN1/THBD/EPAS1/PTGS2/SLPI/ABI3BP/BTNL9/FABP4
GSE14769_UNSTIM_VS_60MIN_LPS_BMDM_DN	GSE14769_UNSTIM_VS_60MIN_LPS_BMDM_DN	125	-0.564664	-2.09851	1.30569e-08	1.5146e-06	1.11098e-06	1797	tags=47%, list=21%, signal=38%	MAN1C1/IFRD1/DUSP2/ZNF654/ITPKC/FRMD6/USP16/HSPA1B/KCTD12/IRGQ/SPRY2/MXD1/PLSCR1/ATF3/TIPARP/ICAM1/FZD5/DUSP16/SLC38A2/CXCL1/TLE4/NDEL1/RAB20/TNFSF9/ETF1/TNS3/F3/CFLAR/BCL2A1/MCL1/CEBPB/LIMA1/RYBP/DNAJB4/FEM1C/CDKN2B/NUPR1/GJA1/CCNL1/CDC42EP2/DUSP1/MAP3K8/CD69/CITED2/OSM/FOS/SRGN/JUN/MYC/BTG2/ID3/ID2/KLF6/BMP2/PLSCR4/PTGS2/GADD45B/STX11/FABP4
GSE17974_CTRL_VS_ACT_IL4_AND_ANTI_IL12_24H_CD4_TCELL_DN	GSE17974_CTRL_VS_ACT_IL4_AND_ANTI_IL12_24H_CD4_TCELL_DN	129	0.502092	2.13248	1.55776e-08	1.76498e-06	1.29464e-06	1760	tags=43%, list=21%, signal=35%	TK1/TPX2/RAD51AP1/FEN1/EZH2/PRDX4/PPP1R14B/CCNA2/MTX1/EFNA4/PRELID1/CCDC34/ACTL6A/SND1/SDF2L1/COL6A3/AIFM1/CKS1B/CENPM/GOT2/LSM4/SNRPG/MRPS18A/DNAJA3/STOML2/PAICS/MRPS33/LMNB1/SLC7A1/SLC37A4/ASNS/RBM14/TMEM106C/CREB3/FLAD1/C17orf80/FADD/RNASEH2A/PHPT1/PSMB2/WDR3/RPP25/PRDX1/RNGTT/RMI1/ARMC6/POLA2/MRPL52/ARNTL2/VRK1/SF3B3/TMEM14A/NIF3L1/PRIM1/ACY1/GLB1
GSE13547_CTRL_VS_ANTI_IGM_STIM_BCELL_12H_UP	GSE13547_CTRL_VS_ANTI_IGM_STIM_BCELL_12H_UP	89	0.554277	2.21251	1.75528e-08	1.88286e-06	1.38111e-06	988	tags=39%, list=12%, signal=35%	HMGB3/CENPF/TK1/CCNE1/TPX2/RAD51AP1/PRC1/MCM3/PRDX4/KIF11/CCNA2/KIF23/CDKN3/NUF2/HELLS/CHEK1/CENPE/MKI67/KIF4A/CKS1B/PLK1/AURKB/TFDP1/IFITM1/SPC24/KIF14/INCENP/CALU/LMNB1/CBX5/LIG1/UHRF1/ANAPC5/BSCL2/FKBP2
GSE37605_FOXP3_FUSION_GFP_VS_IRES_GFP_TREG_C57BL6_DN	GSE37605_FOXP3_FUSION_GFP_VS_IRES_GFP_TREG_C57BL6_DN	104	-0.596306	-2.14203	1.77774e-08	1.88286e-06	1.38111e-06	1358	tags=40%, list=16%, signal=34%	SAT2/ATF3/SNTB2/CRK/EHBP1/DUSP6/TMEM119/THBS1/GNAI1/TNS1/LATS2/PDE5A/GZMA/ARHGAP29/RAVER2/DLL1/EIF1/ADAMTS9/B3GALT2/RND3/GAS6/PRAM1/AKAP12/ANXA1/ARHGEF10/ECM2/LIFR/CYYR1/IGFBP6/SRPX/GAS1/ID3/ADAMTS1/WWC2/CLEC14A/PRKD1/LRRC32/STARD8/MGP/FMO2/GNG11/FHL1
GSE21670_STAT3_KO_VS_WT_CD4_TCELL_TGFB_IL6_TREATED_DN	GSE21670_STAT3_KO_VS_WT_CD4_TCELL_TGFB_IL6_TREATED_DN	127	-0.560587	-2.08891	1.71359e-08	1.88286e-06	1.38111e-06	1661	tags=45%, list=20%, signal=37%	PSAP/UTRN/RCBTB2/DAPK1/ANXA11/SSBP2/IL16/MITF/SLC12A6/RCSD1/MANBA/CCPG1/CTSS/TIMP2/ITGA5/ASAH1/SORBS3/ARRB1/MSN/NFE2L2/MPP1/RNASE1/ELF1/FGL2/LBH/DPEP2/TXNIP/ARRB2/MNDA/TLR4/ZYX/NLRP3/ACP5/ATP6AP2/SLC16A5/SERPING1/MYADM/LRRK2/PAQR8/TSC22D3/YPEL4/TMBIM1/AHNAK/CITED2/ZFP36L2/RGS2/ALDH1A1/ARHGAP21/SDCBP/BMPR2/ID3/MSR1/CD52/CYBRD1/SPTBN1/CA2/CD9
GSE24634_TEFF_VS_TCONV_DAY3_IN_CULTURE_DN	GSE24634_TEFF_VS_TCONV_DAY3_IN_CULTURE_DN	125	-0.561506	-2.08677	1.85352e-08	1.92136e-06	1.40934e-06	1519	tags=48%, list=18%, signal=40%	KCTD12/LIPA/SPRY2/MANBA/CCPG1/SERPINA1/MCOLN1/ST3GAL1/OPN3/ITGAX/THBS1/CD1D/DAB2/MS4A4A/ABCG1/MPP1/FGL2/CD68/ABLIM1/EPB41L3/CD302/BTN3A3/RIN2/CCR1/HCK/SLC7A7/CEBPB/MNDA/FGR/PILRA/SORT1/CAT/DIAPH2/SERPING1/FCGR2A/VAMP3/AOAH/P2RY13/FCER1G/SLC31A2/RUNX1T1/STOM/CRYL1/CITED2/FOS/CD163/CTSO/MAFB/NCF2/CYP27A1/SLC11A1/KLF6/TLR8/C1QA/FCN1/CCL2/S100A8/VSIG4/GIMAP5/MARCO
GSE29614_DAY3_VS_DAY7_TIV_FLU_VACCINE_PBMC_DN	GSE29614_DAY3_VS_DAY7_TIV_FLU_VACCINE_PBMC_DN	87	0.562703	2.2179	2.06621e-08	2.05405e-06	1.50668e-06	1422	tags=46%, list=17%, signal=39%	CDC20/KDELR2/PRDX4/B4GALT3/SRPRB/CRELD2/TNFRSF13B/HSP90B1/CDKN3/DNAJB11/NUF2/CHEK1/LAX1/MKI67/POU2AF1/KIF4A/SDF2L1/PTTG1/CENPM/SNRPG/FKBP3/STIL/UQCRH/XBP1/CXXC5/RPN2/HSPD1/PHB/ZCCHC9/ITM2C/PHGDH/SEC61B/NOC3L/BLNK/SLAMF7/SPATS2/PERP/UBE2J1/LMAN1/PPIB
GSE13547_CTRL_VS_ANTI_IGM_STIM_BCELL_2H_UP	GSE13547_CTRL_VS_ANTI_IGM_STIM_BCELL_2H_UP	91	0.55477	2.21731	2.06945e-08	2.05405e-06	1.50668e-06	963	tags=36%, list=11%, signal=32%	OCIAD2/CENPF/CCNE1/TPX2/HOOK1/RAD51AP1/EZH2/PRC1/MCM3/KIF11/CCNA2/CDKN3/NUF2/HELLS/CHEK1/CENPE/CCDC34/MKI67/KIF4A/CKS1B/NCAPG2/PLK1/AURKB/ACSL5/KIF14/INCENP/CALU/PLOD2/CBX5/MCM6/LIG1/LAG3/STAT1
GSE5679_CTRL_VS_PPARG_LIGAND_ROSIGLITAZONE_TREATED_DC_UP	GSE5679_CTRL_VS_PPARG_LIGAND_ROSIGLITAZONE_TREATED_DC_UP	104	0.531852	2.16921	2.10802e-08	2.05405e-06	1.50668e-06	2286	tags=55%, list=27%, signal=41%	CDC20/MCM3/LMNB2/DKC1/NUSAP1/CCNA2/KIF23/RUVBL1/GPATCH4/ZNHIT1/MKI67/SHMT2/PSMB5/SNRPA/HPRT1/STIL/PDIA6/STOML2/TIMM23/PAICS/NME1/RECQL4/NUBPL/PASK/UCHL5/AHSA1/C1QBP/HMBS/LIG1/LRRC59/RBM14/IQGAP3/TBC1D7/NUCKS1/CHD7/EIF2B1/GMPPB/TUBB/MNS1/NIF3L1/MRPL27/PRIM1/CCT5/C12orf4/RAD54B/E2F6/ARHGAP11A/MTHFD2/ANP32E/SDHC/GUSB/NUDT5/RFC5/QTRT1/NUP188/PPA1/DPAGT1
GSE11057_CD4_CENT_MEM_VS_PBMC_DN	GSE11057_CD4_CENT_MEM_VS_PBMC_DN	118	-0.568653	-2.09605	3.12653e-08	2.98676e-06	2.19083e-06	1405	tags=39%, list=17%, signal=33%	MXD1/TNFSF13/PTGS1/SNAP23/ATP6V1A/RNF13/B4GALT6/ASAH1/METRNL/DUSP6/ACSL1/ABHD5/EPB41L3/SESTD1/SPI1/SIRPB1/SLC7A7/CEBPB/TLR4/SORT1/HLA-DOA/PDLIM1/SNX2/RAB32/FBXL5/DUSP3/PTAFR/RHOQ/AOAH/OSCAR/RP2/STARD3NL/SLC31A2/FBP1/TM6SF1/LTA4H/GFOD1/CD163/PIP5K1B/SRGN/NEXN/CPA3/CFD/DPYSL2/CD9/CES1
GSE24634_TEFF_VS_TCONV_DAY5_IN_CULTURE_UP	GSE24634_TEFF_VS_TCONV_DAY5_IN_CULTURE_UP	116	0.514537	2.12536	3.23226e-08	3.02838e-06	2.22136e-06	2611	tags=60%, list=31%, signal=42%	HMGB3/CENPF/STK39/FOXM1/FEN1/EZH2/STIP1/ITPKA/PPP1R14B/KIF23/CDKN3/THOC5/MPZL1/EHF/TRAF3IP1/SHMT2/PUS7/CENPM/GOT2/PLK1/NUDC/PAXIP1/RANBP1/LRPPRC/TFDP1/SKP2/HSPE1/GEMIN6/WDR12/LMNB1/PABPN1/RBM28/LRRC59/CKAP5/DHFR/PSMD12/RCC1/MCM7/PSMD11/GMNN/GLO1/RAD54B/SHMT1/NMT1/PFDN2/TSFM/CKAP2/GSPT1/SLBP/SLAMF1/RANBP9/DTYMK/CORO1B/PMVK/NUP155/PDCD5/RFC5/TEX10/FAM98A/MRPL23/SMC2/RRM2/DNM1L/UBE2E3/ZMPSTE24/THOC1…
GSE36476_CTRL_VS_TSST_ACT_72H_MEMORY_CD4_TCELL_OLD_DN	GSE36476_CTRL_VS_TSST_ACT_72H_MEMORY_CD4_TCELL_OLD_DN	110	0.518987	2.11678	3.36825e-08	3.09625e-06	2.27114e-06	1605	tags=47%, list=19%, signal=39%	HMGB3/CENPF/CDC20/UBE2C/TK1/CCNE1/TPX2/FOXM1/FEN1/KIF11/CCT3/FANCG/NUSAP1/CCNA2/KIF23/TPI1/MKI67/KIF4A/UCK2/GART/FH/MFSD5/COL6A3/PSMB5/CKS1B/NCAPG2/CENPM/GOT2/NIT2/TP53BP1/AURKB/PAICS/NME1/ATF6/CDK4/GOT1/PCCB/GNPDA1/TMEM106C/CKAP5/FADD/RNASEH2A/PSMB2/MCM10/TUBG1/PSMD2/MRPL15/NAP1L4/GMPPB/TUBB/EBNA1BP2/SNUPN
GSE24574_BCL6_LOW_TFH_VS_TCONV_CD4_TCELL_DN	GSE24574_BCL6_LOW_TFH_VS_TCONV_CD4_TCELL_DN	127	0.493585	2.07985	3.95924e-08	3.57211e-06	2.6202e-06	1648	tags=43%, list=19%, signal=35%	CENPF/ST14/PARP1/GALE/RAD51AP1/EZH2/MCM3/SNRPC/GAPDH/TNFRSF9/MIF/CHAF1A/SHMT2/KIFC1/AIFM1/CKS1B/SNRPA/ENO1/IDH2/TBCE/PLK1/TTF2/LDHA/PYCR1/AURKB/UBE2M/ADSL/TOMM40/IMPDH2/YIF1A/MRPL28/CDK4/TM7SF2/GOT1/PSMA5/PHGDH/PLXNA3/FKBP2/MRPS12/GTF2E2/TMED9/CYP1B1/XPOT/FADD/IMMT/RPA2/TUBG1/PRDX1/THOP1/S100A11/EBNA1BP2/DHFR/HMGCL/ECHS1/IDH3G
GSE29617_CTRL_VS_DAY7_TIV_FLU_VACCINE_PBMC_2008_UP	GSE29617_CTRL_VS_DAY7_TIV_FLU_VACCINE_PBMC_2008_UP	101	-0.588915	-2.10005	5.85919e-08	5.19018e-06	3.80707e-06	2449	tags=58%, list=29%, signal=42%	RAB1A/RASGEF1B/YTHDF3/REL/COQ10B/FAM53C/PLK2/ARL4A/ARL5B/ZNF703/USP25/TP53INP2/TRAF6/RAB18/DCP1A/FZR1/ZNF667/DUSP2/CRY1/KBTBD2/BCL3/F13A1/UTRN/CUL3/EGR3/PFKFB3/MTMR6/ATF3/TIPARP/METRNL/ARL8B/PHACTR1/NFE2L2/INSIG1/KLHL15/CDH23/NFIL3/ETF1/YPEL5/RAVER2/RAB8B/PTGER4/SERPING1/RHOB/DUSP1/CD69/OSM/G0S2/FOS/RGS2/TACC1/FEZ1/BTG2/FOSB/HBEGF/CXCL2/PTGS2/STX11/HBB
GSE14769_UNSTIM_VS_40MIN_LPS_BMDM_DN	GSE14769_UNSTIM_VS_40MIN_LPS_BMDM_DN	120	-0.554023	-2.05646	7.23554e-08	6.27374e-06	4.60188e-06	1367	tags=38%, list=16%, signal=32%	PLSCR1/ATF3/PDE4B/ST3GAL1/TIPARP/SLC38A2/TLE4/C3orf38/ALMS1/RAB20/TNFSF9/CFLAR/MCL1/CEBPB/RYBP/PTGER4/DNAJB4/FEM1C/CDKN2B/RND3/FILIP1L/CCNL1/CDC42EP2/AOC3/NFKBIZ/DUSP1/EGR1/MAP3K8/CD69/CITED2/OSM/FOS/RRAGA/JUN/MYC/BTG2/ID3/ID2/KLF6/PPP1R15A/CCL2/ZFP36/CXCL2/PTGS2/GADD45B
GSE24142_EARLY_THYMIC_PROGENITOR_VS_DN2_THYMOCYTE_UP	GSE24142_EARLY_THYMIC_PROGENITOR_VS_DN2_THYMOCYTE_UP	125	-0.550373	-2.04539	7.33997e-08	6.27374e-06	4.60188e-06	1241	tags=38%, list=15%, signal=33%	METRNL/ITGAX/DUSP6/ARL5A/ARRB1/CD81/FYN/RAB31/CD33/FGL2/CD68/HEBP1/ZNF521/RNF149/CD44/ZNF503/LY86/TSC22D1/HCK/FFAR2/MAP4K5/TGFBR2/ANTXR2/RAB32/RAP2A/MYADM/FCGR2A/TJP1/RHOQ/ANXA1/SMAD7/GATA2/UBL3/AHNAK/GSTM3/CD34/TYROBP/ABCA3/SASH1/ANG/CD52/RRAS/SMAD6/S100A4/RAMP2/CA2/STARD8
GSE24142_EARLY_THYMIC_PROGENITOR_VS_DN3_THYMOCYTE_UP	GSE24142_EARLY_THYMIC_PROGENITOR_VS_DN3_THYMOCYTE_UP	129	-0.547369	-2.04857	9.02912e-08	7.58446e-06	5.56332e-06	1426	tags=39%, list=17%, signal=33%	MANBA/MAPRE2/TSPAN4/B4GALT6/ASAH1/ITGAX/DUSP6/ARL5A/CD81/SH2D3C/LACTB/RAB31/CD33/NAPSA/ACSL1/CD68/SELENBP1/LUZP1/RNF149/CD44/TSC22D1/SPI1/HCK/CEBPB/FFAR2/GSN/RAB32/MYADM/FCGR2A/TJP1/RHOQ/CST3/GABARAPL1/ANXA1/TMBIM1/GATA2/GSTM3/TUBB6/CD34/TYROBP/GPR65/SASH1/CD52/RRAS/SMAD6/S100A4/HBEGF/RAMP2/CA2/CD9
GSE20727_CTRL_VS_ROS_INH_AND_DNFB_ALLERGEN_TREATED_DC_DN	GSE20727_CTRL_VS_ROS_INH_AND_DNFB_ALLERGEN_TREATED_DC_DN	110	0.508075	2.07227	1.30993e-07	1.08169e-05	7.93438e-06	1303	tags=40%, list=15%, signal=34%	TMED3/PRC1/MND1/KDELR3/CCNA2/KIF23/SEC61G/GOLPH3L/RDH10/MKI67/KIF4A/CCNE2/SDF2L1/PSMB5/AACS/PLK1/AHCY/ADRM1/STOML2/PAICS/MRPS15/KRTCAP2/GOLGA3/CDK4/GOT1/PSMA5/UBL4A/PFDN6/SLC35E1/HMBS/PLOD3/PHGDH/RPS6KB2/BSCL2/B4GALT2/PSMC4/MRPL37/ASNS/BMP8B/PSMD3/GOLGA2/DPM3/ZDHHC9/TUBG1
GSE18893_TCONV_VS_TREG_24H_TNF_STIM_UP	GSE18893_TCONV_VS_TREG_24H_TNF_STIM_UP	102	0.511726	2.09005	1.66856e-07	1.33266e-05	9.77523e-06	1902	tags=51%, list=22%, signal=40%	HMGB3/CDCA7/RAD51AP1/TROAP/TPI1/CHTF18/HELLS/C1orf131/CCDC34/PUSL1/ACTL6A/CCNE2/SFXN4/ERGIC3/CKS1B/PTTG1/GOT2/LSM4/NIT2/MSH6/MRPS18A/RANBP1/DARS2/BOLA3/ILF2/SPC24/UBL4A/HMBS/UHRF1/RNF26/PRKDC/AK2/SLC37A4/RNASEH2A/POLD1/BCL2L12/MRPL41/POLA2/DCUN1D5/CDC25A/TUBB/VRK1/CHCHD2/MRPL35/MCM7/GMNN/MPV17/DDT/CHID1/CDC6/CBR1/TMPO
GSE40274_CTRL_VS_FOXP3_AND_HELIOS_TRANSDUCED_ACTIVATED_CD4_TCELL_DN	GSE40274_CTRL_VS_FOXP3_AND_HELIOS_TRANSDUCED_ACTIVATED_CD4_TCELL_DN	103	0.508876	2.07471	1.65661e-07	1.33266e-05	9.77523e-06	1447	tags=37%, list=17%, signal=31%	ST14/TMED3/GCAT/KDELR2/PRDX4/SRPRB/KIF11/TMTC4/HSP90B1/CDKN3/SEC61A1/UCK2/SND1/ATP2A2/SHMT2/PSMB5/GOT2/PYCR1/DHDDS/PDIA6/PNPO/ATF6/PYCR2/ALG3/PLOD3/PHGDH/AP1S1/MAP3K7/DNAJC10/DDOST/PGK1/TM9SF1/BST2/ATF5/KCNN4/PRLR/BET1/EIF2B1
GSE29618_BCELL_VS_MDC_DAY7_FLU_VACCINE_DN	GSE29618_BCELL_VS_MDC_DAY7_FLU_VACCINE_DN	144	-0.526818	-2.00679	1.7173e-07	1.34946e-05	9.89852e-06	1812	tags=47%, list=21%, signal=37%	FKBP1A/GABARAP/ACAA1/MYD88/PSAP/TBXAS1/IL1RN/DAPK1/IGFBP7/VCL/CD86/CLEC10A/KCTD12/HEXB/RIN3/PGM1/TNFSF13/ATF3/PTMS/LGALS9/TIPARP/ITGAX/ICAM1/CD1D/ARRB1/FZD1/KLF10/CLIC2/LGALS1/RAB31/CD33/TMEM43/CLEC7A/CD302/RTN4/ST3GAL6/CST7/MCL1/CEBPD/RNF130/GSN/SORT1/CAT/MGST2/NDFIP1/LST1/RAB32/DUSP3/CST3/AOAH/P2RY13/ANXA1/ALDH2/FCER1G/GNAQ/AP1S2/AHNAK/FBP1/CASP1/TYROBP/CSTA/NDRG2/ID2/SCD/S100A4/KLF4/DPYSL2
GSE24634_TEFF_VS_TCONV_DAY7_IN_CULTURE_UP	GSE24634_TEFF_VS_TCONV_DAY7_IN_CULTURE_UP	98	0.527816	2.14208	1.79262e-07	1.38629e-05	1.01686e-05	1205	tags=39%, list=14%, signal=34%	HMGB3/CENPF/CDC20/UBE2C/TK1/CCNE1/TPX2/STK39/RAD51AP1/FEN1/PRC1/LMNB2/KIF11/FANCG/FASTKD3/NUSAP1/CCNA2/HELLS/CENPE/KIF4A/TSPAN5/PTTG1/CENPM/IDH2/PLK1/SLC9A3R1/STIL/ZBTB24/TFDP1/PPM1G/MCM6/PHGDH/LAG3/CBLB/FIBP/CKAP5/CREB3L2/FUT8
GSE17974_0H_VS_24H_IN_VITRO_ACT_CD4_TCELL_DN	GSE17974_0H_VS_24H_IN_VITRO_ACT_CD4_TCELL_DN	103	0.508197	2.07195	1.88623e-07	1.43589e-05	1.05325e-05	1674	tags=41%, list=20%, signal=33%	UBE2C/CCNE1/TPX2/GALE/PRC1/STIP1/PRDX4/MRPL17/CCNA2/WDR77/CDKN3/CHEK1/TNFRSF9/UCK2/SDF2L1/BYSL/CKS1B/CENPM/TIMM8A/UBE2M/POLR3K/GEMIN6/WDR12/PFDN6/EXOSC4/ZDHHC13/RBM14/TMEM106C/TBC1D7/C17orf80/RNASEH2A/JMJD4/NT5C/STAP2/TBX21/BAZ1B/POLA2/CDC25A/SF3B3/RCC1/RBM6/MRPL35
GSE20715_WT_VS_TLR4_KO_LUNG_UP	GSE20715_WT_VS_TLR4_KO_LUNG_UP	132	-0.525425	-1.9741	1.9247e-07	1.44263e-05	1.05819e-05	1523	tags=35%, list=18%, signal=29%	PRKAR1A/SLC6A14/CD53/ST13/MTMR6/KCTD10/DCTN3/SNAP23/PIK3R1/RNF13/MAPK1/BTG3/GLUD1/TSPAN2/TWSG1/COL4A3/RNF149/CD302/RTN4/FXYD1/ADH1C/SERINC1/SNX2/TBX4/MEOX2/RND3/PRKCH/ANXA1/SOD3/SSTR1/MME/WNT2/CLIC4/HSD11B1/NPNT/GIMAP4/APLN/ANGPT1/GPX3/CD9/EPAS1/PTGS2/TCF21/CD36/PCOLCE2/TMEM100
GSE37605_C57BL6_VS_NOD_FOXP3_FUSION_GFP_TREG_DN	GSE37605_C57BL6_VS_NOD_FOXP3_FUSION_GFP_TREG_DN	117	-0.553925	-2.04381	2.02867e-07	1.49753e-05	1.09846e-05	1752	tags=44%, list=21%, signal=36%	IPMK/TMCC3/FAM98B/LITAF/ARL4D/LAMP1/DHRS3/SPRY2/C3AR1/ATF3/SNTB2/SERPINE1/ITM2A/DUSP6/PKD2/APOLD1/GPR4/NFIL3/CCL3/LANCL1/HSPA2/GAB2/ATP6V1E1/CEBPD/CEBPB/NFIX/DLL1/PTGER4/AKAP12/NFKBIZ/DUSP1/FOS/ASPA/CYYR1/JDP2/JUN/MYC/BTG2/ID3/CD300C/ADAMTS1/FOSB/EDN1/MS4A7/CCL2/MT1A/KLF4/CD9/ZFP36/PTGS2/IL6/IL1A
GSE15930_NAIVE_VS_48H_IN_VITRO_STIM_CD8_TCELL_DN	GSE15930_NAIVE_VS_48H_IN_VITRO_STIM_CD8_TCELL_DN	126	0.480011	2.02516	2.06005e-07	1.49799e-05	1.0988e-05	2640	tags=58%, list=31%, signal=41%	UBE2T/MARCKSL1/EZH2/PRC1/PRDX4/KIF11/PRELID1/METAP1/ZNHIT1/PDCL3/GART/MRPL13/ABCF1/AHCY/PDIA6/STOML2/PFKL/UBE2M/TFDP1/HSPD1/ITPA/CDK4/PSMA5/MRPS33/PABPC4/SAR1B/MRPS12/LRRC59/CDC34/PSMB7/PGK1/POLD1/MCM10/PIGF/PRDX1/EIF2B1/DYNLL2/MRPL35/MRPL27/MCM7/ANKRD40/GNPAT/MRPL51/DDT/NDUFB7/PGRMC1/G6PD/CDC6/TMPO/PGD/ARL1/MTHFD2/GSPT1/XPO1/DTYMK/CPSF4/PSMD7/MRPL11/FAM98A/SMC2/RRM2/HMGB2/S100PBP/PSMC1/EXOSC10/H…
GSE30971_CTRL_VS_LPS_STIM_MACROPHAGE_WBP7_HET_2H_DN	GSE30971_CTRL_VS_LPS_STIM_MACROPHAGE_WBP7_HET_2H_DN	117	-0.552571	-2.03881	2.23905e-07	1.60421e-05	1.17671e-05	1328	tags=38%, list=16%, signal=33%	UTRN/RCBTB2/ARHGAP18/CMTM7/LIPA/SCARB2/LGALS9/RBP7/CD1D/CALCOCO1/CHN2/OASL/DOCK10/MPP1/RNASE1/GLUD1/SLCO2B1/FGL2/CLEC7A/ZNF503/CD302/REV3L/SLC25A20/TXNIP/TEX2/PLXDC2/MNDA/SORT1/ACP5/LST1/MACF1/ABHD6/GALC/FBP1/FOS/LTA4H/GPR65/C1orf162/TACC1/A2M/FCN1/VSIG4/CD9/CD36/FABP4
GSE22611_NOD2_TRANSDUCED_VS_CTRL_HEK293T_STIMULATED_WITH_MDP_2H_DN	GSE22611_NOD2_TRANSDUCED_VS_CTRL_HEK293T_STIMULATED_WITH_MDP_2H_DN	104	0.507109	2.06829	2.46131e-07	1.68894e-05	1.23886e-05	1691	tags=40%, list=20%, signal=33%	CDCA7/PARP1/HYOU1/PFKP/GPATCH4/RDH10/ENTPD6/PUSL1/SND1/PUS7/IDH2/MRPL21/HEMK1/LDHA/AARSD1/PDIA6/MDH2/PFKL/HEATR1/TFDP1/C6orf89/UBE2O/NME1/TIMM10/ODC1/AHSA1/LIG1/RNF26/DNMT1/TMEM14C/SLC7A1/PUS1/RASGRP1/HSP90AB1/RPN1/IPO4/THOP1/EGLN1/DTNBP1/SF3B3/GEMIN5/PDK1
GSE22886_NAIVE_CD8_TCELL_VS_NEUTROPHIL_DN	GSE22886_NAIVE_CD8_TCELL_VS_NEUTROPHIL_DN	101	-0.574136	-2.04735	2.46093e-07	1.68894e-05	1.23886e-05	1425	tags=46%, list=17%, signal=38%	SLC22A4/CTSS/PTGS1/SERPINA1/CFTR/MMP19/GRIK3/CXCL1/TUBA1A/LHX6/RAB20/CD33/ACSL1/FGL2/CLEC7A/S100A9/CHRDL1/BCL2A1/CEBPD/CEBPB/MNDA/RNF130/ALOX5/FAS/IL3RA/LST1/RAB32/SDC2/CCL8/FPR1/PRKCE/TREM1/TNFSF10/TYROBP/CSTA/RGS2/SASH1/SDCBP/NCF2/SRGN/HSD11B1/HSPB2/DNASE1L3/IL1RL1/CAMP/PTGS2
GSE22886_NAIVE_BCELL_VS_MONOCYTE_DN	GSE22886_NAIVE_BCELL_VS_MONOCYTE_DN	148	-0.518857	-1.98762	2.39686e-07	1.68894e-05	1.23886e-05	1727	tags=43%, list=20%, signal=35%	HPCAL1/SVIL/BCL3/PSAP/CSNK1A1/CTSD/LILRB3/KCTD12/RPS6KA1/HEXB/CDC42EP3/FTL/LILRA2/TNFSF13/SERPINB6/TNFRSF1B/DPYD/SERPINA1/ATP6V1A/TIMP2/SLC27A3/ASAH1/DUSP6/MYO1F/PXN/ACOT9/KLF10/LGALS1/RAB31/CLEC7A/TBC1D2/S100A9/RTN4/ARRB2/MGAT1/RIN2/IRAK3/HCK/SLC7A7/CEBPB/MNDA/RNF130/LGALS3/ANXA2/DUSP3/FCGR2A/VAMP3/KLF13/ANXA1/FCER1G/SLC31A2/GLRX/CASP1/TYROBP/CSTA/MAFB/SDCBP/NCF2/SRGN/ID2/SLC11A1/S100A4/S100A8/I…
GSE13411_PLASMA_CELL_VS_MEMORY_BCELL_UP	GSE13411_PLASMA_CELL_VS_MEMORY_BCELL_UP	93	0.527917	2.11125	2.61618e-07	1.77028e-05	1.29853e-05	790	tags=37%, list=9%, signal=34%	HMGB3/COL3A1/PDIA4/SULF1/CDC20/UBE2C/TK1/TPX2/KDELR2/CEACAM5/RAB26/TROAP/CRELD2/KDELR3/HSP90B1/RRBP1/CCNA2/CDKN3/NEU1/SMPDL3B/SEC61A1/MKI67/SDF2L1/PTTG1/SSH3/SCAMP5/XBP1/AURKB/DARS2/IGF1/DNAJC3/ATF6/SLC35B1/CALU
GSE23502_BM_VS_COLON_TUMOR_MYELOID_DERIVED_SUPPRESSOR_CELL_UP	GSE23502_BM_VS_COLON_TUMOR_MYELOID_DERIVED_SUPPRESSOR_CELL_UP	112	-0.559232	-2.03963	2.68326e-07	1.78455e-05	1.30899e-05	1737	tags=46%, list=20%, signal=37%	LITAF/ZBTB20/SH3BGRL2/PPL/SYPL1/SPTY2D1/CD86/LIPA/PFKFB3/PEPD/TRIB1/TNFRSF1B/RNF13/TIPARP/B4GALT6/CDKN2D/CD300LF/TBC1D9/SLC38A2/MCOLN2/MDFIC/LGALS1/RAB31/FGL2/NFIL3/TWSG1/CCR1/SLC7A7/CHST7/YPEL2/ITGA6/CCND2/MAP4K5/EIF1/PTGER4/MYADM/PLEKHA1/NR3C2/GLS/TCF4/SEMA3B/AHNAK/CD69/OSM/LIFR/JUN/ID2/PLAC8/GIMAP4/CD9/CXCL2/STX11
GSE34156_UNTREATED_VS_6H_TLR1_TLR2_LIGAND_TREATED_MONOCYTE_UP	GSE34156_UNTREATED_VS_6H_TLR1_TLR2_LIGAND_TREATED_MONOCYTE_UP	122	-0.539337	-2.01	2.71052e-07	1.78455e-05	1.30899e-05	1250	tags=45%, list=15%, signal=39%	TMCC3/ZBED5/ALDH3B1/PSAP/CD86/LILRB3/FTL/TMEM127/ATP6V1B2/ASAH1/CD300LF/SLC43A2/CXCL1/ACOT9/MPP1/LGALS1/RAB20/RAB31/STEAP4/BCAT1/ANPEP/EPB41L3/SESTD1/GSTO1/TSC22D1/TNS3/BRI3/HCK/MNDA/PILRA/CXCL16/LGALS3/PTAFR/FCGR2A/AOAH/PMP22/OSCAR/TCF4/RP2/FPR1/CORO1C/LIFR/CD163/PPARG/MAFB/NCF2/ANXA5/CLIC4/MSR1/GJA5/CYP27A1/SLC11A1/LIN7A/HBEGF/THBD
GSE24634_TREG_VS_TCONV_POST_DAY5_IL4_CONVERSION_UP	GSE24634_TREG_VS_TCONV_POST_DAY5_IL4_CONVERSION_UP	104	0.505642	2.06231	2.9503e-07	1.91652e-05	1.40579e-05	2389	tags=51%, list=28%, signal=37%	EZH2/SNRPC/PPAT/SSRP1/DKC1/PPP1R14B/MKI67/UCK2/GART/ELOVL6/PUS7/PLK1/CEACAM1/HEATR1/PAICS/UBE2M/POLR3K/ILF2/PHB/TIMM10/GEMIN6/MRPL28/GOT1/C1QBP/AK2/NTHL1/POLR2D/DONSON/ASNS/TFB2M/SUPT16H/RNASEH2A/CCT7/DUS4L/PPP1CA/EBNA1BP2/DGUOK/PSMD12/MRPS31/PRIM1/GTPBP4/MRPS16/CCT6A/GSPT1/SLBP/NFATC2IP/AFG3L2/MRPL11/NUP188/PPID/NMI/ZW10/EIF5B
GSE9988_ANTI_TREM1_VS_LPS_MONOCYTE_DN	GSE9988_ANTI_TREM1_VS_LPS_MONOCYTE_DN	116	-0.555138	-2.03763	3.25958e-07	2.08956e-05	1.53272e-05	1495	tags=41%, list=18%, signal=34%	UGP2/PFKFB3/SAV1/RCSD1/GBP1/SERPINB8/TIFA/ICAM1/NFE2L2/CXCL1/MCOLN2/PPP1R15B/OASL/ICAM4/STEAP4/BTG3/ACSL1/IL15RA/RBM17/SESTD1/PTX3/RIN2/CFLAR/HCK/BCL2A1/FFAR2/PILRA/NLRP3/SNX10/QKI/STAT5A/CCL23/PTAFR/NFKBIZ/EIF1B/RND1/MAP3K8/G0S2/LDLR/CLIC4/PLAC8/GIMAP5/CXCL2/PTGS2/IL6/IL1A/STX11
GSE24634_TREG_VS_TCONV_POST_DAY7_IL4_CONVERSION_UP	GSE24634_TREG_VS_TCONV_POST_DAY7_IL4_CONVERSION_UP	94	0.518937	2.08119	3.61406e-07	2.28671e-05	1.67734e-05	1205	tags=39%, list=14%, signal=34%	CENPF/CDC20/UBE2C/TK1/TPX2/FEN1/EZH2/PRC1/KIF11/FANCG/NUSAP1/CCNA2/CDKN3/CENPE/KIF4A/ELOVL6/SHMT2/CKS1B/NCAPG2/PTTG1/CENPM/IDH2/RPL39L/AURKB/TFDP1/LMNB1/CBX5/LIG1/GGCX/C1orf112/MRPS12/FIBP/DONSON/TMEM106C/COX10/RNASEH2A/FUT8
GSE22886_DC_VS_MONOCYTE_DN	GSE22886_DC_VS_MONOCYTE_DN	128	-0.530695	-1.97959	3.66793e-07	2.29104e-05	1.68051e-05	1745	tags=41%, list=21%, signal=33%	CD37/AGTPBP1/ZDHHC17/BTG1/LILRB3/NFE2/CDC42EP3/RIN3/LILRA2/TNFRSF1B/PLSCR1/SERPINA1/BTN3A1/CDKN2D/SIGLEC5/DUSP6/CD1D/MYO1F/FYN/NEDD9/S100A9/CRISPLD2/BTN3A3/IRAK3/APOL3/MCL1/CEBPD/SLC7A7/KCNJ15/AKAP13/CSF3R/MEGF9/TSC22D3/ICAM2/KLF13/NAALADL1/FPR1/DUSP1/AP1S2/CASP1/TNFSF10/FOS/CSTA/RGS2/SLC11A1/KLF6/FCN1/KLF2/CD55/CFD/KLF4/ZFP36/GADD45B
GSE29618_PDC_VS_MDC_DAY7_FLU_VACCINE_DN	GSE29618_PDC_VS_MDC_DAY7_FLU_VACCINE_DN	149	-0.516651	-1.98194	3.71618e-07	2.2918e-05	1.68107e-05	1653	tags=47%, list=19%, signal=39%	TCEAL4/RCBTB2/IL1RN/DHRS3/CD86/SLC35D2/CLEC10A/KCTD12/RIN3/SERPINB6/PTGS1/DPYD/SERPINA1/ITGA5/LGALS9/ASAH1/DOK2/ITGAX/CD1D/ARRB1/FZD1/MSN/SEC14L1/FYN/TUBA1A/CLIC2/LGALS1/RAB31/CD33/FGL2/CLEC7A/LY86/CSRP1/GMFG/CST7/IRAK3/APOL3/HCK/CEBPD/CEBPB/MNDA/FGR/NAIP/PILRA/NLRP3/PDLIM1/LGALS3/CTSH/LST1/RAB32/PTGER4/ANXA2/FCGR2A/MEGF9/EIF4EBP2/CST3/AOAH/P2RY13/ANXA1/EGR1/CASP1/CSTA/CD163/NCF2/NDRG2/ANXA5/EMP3…
GSE19888_ADENOSINE_A3R_ACT_VS_A3R_ACT_WITH_A3R_INH_PRETREATMENT_IN_MAST_CELL_UP	GSE19888_ADENOSINE_A3R_ACT_VS_A3R_ACT_WITH_A3R_INH_PRETREATMENT_IN_MAST_CELL_UP	84	0.533867	2.0829	4.41204e-07	2.68693e-05	1.97091e-05	1727	tags=49%, list=20%, signal=39%	HMGB3/RAD51AP1/NET1/MTX1/C1orf131/CENPE/ZNHIT1/PUSL1/FH/DAXX/SNRPA/GPSM2/LSM4/NIT2/PLK1/PAXIP1/RANBP1/REEP6/STOML2/DARS2/SPC24/INCENP/GSTZ1/CALU/UBL4A/C3orf14/ZDHHC13/RNF26/AK2/MRPL37/ASNS/FKBPL/BTBD6/AQP3/COMTD1/GMPPB/SNUPN/CHCHD2/BARD1/CSNK2B/NDUFB4
GSE21670_UNTREATED_VS_IL6_TREATED_STAT3_KO_CD4_TCELL_UP	GSE21670_UNTREATED_VS_IL6_TREATED_STAT3_KO_CD4_TCELL_UP	121	-0.534146	-1.98876	4.58989e-07	2.74624e-05	2.01441e-05	1661	tags=45%, list=20%, signal=36%	PSAP/TBXAS1/UTRN/RCBTB2/JOSD1/SSBP2/MITF/RCSD1/MANBA/CTSS/CD109/TIMP2/ERMAP/PPFIBP1/RAB37/SORBS3/CALCOCO1/FYN/NFE2L2/SFXN3/RNASE1/ELF1/SLCO3A1/FGL2/LBH/DPEP2/GSTO1/TXNIP/ARRB2/RAB8B/GSN/ZYX/NLRP3/LGALS3/ACP5/ATP6AP2/ANTXR2/SLC16A5/CSF3R/YPEL4/TMBIM1/PDE3B/AHNAK/SNRK/ALDH1A1/C1orf162/SDCBP/NDRG2/ID3/CD52/CYBRD1/DPYSL2/CD9/CD36
GSE360_T_GONDII_VS_M_TUBERCULOSIS_DC_DN	GSE360_T_GONDII_VS_M_TUBERCULOSIS_DC_DN	128	-0.527509	-1.96771	4.62217e-07	2.74624e-05	2.01441e-05	1886	tags=42%, list=22%, signal=33%	RAB5C/ATP2C1/LILRB2/FKBP1A/MYD88/ALDH3B1/MYO1B/GJC1/HCG9/KCTD12/PSMB9/LIPA/VAMP5/C3AR1/BTN3A1/ATF3/SCARB2/GBP1/LGALS9/DUSP6/ENPP2/ACSL1/ADH5/RBM17/ETV5/LCAT/TNFSF12/F3/TXNIP/BCL2A1/MNDA/KCNJ15/ALOX5/PPBP/SERPING1/SDC2/FCGR1A/TSC22D3/LAMA4/FCER1G/GLRX/IL7R/C1QB/CASP1/FOS/STAC/CD163/ANG/EFNB2/CCL2/S100A8/EMP1/TIMP3/FABP4
GSE3982_DC_VS_TH1_UP	GSE3982_DC_VS_TH1_UP	121	-0.533259	-1.98546	5.06368e-07	2.97232e-05	2.18024e-05	1594	tags=40%, list=19%, signal=33%	VCL/C11orf71/CLEC10A/PEPD/TSG101/TMEM127/LILRA2/SLC22A4/CTSS/ROBO3/SCARB2/TMEM9B/SLC27A3/CD1D/ARRB1/ANPEP/LRRFIP2/LMBRD1/PDE5A/DNASE1L1/SPI1/PGLYRP1/FGR/PILRA/SESN1/FRAT2/AKR1C3/ABHD6/ANXA1/TMBIM1/GNAQ/MAOA/PTGDS/RGS2/ALDH1A1/CRTAP/PZP/BCL2L2/CD52/C1QA/SMAD6/CTNNAL1/CFD/CYB5A/THBD/C1orf115/CD36/PCOLCE2
GSE9006_TYPE_1_VS_TYPE_2_DIABETES_PBMC_AT_DX_UP	GSE9006_TYPE_1_VS_TYPE_2_DIABETES_PBMC_AT_DX_UP	116	0.48582	2.00674	6.30874e-07	3.65907e-05	2.68398e-05	1925	tags=41%, list=23%, signal=32%	PDIA4/MARCKSL1/SPINT2/E4F1/SSRP1/TBL3/PRCC/TSSC4/WDR74/EEF1D/NONO/SDF2L1/UCP2/ADRM1/AURKAIP1/UBE2M/IMPDH2/ILKAP/PFDN6/HMG20B/EXOC7/SLC25A22/ARF5/MRPS2/TMED9/TKT/PGLS/STK25/COPS7B/IRF3/UBN1/THAP7/MTA1/BRMS1/PPIB/PTBP1/SAFB/SART1/ARHGAP4/AEBP1/SRRM1/SNF8/PFN1/EDF1/PFDN2/SLC39A4/RPS27/CCDC22
GSE37532_TREG_VS_TCONV_CD4_TCELL_FROM_LN_UP	GSE37532_TREG_VS_TCONV_CD4_TCELL_FROM_LN_UP	104	0.495939	2.02273	6.78217e-07	3.88738e-05	2.85145e-05	1896	tags=50%, list=22%, signal=39%	HYOU1/CCT3/HSP90B1/WDR77/SLC35B2/WDR74/MIF/EEF1D/GPATCH4/MRPS6/GART/SHMT2/HDGF/ATIC/DBN1/TOP1MT/ADSL/HSPD1/ZDHHC23/DDX56/TIMM10/C1QBP/ALG3/LZIC/TIMM9/CLNS1A/C8orf76/SNRPA1/PHGDH/USP39/RSL1D1/MRPS2/MRPL37/CHD1L/SURF2/METTL1/SURF6/WDR3/WDR55/NUP43/DUS4L/CDC25A/APRT/EBNA1BP2/PSMD12/SRP68/ACY1/DDT/PAPOLA/SRP72/MUC1/CDC6
GSE24634_TEFF_VS_TCONV_DAY3_IN_CULTURE_UP	GSE24634_TEFF_VS_TCONV_DAY3_IN_CULTURE_UP	112	0.495998	2.04046	7.22505e-07	4.04603e-05	2.96782e-05	2366	tags=54%, list=28%, signal=39%	UBE2C/TK1/STK39/MARCKSL1/LTB/EZH2/PRC1/ZNF593/PPP1R14B/WDR77/TPI1/MTX1/UCK2/POLRMT/PUS7/KPNB1/CENPM/TTF2/PAICS/CIAO1/TOMM34/SKP2/ODC1/EIF2B4/REXO4/ANAPC1/DPP4/NTHL1/TMEM106C/SUPT16H/NCL/FUT8/CSE1L/WDR3/PTRH2/PTBP1/MRPS34/TUBB/VRK1/BARD1/IMP4/PMAIP1/PTP4A3/POLR1C/KIF3B/PON3/CKAP2/SLAMF1/STAMBP/DTYMK/PHTF2/AFG3L2/BUB1B/PCNA/SPRED2/CENPA/FAM98A/PAF1/MRPL9/SMC2
GSE5679_CTRL_VS_RARA_AGONIST_AM580_TREATED_DC_UP	GSE5679_CTRL_VS_RARA_AGONIST_AM580_TREATED_DC_UP	104	0.494661	2.01752	7.17724e-07	4.04603e-05	2.96782e-05	2071	tags=50%, list=24%, signal=38%	CDC20/SLC39A11/MCM3/LMNB2/DKC1/NUSAP1/CCNA2/KIF23/RUVBL1/GPATCH4/ZNHIT1/MKI67/SHMT2/SNRPA/STIL/POLR3K/BOLA3/ZMYND19/NME1/RECQL4/UTP14A/NUBPL/PASK/CDK4/AHSA1/C1QBP/GSTZ1/HMBS/LRRC59/RBM14/IQGAP3/TBC1D7/TUBG1/CHD7/AGPAT5/EIF2B1/NUP43/GMPPB/TUBB/DHFR/CSNK2B/MRPL27/PRIM1/CCT5/C12orf4/RAD54B/SHMT1/ARHGAP11A/MTHFD2/SLBP/ANP32E/DTYMK
GSE9988_ANTI_TREM1_AND_LPS_VS_CTRL_TREATED_MONOCYTES_UP	GSE9988_ANTI_TREM1_AND_LPS_VS_CTRL_TREATED_MONOCYTES_UP	109	-0.548272	-1.98997	7.37078e-07	4.08073e-05	2.99328e-05	1530	tags=38%, list=18%, signal=31%	HOMER1/NR4A2/PCF11/SAV1/SPRY2/CCL18/SCML1/FBXO30/SLC38A2/PPP1R15B/KLF10/TMEM88/LBH/USP53/ST3GAL6/CFLAR/PLA1A/NLRP3/RYBP/PTGER4/DNAJB4/DENND4A/GPRC5A/NFKBIZ/DUSP1/EGR1/PHACTR2/MAP3K8/TFRC/NEDD4L/JUN/ID2/KLF6/EDN1/HBEGF/CXCL2/STARD8/PTGS2/IL6/IL1A/GADD45B
GSE29617_CTRL_VS_DAY7_TIV_FLU_VACCINE_PBMC_2008_DN	GSE29617_CTRL_VS_DAY7_TIV_FLU_VACCINE_PBMC_2008_DN	90	0.531147	2.12377	8.49372e-07	4.6496e-05	3.41055e-05	1808	tags=53%, list=21%, signal=42%	PDIA4/CDCA7/HYOU1/KDELR2/MCM3/PRDX4/CRELD2/TNFRSF13B/HSP90B1/SEC61A1/POU2AF1/MAGED1/C11orf24/NVL/SDF2L1/TYSND1/PDIA6/AURKAIP1/MRPL24/ZNF692/ITM2C/SLC39A7/TFB1M/SEC61B/FKBP2/MRPS12/MRPL37/MAP3K7/PREB/CREB3/FLAD1/DDOST/SPATS2/CCT7/AQP3/PRDX1/PPIB/HM13/DDB1/GMPPB/DGUOK/NDUFB10/MCM7/NDUFB4/GNPAT/STT3A/KIF3B/RABAC1
GSE45365_NK_CELL_VS_CD11B_DC_DN	GSE45365_NK_CELL_VS_CD11B_DC_DN	120	-0.531055	-1.97121	9.40985e-07	5.09387e-05	3.73643e-05	1367	tags=42%, list=16%, signal=36%	PLSCR1/SNTB2/PDE4B/MYO1G/SERPINE1/TIPARP/ICAM1/CD300LF/MSN/MYO1F/CXCL1/PPP1R15B/RAB20/RAB31/NFIL3/CLEC7A/S100A9/RNF149/FST/CD44/SPI1/PTX3/PGLYRP1/SIRPB1/CEBPB/PILRA/ADAMTS9/STAT5A/CSF3R/GPRC5A/NFKBIZ/RND1/DUSP1/EGR1/STOM/TUBB6/TREM1/OSM/FOS/MAFB/JDP2/CLIC4/BTG2/RNF122/OLR1/S100A8/HBEGF/ZFP36/CXCL2/IL6/STX11
GSE21360_PRIMARY_VS_TERTIARY_MEMORY_CD8_TCELL_DN	GSE21360_PRIMARY_VS_TERTIARY_MEMORY_CD8_TCELL_DN	132	-0.507688	-1.90746	1.06238e-06	5.68783e-05	4.17211e-05	1027	tags=30%, list=12%, signal=26%	ICAM4/MAN1A1/P2RY14/IL15RA/TNFSF9/CDKL5/F3/BCL2A1/MCL1/ANKS1A/EIF1/IL3RA/STAT5A/RAB32/PTGER4/MACF1/SERPING1/FEM1C/PTAFR/CD47/FCGR1A/CCL8/TSC22D3/P2RX7/DENND4A/CDC42EP2/SLC31A2/IFI27/CD69/C1QB/SASH1/JUN/HSD11B1/PDGFB/SPTBN1/LAMP3/ZFP36/IL6/GADD45B
GSE16450_CTRL_VS_IFNA_6H_STIM_IMMATURE_NEURON_CELL_LINE_DN	GSE16450_CTRL_VS_IFNA_6H_STIM_IMMATURE_NEURON_CELL_LINE_DN	106	-0.542262	-1.95793	1.19196e-06	6.31218e-05	4.63008e-05	1399	tags=38%, list=16%, signal=32%	C3AR1/BTN3A1/NR1D2/PIK3R1/MBP/SORBS3/SPON1/TLE4/PRMT2/LAPTM5/GIMAP1/DPEP2/BTN3A3/TFPI/YPEL5/C1orf21/MXRA7/YPEL2/VAMP2/SESN1/RPS27L/ACP5/CDKN1C/FAM8A1/GIMAP2/PAQR8/TSC22D3/ANXA1/SMAD7/MAL/PDE3B/AHNAK/IL7R/ZFP36L2/RGS2/OPTN/ID3/ADRB2/PLAC8/GIMAP4
GSE41867_NAIVE_VS_EFFECTOR_CD8_TCELL_DN	GSE41867_NAIVE_VS_EFFECTOR_CD8_TCELL_DN	105	0.494119	2.019	1.37165e-06	7.18568e-05	5.27081e-05	1842	tags=41%, list=22%, signal=32%	CCT2/C1orf35/PPP1R14B/CCT3/HELLS/RUVBL1/FKBP4/POLRMT/SNRPA/MTX3/PPHLN1/HDGF/C1orf122/LSM7/RANBP1/PA2G4/LRPPRC/EXOC7/SOD1/LUC7L/PUS1/MRPS2/PLA2G4A/SLC20A1/CHD1L/COX10/IMMT/CSE1L/COPS7B/POLD1/WDR3/STUB1/EIF2B1/CLUAP1/DTNBP1/DBT/RCC1/ANKRD26/EIF4E/GMNN/TRAF3/SHMT1/DDX19A
GSE20715_0H_VS_48H_OZONE_LUNG_UP	GSE20715_0H_VS_48H_OZONE_LUNG_UP	126	-0.519993	-1.93437	1.46172e-06	7.57605e-05	5.55714e-05	1220	tags=32%, list=14%, signal=28%	TM2D1/CIRBP/CD81/GAB1/ACOT9/FGF18/RAB31/GIMAP1/PLAGL1/PTPRO/COL4A3/ZNF521/LY86/SLC44A2/YPEL5/SESN1/SORT1/EHD2/SNX2/HOXB5/PLEKHA1/FOXF2/SLC40A1/MEOX2/LAMA3/DAPK2/MAOA/TNFSF10/RGS2/WNT2/SRGN/NEDD4L/CD52/CLEC14A/GIMAP4/APLN/SLCO2A1/GNG11/FHL1/AGER
GSE369_IFNG_KO_VS_WT_LIVER_DN	GSE369_IFNG_KO_VS_WT_LIVER_DN	112	0.487811	2.00678	1.50643e-06	7.72561e-05	5.66685e-05	2532	tags=52%, list=30%, signal=37%	TBL3/FOXRED1/BPNT1/DNAJB11/NME4/HELLS/RUVBL1/SND1/C1orf122/AATF/PNPO/TIMM23/MRPS15/DUS1L/TOMM40/UTP14A/MRPL47/DDX56/WDR12/ODC1/C1QBP/HMBS/ZDHHC13/PTCD2/MLLT6/PMPCA/FKBP2/TFB2M/HSP90AB1/RPP25/WDR55/PPIB/DYNLL2/SUCLG2/CDC25A/CORO2A/RPUSD2/GEMIN5/EIF4E/CDR2/G6PD/TFPT/SNRPD1/PSMC5/WDR18/MECR/RANBP9/TRMU/YIF1B/MRPL18/ENDOG/MRPL11/MRPL23/PHB2/HDDC2/CS/RPIA/PCYT2
GSE14415_INDUCED_VS_NATURAL_TREG_DN	GSE14415_INDUCED_VS_NATURAL_TREG_DN	94	0.501192	2.01002	1.72298e-06	8.71041e-05	6.38922e-05	1070	tags=36%, list=13%, signal=32%	CENPF/CDCA7/TPX2/IGF2BP3/EZH2/MCM3/KIF11/CCNA2/KIF23/TPI1/NUF2/PLA2G7/MKI67/PDCL3/KIF4A/CKS1B/NCAPG2/PLK1/NOL12/MRPL21/AARSD1/HSPD1/NME1/TUBGCP2/IFITM1/SPC24/KIF14/INCENP/LMNB1/ANAPC5/ALG8/FKBP2/SSR1/PIGT
GSE24634_TEFF_VS_TCONV_DAY10_IN_CULTURE_DN	GSE24634_TEFF_VS_TCONV_DAY10_IN_CULTURE_DN	140	-0.511688	-1.93934	1.73422e-06	8.71041e-05	6.38922e-05	1661	tags=41%, list=20%, signal=34%	PSAP/CEP170/TBXAS1/ECHDC3/NRP1/DAPK1/VCL/CLEC10A/TSPAN3/LIPA/FTL/SAV1/NPTN/SLC27A3/RNF13/ITGA5/ITGAX/CD81/DAB2/MS4A4A/TLE4/TSPO/MPP1/RAB31/CD33/FGL2/EPB41L3/S100A9/TNS3/ATP6V1E1/CCR1/MNDA/LGALS3/CTSH/MEGF9/NUPR1/RHOQ/VAMP3/GABARAPL1/ALDH2/FCER1G/ZCCHC14/IL7R/FBP1/RRAGD/CTSO/SDCBP/NCF2/CLIC4/TRPV2/SLC11A1/TLR8/C1QA/S100A8/CD9/STARD8/IFNGR1/STX11
GSE34156_TLR1_TLR2_LIGAND_VS_NOD2_AND_TLR1_TLR2_LIGAND_24H_TREATED_MONOCYTE_UP	GSE34156_TLR1_TLR2_LIGAND_VS_NOD2_AND_TLR1_TLR2_LIGAND_24H_TREATED_MONOCYTE_UP	121	-0.520963	-1.93968	1.75844e-06	8.74194e-05	6.41234e-05	1833	tags=45%, list=22%, signal=36%	LILRB2/LRP1/CD151/CTSL/TMCC3/PSAP/CTSD/TLX3/CD86/LILRB3/TLN1/FTL/C3AR1/ATP6V1B2/LGALS9/ASAH1/DUSP6/CD300LF/CXCL1/MPP1/RAB31/BCAT1/ANPEP/EPB41L3/TNS3/BRI3/RIN2/CCR1/HCK/TLR4/RNF130/PILRA/CXCL16/LGALS3/HOXA2/DUSP3/PTAFR/FCGR2A/PITPNA/PMP22/OSCAR/P2RX7/PRKCE/CORO1C/TYROBP/CD163/PPARG/MAFB/NCF2/ANXA5/CLIC4/MSR1/CYP27A1/SLC11A1/IFNGR1
GSE16451_IMMATURE_VS_MATURE_NEURON_CELL_LINE_WEST_EQUINE_ENC_VIRUS_DN	GSE16451_IMMATURE_VS_MATURE_NEURON_CELL_LINE_WEST_EQUINE_ENC_VIRUS_DN	112	0.484436	1.99289	1.94071e-06	9.55062e-05	7.00552e-05	1622	tags=41%, list=19%, signal=34%	SPINT2/XPR1/TLCD1/LMNB2/SSRP1/NSUN2/MTX1/MTIF2/TSPAN5/SND1/SFXN4/GFPT1/DDX54/LIG3/CENPM/MRPS18A/DNAJA3/PDIA6/TOMM40/NETO2/DDX56/TIMM10/WDR12/SERPINH1/EXOSC4/PTPN7/C3orf14/PCCB/PHGDH/LAG3/CSTF3/MAPKAP1/POLR2D/GPAA1/COASY/CREB3L2/FUT8/PTRH2/TBX21/IPO4/THOP1/TRUB2/TFAM/AEBP1/DHFR/ALG5
GSE7852_LN_VS_FAT_TCONV_DN	GSE7852_LN_VS_FAT_TCONV_DN	128	-0.51219	-1.91057	2.01172e-06	9.72456e-05	7.13311e-05	1542	tags=40%, list=18%, signal=33%	ATP2B4/KCTD12/NR4A2/CDC42EP3/STIM2/ATF3/ASB1/METRNL/HIP1/PKD2/MYO1F/FBXO30/TAX1BP3/MDFIC/LGALS1/BTG3/ACYP2/IQGAP1/NFIL3/HCST/TSC22D1/COBLL1/ITGA1/BCL2A1/TTC19/AKAP13/ANTXR2/ANXA2/MYADM/DENND4A/TMBIM1/ABLIM3/NFKBIZ/CASP1/ZFP36L2/RGS2/ABCB1/ARHGAP21/KCNJ8/PPP1R15A/FOSB/S100A4/CFD/EFEMP1/IL1RL1/DCN/CAMK2N1/DPT/KLF9/SPARCL1/FHL1
GSE1432_1H_VS_24H_IFNG_MICROGLIA_UP	GSE1432_1H_VS_24H_IFNG_MICROGLIA_UP	132	-0.500651	-1.88102	2.01597e-06	9.72456e-05	7.13311e-05	1480	tags=36%, list=17%, signal=30%	IRGQ/USP47/TRIB1/PGM1/KIDINS220/ANXA6/TIPARP/OPN3/MMP19/DAB2/MSRA/LGALS1/SLA/ABHD5/NFIL3/REV3L/GAB2/HECA/PKIG/CTDSPL/RGS16/INPP1/ANXA2/SDC2/TRAK1/GABARAPL1/PMP22/SSH1/PDE3B/MAOA/GSTM3/PFDN1/IL7R/HSPB8/GFOD1/CD163/ANG/ANXA5/PAPSS2/SCD/RNF122/OLR1/HBEGF/THBD/CD9/EPAS1/IFNGR1/GADD45B
GSE29614_CTRL_VS_DAY7_TIV_FLU_VACCINE_PBMC_DN	GSE29614_CTRL_VS_DAY7_TIV_FLU_VACCINE_PBMC_DN	92	0.499313	1.99224	2.17688e-06	0.000102968	7.55288e-05	1674	tags=47%, list=20%, signal=38%	CENPF/CDC20/TPX2/FOXM1/PRDX4/B4GALT3/SRPRB/KIF11/CRELD2/TNFRSF13B/NUSAP1/HSP90B1/CDKN3/DNAJB11/NUF2/CHEK1/MKI67/POU2AF1/KIF4A/C11orf24/SDF2L1/PTTG1/XBP1/SLC41A2/RPN2/KIF14/ITM2C/SEC61B/SDHA/BLNK/SLAMF7/CREB3L2/SPATS2/CSE1L/TUBG1/UBE2J1/LMAN1/PPIB/ARNTL2/GMPPB/SLC30A5/ALG5/MRPL35
GSE33292_WT_VS_TCF1_KO_DN3_THYMOCYTE_DN	GSE33292_WT_VS_TCF1_KO_DN3_THYMOCYTE_DN	113	0.475527	1.95798	2.16474e-06	0.000102968	7.55288e-05	1234	tags=40%, list=15%, signal=34%	CENPF/UBE2C/TK1/CCNE1/TPX2/FOXM1/GALE/NET1/KIF11/FANCG/KIF23/CDKN3/CHEK1/CENPE/CHAF1A/FKBP4/CCNE2/GART/CKS1B/GPSM2/ATIC/TTF2/AHCY/HPRT1/LDHA/RANBP1/STIL/PAICS/TFDP1/IMPDH2/NME1/SKP2/CDK4/C1QBP/LIG1/NDUFS5/PHGDH/SLC7A1/B4GALT2/SLC37A4/CYP1B1/TMEM106C/RNASEH2A/POP7/CSE1L
GSE22432_MULTIPOTENT_VS_COMMON_DC_PROGENITOR_UNTREATED_UP	GSE22432_MULTIPOTENT_VS_COMMON_DC_PROGENITOR_UNTREATED_UP	101	0.492512	2.01366	2.39623e-06	0.0001113	8.16403e-05	2489	tags=52%, list=29%, signal=38%	SPP1/CRELD2/PPP1R14B/TBL3/TPD52L2/SHMT2/NVL/LIG3/NOL12/NUDC/PDIA6/MDH2/STX6/RPN2/PHB/MRPL47/GEMIN6/ODC1/C1QBP/CLPX/ABHD11/HMBS/NDUFS5/PHGDH/LRRC59/C17orf80/SURF2/IMMT/EXOSC1/WDR3/STUB1/MRPL15/NUP43/APRT/IMP4/MRPL35/KLHDC4/GEMIN5/PIGL/EIF4E/IL4I1/DDX1/WDR73/MTHFD2/DDX51/PCNA/NUP107/QTRT1/SPCS1/RRS1/EIF5B/NUP54/ZMPSTE24
GSE15750_DAY6_VS_DAY10_EFF_CD8_TCELL_UP	GSE15750_DAY6_VS_DAY10_EFF_CD8_TCELL_UP	84	0.511737	1.99656	2.39871e-06	0.0001113	8.16403e-05	1217	tags=38%, list=14%, signal=33%	CDC20/UBE2C/TK1/TPX2/RAD51AP1/FEN1/PRC1/PRDX4/KIF11/NUSAP1/KIF23/CDKN3/MUC20/NUF2/HELLS/CENPE/CKS1B/CENPM/PLK1/STIL/VDAC3/AURKB/PASK/SPC24/LZIC/LIG1/UHRF1/C1orf112/SPAG1/IQGAP3/SLAMF7/PGK1
GSE16385_ROSIGLITAZONE_IL4_VS_IFNG_TNF_STIM_MACROPHAGE_DN	GSE16385_ROSIGLITAZONE_IL4_VS_IFNG_TNF_STIM_MACROPHAGE_DN	77	-0.584171	-2.02007	3.00163e-06	0.000137802	0.00010108	937	tags=32%, list=11%, signal=29%	DPEP2/CRISPLD2/AKAP5/PAK4/BCL2A1/NBL1/DNM3/TRPC1/EHD2/GJA1/SELP/GNAQ/MAOB/ALDH1A1/JAM2/LEPR/CLIC4/SCD/GIMAP4/EFEMP1/DCN/ACADL/SLIT2/CAV1/TEK
GSE9316_IL6_KO_VS_IFNG_KO_INVIVO_EXPANDED_CD4_TCELL_UP	GSE9316_IL6_KO_VS_IFNG_KO_INVIVO_EXPANDED_CD4_TCELL_UP	128	-0.507683	-1.89375	3.02645e-06	0.000137802	0.00010108	1499	tags=35%, list=18%, signal=29%	LIPA/HEXB/VAMP5/MANBA/PTGS1/MCOLN1/TIMP2/CRIP2/ITGAX/HIP1/ARRB1/PAPSS1/AP2A2/LAPTM5/EPB41L3/TSC22D1/RNF130/ACAT1/ARL3/GSN/CAT/NDFIP1/SSPN/DUSP3/ADRB1/SLC40A1/ABCA3/LTA4H/BCL2L2/NPR2/CYP27A1/CD300C/LMCD1/BMP2/CLEC14A/AK1/KLF4/CYB5A/LDB2/PTPRB/HOXA5/CAV1/TCF21/FHL1/PCOLCE2
GSE21670_UNTREATED_VS_IL6_TREATED_STAT3_KO_CD4_TCELL_DN	GSE21670_UNTREATED_VS_IL6_TREATED_STAT3_KO_CD4_TCELL_DN	112	0.478696	1.96928	3.24595e-06	0.000146428	0.000107407	1534	tags=41%, list=18%, signal=34%	CCT2/SRPRB/CCT3/NOL6/WDR74/RUVBL1/GPATCH4/SFXN4/BYSL/PUS7/ENO1/ATIC/AHCY/HPRT1/LDHA/RANBP1/UBE3C/CEACAM1/HEATR1/PAICS/HSPD1/IMPDH2/RIOK1/PHB/WDR12/CDK4/TFPI2/C1QBP/NOLC1/LMNB1/SOD1/DYRK2/SLC7A1/NOC3L/ZNF101/TFB2M/HSP90AB1/HIF1A/PGK1/ZDHHC9/LARP1/WDR3/XRN2/CLUAP1/GNL2/DTNBP1
GSE42021_CD24INT_VS_CD24LOW_TCONV_THYMUS_UP	GSE42021_CD24INT_VS_CD24LOW_TCONV_THYMUS_UP	99	-0.54497	-1.94499	3.32609e-06	0.000147455	0.000108161	2009	tags=45%, list=24%, signal=35%	ARID5B/PHKB/IL32/ZNF22/RALGDS/CTSL/ARL4D/ITPKC/IL1R1/BCL3/CDC42EP4/PSMB9/CTSS/DPYD/ATP6V1B2/ICAM1/MS4A4A/PTPN1/IL15RA/CSRP1/APOL3/C1orf21/ARHGAP29/CEBPD/HLA-E/CEBPB/CFH/MYOZ1/FAS/LEPROTL1/BNIP2/THAP11/CD47/GABARAPL1/DENND4A/LIFR/LDLR/GAS1/TRPC6/CXCL5/CCL2/KLF4/CYB5A/ZFP36/CXCL2
GSE19923_WT_VS_HEB_AND_E2A_KO_DP_THYMOCYTE_DN	GSE19923_WT_VS_HEB_AND_E2A_KO_DP_THYMOCYTE_DN	117	-0.524117	-1.93382	3.35951e-06	0.000147455	0.000108161	1258	tags=33%, list=15%, signal=29%	TIPARP/DUSP6/CYB5R3/SLC38A2/PPP1R15B/MDFIC/NDEL1/SLA/NFIL3/NEDD9/TNFSF9/CCR1/AMY2A/CFLAR/BCL2A1/EIF1/CLK1/B3GALT2/FOXF2/PRKCH/RRAD/RHOB/ST7/NFKBIZ/DUSP1/EGR1/MAP3K8/CITED2/FOS/GPR65/LDLR/MYC/BTG2/KLF6/MT1E/PPP1R15A/ZFP36/IL6/MARCO
GSE2706_UNSTIM_VS_2H_R848_DC_DN	GSE2706_UNSTIM_VS_2H_R848_DC_DN	111	-0.523848	-1.91425	3.34863e-06	0.000147455	0.000108161	1311	tags=30%, list=15%, signal=25%	MYO1G/GBP1/ICAM1/TICAM1/PTPN1/INSIG1/CXCL1/MCOLN2/BTG3/ACSL1/IL15RA/TMEM88/CFLAR/CHST7/PTGER4/DENND3/P2RX7/NFKBIZ/MAP3K8/LILRA5/BTG2/FXYD6/MT1E/PPP1R15A/EDN1/LRRC32/DCN/CXCL2/PTGS2/IL6/IL1A/GADD45B/STX11
GSE6269_HEALTHY_VS_STAPH_PNEUMO_INF_PBMC_DN	GSE6269_HEALTHY_VS_STAPH_PNEUMO_INF_PBMC_DN	110	-0.530881	-1.93509	3.40314e-06	0.000148037	0.000108587	1425	tags=37%, list=17%, signal=31%	SLC22A4/CCPG1/CTSS/TIMP2/NINJ2/SERPINB8/MS4A4A/TSPO/CD33/ACSL1/S100A9/CD302/SPI1/GSN/SORT1/ZYX/STX12/EIF1/LGALS3/DUSP3/CSF3R/VAMP3/FCGR1A/MYL9/GNAQ/FPR1/EGR1/DEFA1/FOS/CD163/ANG/CRTAP/SDCBP/FCN1/CYBRD1/KLF4/S100A8/CAMP/GPX3/IFNGR1/CD36
GSE2128_CTRL_VS_MIMETOPE_NEGATIVE_SELECTION_DP_THYMOCYTE_NOD_UP	GSE2128_CTRL_VS_MIMETOPE_NEGATIVE_SELECTION_DP_THYMOCYTE_NOD_UP	122	-0.509483	-1.89874	3.46679e-06	0.000149471	0.000109639	1414	tags=36%, list=17%, signal=30%	CTSS/C3AR1/TNFRSF1B/CHD9/ATF3/TIMP2/DOK2/NUCB1/TICAM1/CXCL1/MAN1A1/ACYP2/CD33/MFGE8/LY86/PDPN/IRAK3/NDST1/PLXDC2/RNF130/ACP5/DLST/ST6GALNAC6/FCGR2A/FCGR1A/PDE2A/FCER1G/IFI27/GSTM3/ENG/IL7R/CORO1C/C1QB/TYROBP/LIFR/GBP4/C1QA/PLAC8/WWC2/EDN1/MS4A7/PDGFB/HPGD/PTGS2
GSE22886_DAY0_VS_DAY1_MONOCYTE_IN_CULTURE_UP	GSE22886_DAY0_VS_DAY1_MONOCYTE_IN_CULTURE_UP	126	-0.509936	-1.89695	3.52058e-06	0.000150458	0.000110363	1847	tags=39%, list=22%, signal=31%	PARP8/FRAT1/ACAA1/CD37/MYD88/AGTPBP1/DUT/F13A1/IGFBP7/VCL/PGM1/NINJ2/RBL2/DOK2/CD1D/CCDC69/CD33/FGL2/DPEP2/RPL35A/LY86/CD302/CRISPLD2/CEBPD/MNDA/CAT/FRAT2/MGST2/FAM8A1/CSF3R/CST3/RHOB/P2RY13/ICAM2/ALDH2/TNFSF10/ZFP36L2/FOS/RGS2/LTA4H/SLC35A1/CHPT1/S100A4/FCN1/KLF2/CFD/GIMAP4/ZFP36/CD36
GSE9988_ANTI_TREM1_VS_ANTI_TREM1_AND_LPS_MONOCYTE_DN	GSE9988_ANTI_TREM1_VS_ANTI_TREM1_AND_LPS_MONOCYTE_DN	99	-0.543026	-1.93805	3.83388e-06	0.000162423	0.00011914	1481	tags=37%, list=17%, signal=31%	PFKFB3/SAV1/RCSD1/KMO/GBP1/TIFA/ICAM1/TBC1D9/PPP1R15B/ICAM4/BTG3/ACSL1/RBM17/SESTD1/PTX3/F3/CFLAR/BCL2A1/PLA1A/NLRP3/SNX10/STAT5A/DENND4A/NFKBIZ/MAP3K8/OSM/G0S2/CLIC4/ID2/KLF6/PPP1R15A/GIMAP5/ZFP36/CXCL2/PTGS2/IL6/IL1A
GSE36891_UNSTIM_VS_POLYIC_TLR3_STIM_PERITONEAL_MACROPHAGE_UP	GSE36891_UNSTIM_VS_POLYIC_TLR3_STIM_PERITONEAL_MACROPHAGE_UP	75	-0.580019	-1.99909	3.86811e-06	0.000162461	0.000119167	1793	tags=51%, list=21%, signal=40%	TOB2/TGFB2/TMCC3/ARL4D/EGR3/HOMER1/KCTD12/NR4A2/SPRY2/ATF3/SERPINE1/CXCL1/CEACAM3/APOLD1/NFIL3/PAK4/CEBPD/CEBPB/ADAMTS9/PEG10/DNAJB4/AKAP12/NFKBIZ/EGR1/FOS/TBX3/BTG2/TRPC6/ADAMTS1/PPP1R15A/FOSB/EDN1/CCL2/ZFP36/CXCL2/PTGS2/IL6/HSD17B6
GSE17974_0H_VS_48H_IN_VITRO_ACT_CD4_TCELL_DN	GSE17974_0H_VS_48H_IN_VITRO_ACT_CD4_TCELL_DN	107	0.477475	1.94728	4.10571e-06	0.000170966	0.000125406	2292	tags=49%, list=27%, signal=36%	HMGB3/CENPF/KDELR2/PRC1/NFE2L3/PPP1R14B/EFNA4/CCDC34/UCK2/KIFC1/AIFM1/IDH2/LSM4/HPRT1/HEMK1/DNAJA3/TP53BP1/BZW2/PAICS/RECQL4/ZDHHC13/PCCB/CSTF3/MRPL37/CREB3/WDR3/TBX21/PRDX1/RMI1/BCKDK/BAZ1B/RIF1/MAD2L2/NIF3L1/ACY1/GLB1/PSMD8/HCP5/DCPS/MTHFD2/NFXL1/ANP32E/CEP152/CORO1B/MRPL18/SSU72/CENPJ/SASS6/C1GALT1C1/PPID/DPAGT1/PARS2
GSE9988_ANTI_TREM1_VS_LOW_LPS_MONOCYTE_DN	GSE9988_ANTI_TREM1_VS_LOW_LPS_MONOCYTE_DN	119	-0.530186	-1.96652	4.2004e-06	0.000172791	0.000126745	1495	tags=42%, list=18%, signal=35%	UGP2/PFKFB3/SAV1/RCSD1/PDE4B/GBP1/SERPINB8/TIFA/ICAM1/ARRB1/NFE2L2/CXCL1/MCOLN2/PPP1R15B/OASL/ICAM4/BTG3/ACSL1/IL15RA/EPB41L3/SESTD1/PTX3/RIN2/CFLAR/HCK/BCL2A1/CASP5/FFAR2/PILRA/PLA1A/NLRP3/QKI/STAT5A/CCL23/DENND4A/NFKBIZ/EIF1B/RND1/MAP3K8/G0S2/LDLR/CLIC4/ID2/PLAC8/GIMAP5/CXCL2/PTGS2/IL6/IL1A/STX11
GSE15733_BM_VS_SPLEEN_MEMORY_CD4_TCELL_UP	GSE15733_BM_VS_SPLEEN_MEMORY_CD4_TCELL_UP	100	-0.536739	-1.91109	4.22046e-06	0.000172791	0.000126745	1021	tags=31%, list=12%, signal=28%	RAB31/BMP5/CLEC7A/TNS3/ZBTB16/RNF130/SORT1/ALOX5/ANXA1/FCER1G/STOM/SFTPB/TYROBP/TM6SF1/SLCO4C1/CTSW/WIF1/CPA3/SCEL/CLEC14A/S100A8/FGFR4/IL1RL1/CAMP/CA2/LPL/IFNGR1/SLCO2A1/ADAMTS8/FMO2/MSRB3
GSE1460_DP_THYMOCYTE_VS_NAIVE_CD4_TCELL_CORD_BLOOD_UP	GSE1460_DP_THYMOCYTE_VS_NAIVE_CD4_TCELL_CORD_BLOOD_UP	109	0.463393	1.89524	4.337e-06	0.000176082	0.000129159	1654	tags=39%, list=20%, signal=32%	TPX2/FOXM1/KRT8/FEN1/SMARCA4/SSRP1/CCNA2/NPLOC4/CENPE/MAGED1/IDH1/CKS1B/NCAPG2/GPSM2/HDGF/ATIC/SOX4/MSH6/NUDC/VPS52/UCP2/KCNK5/POLR3C/RFX5/DHTKD1/GOLGA3/CLDN1/KIF14/GOT1/CBX5/LETM1/C1orf112/SSR1/RNASEH2A/ULK1/LRRC1/AQP3/SRP9/GNL2/PARK7/CORO2A/GFI1/BARD1
GSE36476_CTRL_VS_TSST_ACT_72H_MEMORY_CD4_TCELL_YOUNG_DN	GSE36476_CTRL_VS_TSST_ACT_72H_MEMORY_CD4_TCELL_YOUNG_DN	103	0.475893	1.94024	4.52333e-06	0.000178431	0.000130882	1810	tags=48%, list=21%, signal=38%	HMGB3/CDC20/UBE2C/TK1/FOXM1/RAD51AP1/FEN1/LMNB2/KIF11/NUSAP1/CDKN3/TPI1/CHEK1/CENPE/MKI67/FH/ELOVL6/KIFC1/CKS1B/PTTG1/CENPM/TTF2/STIL/PAICS/NME1/TIMM10/EXOSC4/C3orf14/POLR2H/FIBP/MYCBP/NQO1/TMEM106C/CKAP5/IMMT/PSMB2/MCM10/TUBG1/TST/POLA2/CDC25A/ARNTL2/DHFR/MRPL35/MCM7/GMNN/STT3A/KIF3B/GLRX2
GSE21774_CD56_BRIGHT_VS_DIM_CD62L_POSITIVE_NK_CELL_UP	GSE21774_CD56_BRIGHT_VS_DIM_CD62L_POSITIVE_NK_CELL_UP	122	-0.505875	-1.88529	4.51877e-06	0.000178431	0.000130882	1919	tags=43%, list=23%, signal=34%	FRYL/BLVRB/GPR155/PLCB4/NFIA/EPDR1/PTPN12/GRB10/TBXAS1/UTRN/WDR44/NDRG3/RAP1B/VAMP5/TNIK/EXOC6/ST3GAL1/SYTL4/RFK/SPIRE1/RAB37/EPOR/CCND3/SLC25A24/SLC38A5/OSTM1/MT2A/ADCY9/PLXDC2/ITGA6/NAP1L3/SNX25/TJP1/NUPR1/DACH1/EPB41L5/MMRN1/ENPP4/GYPC/GSTM3/CITED2/RNF125/ALDH1A1/PIP5K1B/P2RX1/AQP1/TRPC6/NDN/VWF/CA2/CD9/GIMAP5/FHL1
GSE14769_UNSTIM_VS_120MIN_LPS_BMDM_DN	GSE14769_UNSTIM_VS_120MIN_LPS_BMDM_DN	138	-0.495146	-1.87507	4.54135e-06	0.000178431	0.000130882	1286	tags=30%, list=15%, signal=26%	SERPINE1/ST3GAL1/TIPARP/FZD5/MCOLN2/NDEL1/NCK1/NFIL3/MT2A/BCL2A1/MCL1/ZNFX1/NLRP3/SNX10/STAT5A/FEM1C/NUPR1/GJA1/FILIP1L/DENND4A/CCNL1/AOC3/SLC31A2/DUSP1/EGR1/AHNAK/CD69/CITED2/OPTN/SRGN/CLIC4/BTG2/ID3/ID2/GBP4/EDN1/PDGFB/BMP2/HBEGF/ZFP36/CXCL2/FABP4
GSE33162_UNTREATED_VS_4H_LPS_STIM_HDAC3_KO_MACROPHAGE_DN	GSE33162_UNTREATED_VS_4H_LPS_STIM_HDAC3_KO_MACROPHAGE_DN	128	0.437265	1.85253	4.50319e-06	0.000178431	0.000130882	1507	tags=38%, list=18%, signal=32%	CENPF/CDC20/TMED3/CCNE1/TPX2/STK39/RAD51AP1/MCM3/KIF11/STARD10/NUSAP1/SUMO3/MKI67/FH/SDF2L1/CKS1B/SNRPA/GOT2/HDGF/PLK1/AHCY/HPRT1/STIL/AURKB/RPN2/TUBGCP2/ACSL5/SLC35B1/INCENP/FAM120A/HMBS/CBX5/MCM6/LIG1/AKR1A1/LAG3/BSCL2/NUCKS1/HIF1A/FUT8/PGK1/LRRK1/RPA2/DDIT4/PRDX1/RPN1/XPNPEP1/PPP1CA/S100A11
GSE21670_UNTREATED_VS_TGFB_IL6_TREATED_CD4_TCELL_UP	GSE21670_UNTREATED_VS_TGFB_IL6_TREATED_CD4_TCELL_UP	90	0.511301	2.04442	4.66941e-06	0.000181995	0.000133496	898	tags=29%, list=11%, signal=26%	HMGB3/CDC20/TK1/CCNE1/HES6/C1orf35/PRC1/FANCG/NUSAP1/CHTF18/NUF2/BCR/CENPE/CCDC34/SFXN4/ZMYM1/NCAPG2/GPSM2/DCLRE1C/CEP192/ZFYVE19/ZMYND19/SPC24/KIF18A/UHRF1/WDR5
GSE21546_ELK1_KO_VS_SAP1A_KO_AND_ELK1_KO_DP_THYMOCYTES_DN	GSE21546_ELK1_KO_VS_SAP1A_KO_AND_ELK1_KO_DP_THYMOCYTES_DN	105	0.478103	1.95356	4.79098e-06	0.000185251	0.000135885	1555	tags=41%, list=18%, signal=34%	CDC20/STK39/FEN1/EZH2/TARBP2/NUSAP1/REEP4/RUVBL1/CHAF1A/KIF4A/NCAPG2/KPNB1/ATIC/PRPF3/AURKB/FOXRED2/NUP85/RECQL4/UTP14A/HSP90AA1/DDX23/TJAP1/DUS3L/PRPF4/HMBS/RBM33/ANAPC1/POLR2H/LRRC59/RSL1D1/MRPL37/WDR4/NUCKS1/COASY/ZNF394/B3GALNT2/MCM10/NUP43/POLA2/GNL2/CORO2A/MRPS34/COQ10A
GSE36888_UNTREATED_VS_IL2_TREATED_TCELL_17H_UP	GSE36888_UNTREATED_VS_IL2_TREATED_TCELL_17H_UP	127	-0.506984	-1.88917	4.90114e-06	0.000188018	0.000137914	2249	tags=43%, list=27%, signal=32%	HDHD2/CCNY/ALDH3A2/HLA-DMB/ZBED3/ASRGL1/HLA-DRA/HHEX/FABP5/MS4A6A/BLVRB/MEF2A/ADK/REPS2/BACE1/TAF9/CD86/CMTM7/ECHDC1/PALLD/NDUFA4/TIMP2/SCARB2/LGALS9/RHOBTB1/SORBS3/CHN2/MPP1/MDFIC/HAVCR2/TNS1/DPEP2/LY86/CD302/REV3L/TXNIP/LTC4S/CAT/LGALS3/ATP6AP2/SLC16A5/PFKFB2/CRTAP/CST6/CD52/A2M/VAPA/CFD/STARD13/ANGPT1/GPX3/CD9/CLEC3B/FABP4
GSE6269_FLU_VS_STAPH_AUREUS_INF_PBMC_DN	GSE6269_FLU_VS_STAPH_AUREUS_INF_PBMC_DN	116	-0.525274	-1.92802	5.02085e-06	0.000189625	0.000139092	1627	tags=41%, list=19%, signal=34%	CTSD/IL1RN/LAPTM4A/CDC42EP3/SLC22A4/MXD1/RHOA/SERPINA1/TIMP2/CDKN2D/ICAM1/MPP1/KLF10/SLCO3A1/RAB20/ACSL1/NFIL3/ANPEP/CLEC7A/S100A9/SPI1/EMILIN2/CEBPB/RNF130/SORT1/ZYX/EIF1/LGALS3/DUSP3/CSF3R/VAMP3/FCGR1A/LAMA4/FPR1/EGR1/DEFA1/RRAGD/SDCBP/SRGN/LILRA5/SLC11A1/FXYD6/PPP1R15A/FCN1/CYBRD1/S100A8/IFNGR1/CD36
GSE42088_2H_VS_24H_LEISHMANIA_INF_DC_UP	GSE42088_2H_VS_24H_LEISHMANIA_INF_DC_UP	127	-0.506567	-1.88762	4.99818e-06	0.000189625	0.000139092	1642	tags=40%, list=19%, signal=33%	CCNB1IP1/CTSD/CD86/NR4A2/RIN3/CCPG1/CTSS/MAPRE2/TIMP2/LGALS9/ASAH1/CCDC69/MS4A4A/PXN/RPS28/TSPO/MPP1/LAPTM5/HLA-DPB1/DPEP2/LY86/CD302/CRISPLD2/ARRB2/YPEL5/PYCARD/MNDA/RNF130/RASSF2/RAB11FIP1/ALOX5/LST1/CSF3R/CST3/TSC22D3/ALDH2/JUND/FBP1/FOS/RGS2/LTA4H/GPR65/CRTAP/TACC1/CD52/S100A4/FCN1/KLF2/KLF4/ZFP36/IFNGR1
GSE411_100MIN_VS_400MIN_IL6_STIM_MACROPHAGE_DN	GSE411_100MIN_VS_400MIN_IL6_STIM_MACROPHAGE_DN	117	0.459855	1.89728	5.33877e-06	0.000198031	0.000145258	2324	tags=50%, list=27%, signal=36%	ZNF593/PPP1R14B/TMTC4/TBL3/WDR77/TPI1/MIF/PPHLN1/HDGF/ATIC/AHCY/HPRT1/TFDP1/PHB/TIMM10/GEMIN6/GOT1/PRPF40B/AHSA1/CALU/PFDN6/ALG3/SOD1/MYO1E/ALG8/SLC7A1/SLC29A2/RPL7L1/XPOT/SURF2/METTL1/WDR55/DYNLL2/THOP1/DUS4L/JMY/BTF3L4/ALG5/RCC1/GEMIN5/CCDC43/POLR1C/E2F6/MTHFD1L/SNRPD1/HAX1/DDX1/NDUFA12/SUPT3H/LPIN1/SYNCRIP/PSMD7/PDCD5/TRIB3/KRAS/QTRT1/DPAGT1/METAP2
GSE2706_UNSTIM_VS_2H_LPS_AND_R848_DC_DN	GSE2706_UNSTIM_VS_2H_LPS_AND_R848_DC_DN	106	-0.525068	-1.89585	5.36536e-06	0.000198031	0.000145258	1345	tags=32%, list=16%, signal=27%	ATF3/GBP1/TRIP10/ICAM1/INSIG1/CXCL1/OASL/BTG3/ACSL1/IL15RA/CFLAR/ZNFX1/CHST7/SAR1A/PTGER4/DNAJB4/LAMA3/P2RX7/NFKBIZ/DUSP1/MAP3K8/LDLR/BTG2/FXYD6/MT1E/PPP1R15A/EDN1/LAMP3/LRRC32/CXCL2/PTGS2/IL6/IL1A/STX11
GSE1460_INTRATHYMIC_T_PROGENITOR_VS_NAIVE_CD4_TCELL_ADULT_BLOOD_UP	GSE1460_INTRATHYMIC_T_PROGENITOR_VS_NAIVE_CD4_TCELL_ADULT_BLOOD_UP	121	0.452929	1.87187	5.30064e-06	0.000198031	0.000145258	1235	tags=31%, list=15%, signal=27%	CDC20/UBE2C/FOXM1/IGF2BP3/MARCKSL1/FEN1/SMARCA4/CCNA2/DSG2/CDKN3/HELLS/CHEK1/CHAF1A/MKI67/CHD4/CENPM/HDGF/ATIC/TTF2/SOX4/MSH6/LDHA/STIL/TP53BP1/PA2G4/TFDP1/RFX5/MCM6/AKR1A1/PABPN1/ZMYM3/SCRN1/CSTF3/SPAG1/DONSON/YWHAQ/POP7/CCDC6
GSE14415_TCONV_VS_FOXP3_KO_INDUCED_TREG_DN	GSE14415_TCONV_VS_FOXP3_KO_INDUCED_TREG_DN	100	0.485364	1.98013	5.59864e-06	0.000205087	0.000150434	1133	tags=34%, list=13%, signal=30%	HMGB3/TPX2/IGF2BP3/PRC1/MCM3/KIF11/CCNA2/KIF23/TPI1/NUF2/CHEK1/PLA2G7/KIF4A/SNRPA/NCAPG2/PLK1/AHCY/AARSD1/PA2G4/TFDP1/IFITM1/SPC24/KIF14/CBX5/MCM6/UHRF1/ANAPC5/AK2/FKBP2/LRRC59/AP1S1/SSR1/PIGT/NUCKS1
GSE29618_BCELL_VS_MDC_DN	GSE29618_BCELL_VS_MDC_DN	133	-0.505088	-1.89969	6.10286e-06	0.000221889	0.000162759	1536	tags=39%, list=18%, signal=33%	CLEC10A/PRKAR1A/KCTD12/TRIB1/NDUFA4/DPYD/TIPARP/RFK/ITGAX/CD1D/ARRB1/DAB2/FZD1/CLIC2/LGALS1/RAB31/CD33/ARPC2/GSTO1/RTN4/GMFG/ST3GAL6/PYCARD/CEBPD/CAPZA2/RNF130/RAB11FIP1/GSN/CAT/NDFIP1/CTSH/ATP6AP2/RAB32/ANXA2/DUSP3/CSF3R/CST3/AXL/GNAQ/GLRX/AP1S2/STOM/FBP1/CASP1/NDRG2/ANXA5/ID2/SCD/S100A4/KLF4/DPYSL2/PTGS2
GSE30971_CTRL_VS_LPS_STIM_MACROPHAGE_WBP7_KO_2H_DN	GSE30971_CTRL_VS_LPS_STIM_MACROPHAGE_WBP7_KO_2H_DN	112	-0.524855	-1.91425	6.48729e-06	0.000234119	0.00017173	1379	tags=35%, list=16%, signal=30%	NDUFA4/SCARB2/LGALS9/RBP7/ARL5A/CHN2/DOCK10/MPP1/RNASE1/GLUD1/SLCO2B1/FGL2/CLEC7A/ZNF503/REV3L/TXNIP/PYCARD/PLXDC2/SORT1/ACP5/LST1/MACF1/ABHD6/FILIP1L/GALC/FBP1/FOS/LTA4H/CD163/CRTAP/C1orf162/TACC1/A2M/S100A4/FCN1/VSIG4/CD9/CD36/FABP4
GSE19198_1H_VS_24H_IL21_TREATED_TCELL_UP	GSE19198_1H_VS_24H_IL21_TREATED_TCELL_UP	119	-0.526435	-1.95261	6.58793e-06	0.000235756	0.000172931	1905	tags=43%, list=22%, signal=34%	RNF38/EPB41L2/DHRS1/HSD17B4/UVRAG/CTNND1/SVIL/ALDH3B1/ARHGAP18/MAPK3/LIPA/UGP2/MTMR6/TIMP2/CRIP2/ITGAX/HIP1/SH2D3C/MYO1F/PAPSS1/CLEC7A/ZNF521/TSC22D1/RNF130/ACAT1/PILRA/EXT2/ANTXR2/SSPN/ADRB1/MYADM/SLC40A1/USHBP1/PLCE1/FPR1/RUNX1T1/DES/ARHGAP21/MAFB/NCF2/SEMA5A/ID4/MSX1/BMP2/LDB2/TSPAN7/CAV1/TCF21/CAV2/TEK/FHL1
GSE3982_DC_VS_BCELL_UP	GSE3982_DC_VS_BCELL_UP	124	-0.51018	-1.89808	6.62943e-06	0.000235756	0.000172931	1648	tags=45%, list=19%, signal=37%	ARHGAP10/TBXAS1/LAMP1/NRP1/DAPK1/VCL/CD86/CLEC10A/MITF/PALLD/PEPD/RAB11A/SPRY2/LILRA2/ROBO3/SETD3/PTGS1/ATF3/SLC27A3/MMP19/FZD5/PODXL/ARRB1/MS4A4A/PAPSS1/MPP1/RAB31/TNS1/NFIL3/ACOT7/RAB8B/CEBPB/PILRA/SORT1/NLRP3/RAP2A/DHCR24/ABHD6/ANXA1/ALDH2/SLC31A2/MAOA/PHACTR2/FBP1/TUBB6/MAOB/TYROBP/BEX1/TM6SF1/ALDH1A1/CTSO/PZP/HSD11B1/CTNNAL1/SCEL/CD36
GSE15271_CXCR4_POS_VS_NEG_GC_BCELL_UP	GSE15271_CXCR4_POS_VS_NEG_GC_BCELL_UP	102	0.47402	1.93604	6.96016e-06	0.000245724	0.000180242	2548	tags=52%, list=30%, signal=37%	EZH2/TLCD1/MRPS17/TARBP1/FANCG/WDR77/GOLPH3L/METAP1/NONO/KHSRP/LDHA/DHDDS/HSPD1/SKP2/WDR12/IPO9/PABPC4/NOLC1/ALG3/CBX5/MTX2/DNMT1/CSTF3/NUCKS1/COASY/DPH2/AGPAT5/BCKDK/NUP43/AEBP1/APRT/SF3B3/CD5/CSNK2B/NDUFB2/MUS81/RAD54B/NMT1/MTHFD2/MECR/SDHC/GRWD1/RFC5/SNRPB/ATPAF1/ANP32B/SMC2/VEGFA/SNX9/POLD3/RNPS1/RPIA/DDX18
GSE3982_BASOPHIL_VS_TH2_UP	GSE3982_BASOPHIL_VS_TH2_UP	118	-0.510741	-1.88258	7.12915e-06	0.000249879	0.00018329	1847	tags=40%, list=22%, signal=32%	PARP8/BCL6/JAK1/AGTPBP1/SVIL/SERINC3/PIK3C2A/C11orf71/LAPTM4A/HLA-DPA1/KIT/MAP2K4/PTGS1/MBP/TMEM87A/SLCO3A1/P2RY14/CD33/PLAGL1/HLA-DPB1/NECAP1/ABHD5/EPB41L3/PTX3/ST3GAL6/PAFAH1B1/PPP2R5A/RASSF2/PILRA/OSBPL11/EIF1/TSC1/CLK1/MACF1/MEGF9/RHOQ/TSC22D3/ANXA1/NPR3/GALC/ARHGEF10/CALM1/RRAGA/CHPT1/WIF1/EPAS1/HBB
GSE40274_CTRL_VS_XBP1_TRANSDUCED_ACTIVATED_CD4_TCELL_DN	GSE40274_CTRL_VS_XBP1_TRANSDUCED_ACTIVATED_CD4_TCELL_DN	92	0.48445	1.93294	7.72783e-06	0.000267021	0.000195864	1916	tags=42%, list=23%, signal=33%	IGF2BP3/TARBP2/RPS2/DKC1/TARBP1/KRTCAP3/TBL3/THOC5/GPATCH4/GART/SDF2L1/PUS7/KPNB1/LSM4/PLK1/PDIA6/KSR2/PFKL/ZMYND19/SPC24/AHSA1/PSMA5/SNRPA1/PUS1/PRDX1/NOL9/BCKDK/EFTUD2/EIF2B1/NUP133/CHKA/MRPL52/DBT/GFI1/NDUFA10/IDE/NMT1/CCNB3/BATF
GSE37605_TREG_VS_TCONV_NOD_FOXP3_FUSION_GFP_DN	GSE37605_TREG_VS_TCONV_NOD_FOXP3_FUSION_GFP_DN	104	-0.535671	-1.92423	7.68297e-06	0.000267021	0.000195864	942	tags=29%, list=11%, signal=26%	DNAJC19/LATS2/LANCL1/PDE5A/RTN4/CFLAR/MCL1/NLRP3/ADAMTS9/CLEC9A/UBE2B/AKAP12/SELP/ANXA1/STARD3NL/NFKBIZ/EIF1B/JDP2/RRAGA/ID3/TRPC6/CXCL5/ADAMTS1/CCL2/PRKD1/VWF/CXCL2/GADD45B/GNG11/FHL1
GSE24634_TREG_VS_TCONV_POST_DAY7_IL4_CONVERSION_DN	GSE24634_TREG_VS_TCONV_POST_DAY7_IL4_CONVERSION_DN	131	-0.49279	-1.85067	9.6454e-06	0.000330932	0.000242744	1519	tags=43%, list=18%, signal=36%	KCTD12/LIPA/HEXB/FTL/MANBA/CTSS/PRDM4/TIMP2/SLC27A3/KMO/MGLL/SERPINE1/ASAH1/VPS11/ARRB1/CHN2/RNASE1/RAB20/ACSL1/FGL2/CD68/TSC22D1/STX2/HCK/TEX2/MNDA/RNF130/GSN/ALOX5/NLRP3/LGALS3/CTSH/ACP5/SNX2/CCL23/RHOQ/P2RY13/TCF4/ALDH2/CRY2/DCHS1/TYROBP/RRAGD/FOS/CSTA/CD163/CTSO/IGFBP6/C1QA/SCD/CCL2/CA2/LPL/CD9/IFNGR1/MARCO
GSE22313_HEALTHY_VS_SLE_MOUSE_CD4_TCELL_UP	GSE22313_HEALTHY_VS_SLE_MOUSE_CD4_TCELL_UP	96	-0.53137	-1.87921	9.83386e-06	0.000335039	0.000245756	1088	tags=31%, list=13%, signal=28%	PPP1R15B/SLC6A16/ABHD5/RNF149/CD44/MGAT1/KCNE1/PECR/CEBPB/CHST7/LGALS3/SLC16A5/SDC2/CYGB/RRAD/MAOA/JUND/PPARG/JUN/FAM89A/BMP6/RNF122/PPP1R14A/SGCE/CYB5A/WFS1/WFDC1/SHANK3/PCOLCE2/FABP4
GSE43863_TH1_VS_LY6C_LOW_CXCR5NEG_EFFECTOR_CD4_TCELL_UP	GSE43863_TH1_VS_LY6C_LOW_CXCR5NEG_EFFECTOR_CD4_TCELL_UP	109	0.451221	1.84546	1.01422e-05	0.000343145	0.000251702	1003	tags=27%, list=12%, signal=24%	HMGB3/CENPF/CCNE1/TPX2/KIF11/CCNA2/CHTF18/NUF2/CHEK1/ZNHIT1/MKI67/GMPPA/ENO1/PTTG1/PLK1/STIL/PABPC1/NEK6/TIMM23/TOMM40/IMPDH2/DNAJC3/PASK/CDK4/UCHL5/UHRF1/DNMT1/LAG3/CDC34
GSE3982_EOSINOPHIL_VS_CENT_MEMORY_CD4_TCELL_UP	GSE3982_EOSINOPHIL_VS_CENT_MEMORY_CD4_TCELL_UP	119	-0.519721	-1.9277	1.04947e-05	0.000352623	0.000258654	1498	tags=36%, list=18%, signal=30%	KIT/TRIB1/TNFSF13/C3AR1/TMEM9B/ATP6V1B2/MBP/ASAH1/THBS1/SEC14L1/MAN1A1/SLA/ACSL1/ANPEP/ADIPOR2/BCL2A1/FGR/SERINC1/FRAT2/TGFBR2/IL3RA/MMP25/CCL23/SNN/PTAFR/MEGF9/RHOQ/AOAH/GABARAPL1/SMAD7/CCNH/GNAQ/MAP3K8/G0S2/FOS/GFOD1/GPR65/PTEN/TACC1/CTNNAL1/PPP1R15A/CD55/TCF21
GSE7852_LN_VS_FAT_TREG_DN	GSE7852_LN_VS_FAT_TREG_DN	133	-0.497547	-1.87133	1.09139e-05	0.000364194	0.000267142	1217	tags=32%, list=14%, signal=28%	RBP7/FZD5/RHOBTB1/PKD2/INSIG1/TMTC2/ELF1/NDEL1/SLCO3A1/RAB20/IQGAP1/TNFSF9/ADIPOR2/ZNF503/DNASE1L1/COBLL1/MT2A/ITGA1/RGS5/YPEL2/GSN/DNAJB4/DUSP3/FEM1C/MEGF9/RRAD/RHOB/DENND4A/TMBIM1/GALC/ABLIM3/GLRX/DUSP1/AHNAK/RNF125/ARHGAP21/JDP2/SRGN/ID2/MT1E/FZD4/GRK5/HBB
GSE21546_WT_VS_ELK1_KO_ANTI_CD3_STIM_DP_THYMOCYTES_DN	GSE21546_WT_VS_ELK1_KO_ANTI_CD3_STIM_DP_THYMOCYTES_DN	91	0.481803	1.92568	1.10759e-05	0.000367088	0.000269264	2365	tags=56%, list=28%, signal=41%	STK39/FEN1/TARBP2/DKC1/GPATCH4/FH/NCAPG2/GPSM2/ATIC/LTV1/TXNDC12/UBE3C/AURKB/RIOK1/NUP85/UTP14A/RPL5/DDX23/TJAP1/PRPF4/MCM6/BRI3BP/CLNS1A/SNRPA1/NOC3L/SLC37A4/MUTYH/MRPS2/MRPL37/POP7/TUBG1/RMI1/NUP43/ZNF318/EBNA1BP2/DHFR/ASTE1/GLO1/DDX19A/NUP88/DTYMK/UNG/CASP3/SERTAD4/MFAP2/SLC29A1/DDX51/ANP32B/RBMX2/ZWILCH/MRPL9
GSE15930_NAIVE_VS_24H_IN_VITRO_STIM_IL12_CD8_TCELL_DN	GSE15930_NAIVE_VS_24H_IN_VITRO_STIM_IL12_CD8_TCELL_DN	117	0.450883	1.86026	1.11893e-05	0.00036834	0.000270183	1995	tags=44%, list=24%, signal=34%	CRABP2/PDIA4/CDC20/RAD51AP1/CCT3/MRPL17/WDR77/KIF23/TPI1/TNFRSF9/MKI67/TPD52L2/NVL/CKS1B/DUSP12/TIMM8A/NCBP2/POLR3K/NUP85/PHB/LMNB1/HMBS/TIMM9/LIG1/MTX2/NDUFS5/FKBP2/LRRC59/MRPL37/RPL7L1/XPOT/CARM1/CKAP5/METTL1/TUBG1/PIGF/THAP7/RPN1/MRPS10/MNS1/PSMD12/RCC1/GMNN/DHCR7/NDUFS6/HAX1/DDX1/CCT6A/MTHFD2/IL2RA/CKAP2
GSE15930_NAIVE_VS_24H_IN_VITRO_STIM_CD8_TCELL_DN	GSE15930_NAIVE_VS_24H_IN_VITRO_STIM_CD8_TCELL_DN	116	0.451789	1.86617	1.13075e-05	0.000369731	0.000271203	1995	tags=44%, list=24%, signal=34%	PDIA4/CDC20/RAD51AP1/EZH2/CCT3/MRPL17/NUSAP1/WDR77/KIF23/TPI1/NME4/TNFRSF9/MKI67/TPD52L2/NVL/CKS1B/DUSP12/TIMM8A/NCBP2/POLR3K/NUP85/LMNB1/HMBS/TIMM9/LIG1/MTX2/NDUFS5/FKBP2/GTF2E2/MRPL37/RPL7L1/XPOT/CARM1/CKAP5/TUBG1/PIGF/THAP7/RPN1/MRPS10/MNS1/PSMD12/RCC1/GMNN/DHCR7/NDUFS6/HAX1/DDX1/CCT6A/MTHFD2/IL2RA/CKAP2
GSE21546_UNSTIM_VS_ANTI_CD3_STIM_DP_THYMOCYTES_DN	GSE21546_UNSTIM_VS_ANTI_CD3_STIM_DP_THYMOCYTES_DN	101	0.472781	1.93299	1.25145e-05	0.000403779	0.000296178	1442	tags=37%, list=17%, signal=31%	MMP12/CDC20/TPX2/EZH2/TARBP2/DKC1/TARBP1/ACOT11/CHAF1A/MKI67/KIF4A/NVL/PRPF3/TOMM40/NUP85/UTP14A/HSP90AA1/DDX23/TJAP1/DUS3L/SPC24/PRPF4/C1orf112/DNMT1/PMPCA/ANAPC1/POLR2H/CSTF3/PUS1/RSL1D1/MRPL37/POP7/RAD9A/B3GALNT2/TUBG1/RMI1/EFTUD2
GSE17974_0H_VS_48H_IN_VITRO_ACT_CD4_TCELL_UP	GSE17974_0H_VS_48H_IN_VITRO_ACT_CD4_TCELL_UP	95	-0.534127	-1.88952	1.24841e-05	0.000403779	0.000296178	2307	tags=58%, list=27%, signal=43%	ZXDB/HABP4/RASGRP2/ZNF805/ARRDC3/FYTTD1/EVI2B/DNAJB1/LYZ/PDCL/TPM2/ITGAM/PARP8/IL11RA/FBXO33/TSPYL4/CDC14A/SPTY2D1/NR4A2/ZRANB1/CHD9/SCARB2/PDE4B/ASAH1/ZNF329/TOX/RNF10/DPEP2/YPEL5/FBXO7/SNRPN/YPEL2/ITGA6/FAM8A1/FBXL5/SNN/ANXA1/ZNF423/ST7/GNAQ/NFKBIZ/UBL3/DUSP1/IL7R/CD69/CITED2/RNF125/TYROBP/G0S2/FOS/ARHGAP21/BTG2/BMPR2/KLF2/PTGS2
GSE1460_DP_VS_CD4_THYMOCYTE_DN	GSE1460_DP_VS_CD4_THYMOCYTE_DN	118	-0.503732	-1.85675	1.29259e-05	0.00041431	0.000303902	1514	tags=40%, list=18%, signal=33%	IL16/TBC1D4/CD53/ZNF365/BTN3A1/SCARB2/PDE4B/ASAH1/SCML1/ITM2A/SPON1/ARRB1/SFXN3/KLF10/ABLIM1/CD44/LY86/BCL2A1/RAB8B/SLC7A7/HLA-E/CCND2/ADARB1/ACP5/INPP1/SLC16A5/PLEKHA1/HEY1/SMAD7/EDNRA/FPR1/JUND/CASP1/TNFSF10/GPR65/NDRG2/CXCL12/EMP3/CDO1/KCNJ8/PLAC8/CPA3/KLF2/BMP6/CD55/SPTBN1/EPAS1
GSE30962_PRIMARY_VS_SECONDARY_ACUTE_LCMV_INF_CD8_TCELL_UP	GSE30962_PRIMARY_VS_SECONDARY_ACUTE_LCMV_INF_CD8_TCELL_UP	91	0.479926	1.91818	1.33965e-05	0.000423817	0.000310876	1014	tags=32%, list=12%, signal=28%	CENPF/TK1/HYOU1/EZH2/NDUFS8/MCM3/MND1/NUSAP1/CCNA2/KIF23/TPI1/NUF2/TNFRSF9/CENPE/KIF4A/SDF2L1/CKS1B/SNRPA/NCAPG2/PAQR4/AP1B1/STIL/AURKB/GEMIN6/SPC24/LIG1/UHRF1/SLC7A1/GTF2E2
GSE17721_LPS_VS_PAM3CSK4_2H_BMDC_UP	GSE17721_LPS_VS_PAM3CSK4_2H_BMDC_UP	103	-0.520908	-1.86915	1.33573e-05	0.000423817	0.000310876	1054	tags=30%, list=12%, signal=27%	C3orf38/RSBN1/TM2D2/NFIL3/CST7/TEX2/NLRP3/PTGER2/STX12/TSC1/TJP1/NUPR1/RND3/GJA1/DUSP1/GYPC/FOS/RGS2/ARHGAP21/LDLR/NEDD4L/JUN/CHPT1/KLF6/EDN1/CCL2/HBEGF/ZFP36/IL6/IL1A/EMP1
GSE20366_EX_VIVO_VS_HOMEOSTATIC_CONVERSION_TREG_DN	GSE20366_EX_VIVO_VS_HOMEOSTATIC_CONVERSION_TREG_DN	94	0.479831	1.92435	1.35619e-05	0.000426282	0.000312684	815	tags=29%, list=10%, signal=26%	CENPF/CDC20/UBE2C/GCAT/SBK1/ITPKA/NUSAP1/CCNA2/BPNT1/NME4/CHEK1/CENPE/CCDC34/MKI67/KIF4A/EHF/UCK2/IGLL1/NCAPG2/GPSM2/TXNDC12/RANBP1/AURKB/IMPDH2/SPC24/INCENP/IER3
GSE37301_HEMATOPOIETIC_STEM_CELL_VS_RAG2_KO_NK_CELL_DN	GSE37301_HEMATOPOIETIC_STEM_CELL_VS_RAG2_KO_NK_CELL_DN	110	-0.513255	-1.87084	1.3948e-05	0.000430093	0.00031548	1830	tags=43%, list=22%, signal=34%	MAF/PLCB4/FDFT1/SIRT1/ARL4D/NRP1/UBC/ATP2B4/TBC1D4/KCTD10/ATF3/MBP/PRKX/OSTF1/MYO1F/TUBA1A/ELF1/GLUD1/ETS1/IQGAP1/ST6GALNAC3/HSPA2/COBLL1/CEBPB/GATA3/SERINC1/PTGER2/RGS9/THAP11/RHOB/CHN1/DUSP1/AHNAK/CD69/CITED2/RGS2/BTG2/KLF6/PROS1/FOSB/FZD4/PGAP1/MT1A/IL1RL1/DPYSL2/SPOCK2/EMP1
GSE4748_CTRL_VS_LPS_STIM_DC_3H_UP	GSE4748_CTRL_VS_LPS_STIM_DC_3H_UP	124	-0.499842	-1.85962	1.39079e-05	0.000430093	0.00031548	1164	tags=30%, list=14%, signal=26%	PRSS23/SLC38A2/C1QTNF1/MAN1A1/IQGAP1/NEDD9/MT2A/RIN2/ANTXR2/RAP2A/SERPING1/CAB39/RND3/WASF2/PENK/AKAP12/NPR3/SMAD7/CRY2/ARHGEF10/DKK3/AHNAK/HAS2/LIFR/CXCL12/RRAGA/GAS1/RHOJ/ADAMTS1/MT1E/EDN1/STARD13/HBEGF/IL1RL1/EMP1/CAV1/TIMP3
GSE3982_EOSINOPHIL_VS_TH1_DN	GSE3982_EOSINOPHIL_VS_TH1_DN	121	0.441957	1.82652	1.39122e-05	0.000430093	0.00031548	1654	tags=42%, list=20%, signal=34%	CCT2/FOXM1/KDELR2/SMARCA4/MRPL17/MTX1/RUVBL1/CCNE2/ATP2A2/ELOVL6/SHMT2/PUS7/ENO1/PTTG1/DAP3/LSM4/NUDC/DNAJA3/UQCRH/SLC26A6/XBP1/PA2G4/LRPPRC/UBE2M/TOMM40/NME1/PHB/MRPL24/APOBEC3B/MRPS33/PLOD2/MTX2/DNMT1/ASNS/DNAJC10/RNASEH2A/DPH2/METTL1/PSMB2/ERGIC2/SUZ12/AGPAT5/PRDX1/RPN1/TST/DDX50/ERCC2/TUBB/GFI1/GOLGA8A/BARD1
GSE15930_NAIVE_VS_24H_IN_VITRO_STIM_INFAB_CD8_TCELL_DN	GSE15930_NAIVE_VS_24H_IN_VITRO_STIM_INFAB_CD8_TCELL_DN	118	0.443953	1.84469	1.40418e-05	0.000430261	0.000315603	1986	tags=45%, list=23%, signal=35%	PDIA4/RAD51AP1/EZH2/CCT3/MRPL17/WDR77/KIF23/TPI1/TNFRSF9/POLB/MKI67/CCNE2/TPD52L2/NVL/CKS1B/DUSP12/TIMM8A/NCBP2/POLR3K/NUP85/LMNB1/HMBS/TIMM9/LIG1/MTX2/NDUFS5/DNMT1/FKBP2/GTF2E2/MRPL37/RPL7L1/XPOT/CARM1/CKAP5/METTL1/TUBG1/PIGF/THAP7/RPN1/MRPS10/XPNPEP1/MNS1/PSMD12/RCC1/GMNN/DHCR7/EIF2AK2/NDUFS6/HAX1/DDX1/CCT6A/MTHFD2/IL2RA
GSE21774_CD62L_POS_CD56_BRIGHT_VS_CD62L_NEG_CD56_DIM_NK_CELL_DN	GSE21774_CD62L_POS_CD56_BRIGHT_VS_CD62L_NEG_CD56_DIM_NK_CELL_DN	117	-0.505962	-1.86684	1.43635e-05	0.00043737	0.000320817	1647	tags=36%, list=19%, signal=29%	TBXAS1/HLF/UTRN/PRDM16/NDRG3/ZNF287/TNIK/PTGS1/EXOC6/EHBP1/CDKN2D/RAB37/GAB1/USP15/GIMAP1/TNFSF9/SLC38A5/TSC22D1/ARHGAP29/PLXDC2/ITGA6/NAP1L3/TSC1/PFKFB2/TJP1/EPB41L5/SAMD9L/PEAR1/ST7/GATA2/HSPA12B/P2RX1/ESAM/TRPC6/WWC2/GIMAP8/NDN/CA2/GIMAP5/PLSCR4/MAMDC2/FHL1
GSE40274_CTRL_VS_FOXP3_AND_XBP1_TRANSDUCED_ACTIVATED_CD4_TCELL_UP	GSE40274_CTRL_VS_FOXP3_AND_XBP1_TRANSDUCED_ACTIVATED_CD4_TCELL_UP	79	0.505004	1.94954	1.45734e-05	0.000441005	0.000323484	933	tags=33%, list=11%, signal=30%	CDC20/HYOU1/STIP1/PFKP/SSRP1/SLC5A6/MKI67/PUSL1/BYSL/NCAPG2/CENPM/LSM4/AHCY/NUDC/RANBP1/PYCR1/PAICS/HSPD1/NME1/SLC35B1/AHSA1/C1QBP/LETM1/SLC39A7/TLE3/TMEM14C
GSE34156_NOD2_LIGAND_VS_TLR1_TLR2_LIGAND_6H_TREATED_MONOCYTE_DN	GSE34156_NOD2_LIGAND_VS_TLR1_TLR2_LIGAND_6H_TREATED_MONOCYTE_DN	117	-0.50466	-1.86203	1.59485e-05	0.000479635	0.000351819	1833	tags=46%, list=22%, signal=37%	LILRB2/LRP1/CD151/PTPN12/CTSL/TMCC3/SIGLEC9/CTSD/CD86/LILRB3/TLN1/FTL/RIN3/GAST/C3AR1/ATP6V1B2/LGALS9/ASAH1/SLC43A2/CXCL1/MPP1/RAB31/P2RY14/BCAT1/HAVCR2/ACSL1/ANPEP/EPB41L3/SGK3/TNS3/BRI3/RIN2/CCR1/HCK/EMILIN2/RNF130/PILRA/CXCL16/LGALS3/PTAFR/FCGR2A/PITPNA/P2RX7/LAMA4/CORO1C/TYROBP/CD163/PPARG/MAFB/NCF2/ANXA5/CLIC4/MSR1/CYBRD1
GSE24634_TREG_VS_TCONV_POST_DAY10_IL4_CONVERSION_DN	GSE24634_TREG_VS_TCONV_POST_DAY10_IL4_CONVERSION_DN	146	-0.478929	-1.82897	1.60768e-05	0.000480528	0.000352474	1685	tags=47%, list=20%, signal=39%	BACE1/PSAP/SIGLEC9/ECHDC3/NRP1/CD86/CLEC10A/TSPAN3/LIPA/PALLD/FTL/TNFSF13/CCL18/C1S/TIMP2/SLC27A3/TSPAN4/KMO/VAT1/ITGAX/MS4A4A/CHN2/RNASE1/RAB31/ENPP2/CD33/ACSL1/FGL2/ANPEP/CLEC7A/S100A9/ACOT7/TNS3/TFPI/CCR1/HCK/SLC7A7/CEBPB/MNDA/RNF130/FGR/GSN/PILRA/SORT1/NLRP3/CAT/FCGR2A/RHOQ/PMP22/SLC31A2/MAOA/ENG/STOM/FBP1/TUBB6/C1QB/TYROBP/TM6SF1/GFOD1/CD163/CYP27A1/C1QA/PAPSS2/SCD/S100A8/CA2/LPL/CD9/FABP4
GSE43863_NAIVE_VS_MEMORY_LY6C_INT_CXCR5POS_CD4_TCELL_D150_LCMV_DN	GSE43863_NAIVE_VS_MEMORY_LY6C_INT_CXCR5POS_CD4_TCELL_D150_LCMV_DN	107	0.462863	1.88769	1.63658e-05	0.000486183	0.000356623	1560	tags=40%, list=18%, signal=33%	PPAT/TBL3/C1orf50/THOC5/ISCA2/TSPAN5/SND1/MFSD5/NAT10/TYSND1/AACS/C1orf122/NUDC/NT5C2/LDHA/REEP6/UBE3C/PRPF3/TOP1MT/PTGES2/ACIN1/BOLA3/HSPD1/DUS1L/ZNF213/CCT8/ZCCHC9/ABHD11/SLC7A1/AK2/LUC7L/NOC3L/C1orf53/UBE2J2/WDR4/CSE1L/PSMD3/WDR3/GIPC1/THOP1/SCYL3/AGRN/APRT
GSE24671_BAKIMULC_VS_SENDAI_VIRUS_INFECTED_MOUSE_SPLENOCYTES_DN	GSE24671_BAKIMULC_VS_SENDAI_VIRUS_INFECTED_MOUSE_SPLENOCYTES_DN	102	0.463545	1.89326	1.6979e-05	0.000501344	0.000367743	2508	tags=50%, list=30%, signal=36%	GALE/TSSC4/THOC5/WDR74/TYSND1/NOL12/NUDC/PDIA6/BZW2/STX6/DARS2/PC/ACSL5/LZIC/LETM1/AKR1A1/ZNF207/ACTR6/ANAPC5/OGFR/SLAMF7/PSME4/CSE1L/APOA2/WDR3/MRPS5/PTBP1/TBL1X/PUS3/MRPS24/SNUPN/ALG5/ACY1/STAU2/SETDB1/NRK/MAP4K1/SUPT3H/TRMU/SDHC/CPSF4/SRP54/RAB34/LSM1/DPAGT1/EIF5B/PIGG/TTC9C/HMOX2/POLD3/THOC1
GSE28726_NAIVE_CD4_TCELL_VS_NAIVE_VA24NEG_NKTCELL_UP	GSE28726_NAIVE_CD4_TCELL_VS_NAIVE_VA24NEG_NKTCELL_UP	120	0.43497	1.79407	1.724e-05	0.000505982	0.000371146	1935	tags=45%, list=23%, signal=35%	CENPF/TK1/TPX2/RAD51AP1/EZH2/MCM3/KIF11/CCNA2/IGFBP2/CDKN3/TPI1/TNFRSF9/MIF/SHMT2/KIFC1/CKS1B/ENO1/PTTG1/TTF2/AHCY/LDHA/PYCR1/VDAC3/PAICS/UBE2M/HSPD1/TOMM40/IMPDH2/NME1/ZBTB7B/CDK4/PCYT1A/PHGDH/LAG3/ASNS/XPOT/TMEM106C/HSP90AB1/PGK1/TUBG1/PRDX1/THOP1/S100A11/EBNA1BP2/DHFR/HMGCL/PRIM1/CCT5/GNPAT/KIF3B/DHCR7/MUC1/CDC6/HAX1
GOLDRATH_NAIVE_VS_MEMORY_CD8_TCELL_DN	GOLDRATH_NAIVE_VS_MEMORY_CD8_TCELL_DN	131	-0.485777	-1.82433	1.765e-05	0.000514915	0.000377698	1610	tags=44%, list=19%, signal=36%	NRP1/CHCHD7/GABARAPL2/POU6F1/KCTD12/PRF1/DSTN/MAPRE2/SERPINB6/TNFRSF1B/PLSCR1/TMEM37/EYA4/TSPAN4/ASAH1/ITGAX/OSTF1/MYO1F/MCOLN2/CCND3/MDFIC/LGALS1/IL15RA/FGL2/ABHD5/ACOT7/PTPN13/CD44/GSTO1/GZMA/ST3GAL6/CST7/PGLYRP1/BCL2A1/SNX10/GATA3/LGALS3/ANTXR2/ANXA2/MYADM/ANXA1/GLRX/MGST3/DAPK2/AHNAK/MAP3K8/CASP1/ABCB1/PLCD1/BCL2L2/CHPT1/CTSW/KCNJ8/ID2/S100A4/NOTCH4/EMP1
GSE19198_CTRL_VS_IL21_TREATED_TCELL_24H_UP	GSE19198_CTRL_VS_IL21_TREATED_TCELL_24H_UP	118	-0.499003	-1.83932	1.81363e-05	0.000525952	0.000385794	1642	tags=38%, list=19%, signal=31%	CCNB1IP1/IL1RN/AKT3/KPNA3/UBC/SAV1/TRIB1/ATF3/SLC27A3/PDE4B/SERPINE1/ITGA5/CD200/ICAM1/DUSP16/SCHIP1/NFE2L2/IL15RA/PLAGL1/NFIL3/MT2A/RAB8B/SBDS/PLA1A/SESN1/F2RL3/RND3/TSC22D3/RHOB/AKAP12/SUSD2/JDP2/RBMS2/GBP4/RHOJ/MT1E/EDN1/CXCL2/RAMP3/IL6/IL1A/EMP1/CDH5/GADD45B/TIMP3
KAECH_NAIVE_VS_MEMORY_CD8_TCELL_DN	KAECH_NAIVE_VS_MEMORY_CD8_TCELL_DN	134	-0.487802	-1.83826	1.8886e-05	0.000542421	0.000397874	1627	tags=41%, list=19%, signal=34%	CTSD/NRP1/UBC/GABARAPL2/POU6F1/PRF1/MAPRE2/TNFRSF1B/PLSCR1/SNTB2/TMEM37/CRIP2/LYSMD2/ITGAX/CYB5R3/NUCB1/MYO1F/CCND3/KLF10/MDFIC/SLCO3A1/LGALS1/FGL2/ACOT7/PTPN13/CD44/GSTO1/ST3GAL6/CST7/PGLYRP1/BCL2A1/FGR/SNX10/GATA3/ANXA2/ANXA1/GLRX/DAPK2/AHNAK/JUND/IL7R/CASP1/TNFSF10/FOS/CHPT1/CTSW/KCNJ8/ID2/GBP4/KLF6/FOSB/S100A4/KLF4/EMP1/GADD45B
GSE24634_NAIVE_CD4_TCELL_VS_DAY5_IL4_CONV_TREG_DN	GSE24634_NAIVE_CD4_TCELL_VS_DAY5_IL4_CONV_TREG_DN	129	0.431452	1.83246	1.89269e-05	0.000542421	0.000397874	2162	tags=45%, list=25%, signal=34%	CCT2/KDELR2/PPAT/DKC1/CRELD2/PPP1R14B/CCT3/CENPE/IDH1/CCNE2/NAT10/PSMB5/PUS7/KPNB1/IDH2/KHSRP/HDGF/HMGA1/HEATR1/CIAO1/HSPD1/PHB/UTP14A/DDX56/HSPE1/ACSL5/WDR12/AHSA1/C1QBP/SLC39A7/ANAPC1/RBM28/NOC3L/NTHL1/MRPS2/PSMC4/PREB/COASY/IMMT/PTRH2/CCT7/DUS4L/RPL26L1/RCC1/MUS81/C12orf4/GLO1/GTPBP4/PFDN2/TMPO/BATF/WDR18/SLBP/CASP3/NF2/GSS/AFG3L2/CDK5
GSE39110_DAY3_VS_DAY6_POST_IMMUNIZATION_CD8_TCELL_DN	GSE39110_DAY3_VS_DAY6_POST_IMMUNIZATION_CD8_TCELL_DN	99	0.471909	1.91547	1.93283e-05	0.000547485	0.000401588	951	tags=32%, list=11%, signal=29%	CENPF/CDC20/UBE2C/CCNE1/TPX2/FOXM1/MX2/RAD51AP1/FEN1/E2F3/KIF11/MND1/NUSAP1/CCNA2/TPI1/NUF2/CHEK1/CENPE/KIF4A/CKS1B/SNRPA/PLK1/AHCY/STIL/PNPO/PAICS/RECQL4/SPC24/PLOD2/LIG1/UHRF1/LAG3
GSE15930_NAIVE_VS_48H_IN_VITRO_STIM_IFNAB_CD8_TCELL_DN	GSE15930_NAIVE_VS_48H_IN_VITRO_STIM_IFNAB_CD8_TCELL_DN	127	0.428982	1.80763	1.92747e-05	0.000547485	0.000401588	2519	tags=54%, list=30%, signal=39%	MARCKSL1/EZH2/SNRPC/CCT3/MRPL17/CHEK1/PRELID1/METAP1/ZNHIT1/CCNE2/GART/MRPL13/FH/ABCF1/SNRPA/PDIA6/STOML2/PFKL/UBE2M/POLR3K/DUS1L/TOMM40/ITPA/CDK4/MRPS33/PABPC4/NDUFS5/PTCD2/AK2/USP39/MRPS12/CDC34/MRPS2/UGDH/ZSWIM1/LARP1/LMAN1/RPN1/EFTUD2/TFAM/CLCN3/PMS2/MRPS31/MRPL35/MCM7/ANKRD40/NDUFB7/G6PD/CDC6/PGD/HAX1/DDX1/MTHFD2/CKAP2/CPSF4/PHTF2/GUSB/PSMD7/MRPL11/PDCD2/SMC2/RRM2/PSMC1/EXOSC10/HDDC2/FUBP1/V…
GSE5142_HTERT_TRANSDUCED_VS_CTRL_CD8_TCELL_LATE_PASSAGE_CLONE_UP	GSE5142_HTERT_TRANSDUCED_VS_CTRL_CD8_TCELL_LATE_PASSAGE_CLONE_UP	107	0.459037	1.87208	2.03199e-05	0.0005708	0.00041869	2324	tags=51%, list=27%, signal=38%	NDUFS8/SMARCA4/LMNB2/DKC1/PPP1R14B/CCNA2/KIF23/SEC61G/CCDC34/ZNHIT1/MKI67/FH/SHMT2/ETV6/DAP3/TTF2/AHCY/MRPL21/RANBP1/DHDDS/NR2F6/MRPS15/HSPD1/NUP85/HSP90AA1/MRPL47/CBX5/C1orf112/LAG3/GTF2E2/XRCC6/PIGF/LMAN1/MRPL41/PRKRIP1/DCUN1D5/MRPL27/PRIM1/GMNN/C12orf4/RAD54B/NDUFA10/PSMD8/NDUFB7/SNRPD1/NDUFA12/DTYMK/CASP3/PMVK/PSMD14/NUP107/DMWD/SRP54/TBCD/METAP2
GSE2706_R848_VS_LPS_8H_STIM_DC_DN	GSE2706_R848_VS_LPS_8H_STIM_DC_DN	96	-0.522318	-1.8472	2.03857e-05	0.0005708	0.00041869	1517	tags=41%, list=18%, signal=34%	NFE2/SLC6A14/PLCL1/UNC13D/STK4/GBP1/MGLL/LYSMD2/PRSS23/ABCG1/C1QTNF1/SLCO3A1/BTNL8/BTG3/EPB41L3/LATS2/LY86/SLC38A5/CRISPLD2/NBL1/RAB11FIP1/SNX10/PPBP/SAR1A/BAALC/CPNE8/FEM1C/ICAM2/GYPC/STOM/OSM/COBL/GJA4/FOXF1/PGAP1/GIMAP4/KLF4/LAMP3/EMP1
GSE21360_PRIMARY_VS_QUATERNARY_MEMORY_CD8_TCELL_UP	GSE21360_PRIMARY_VS_QUATERNARY_MEMORY_CD8_TCELL_UP	114	-0.508016	-1.85975	2.08034e-05	0.000577646	0.000423712	1345	tags=30%, list=16%, signal=25%	ATF3/PTMS/MGLL/SERPINE1/ST3GAL1/VAT1/CCDC50/MYO1F/ANPEP/CLEC7A/TNS3/BRI3/ZNFX1/MLKL/LGALS3/GABARAPL1/PENK/PMP22/SAMD9L/AHNAK/FOS/TFRC/PPARG/ANXA5/CLIC4/CCL2/VWF/HPGD/CYB5A/LPL/CD9/EMP1/CD36/FABP4
GSE20366_EX_VIVO_VS_HOMEOSTATIC_CONVERSION_TREG_UP	GSE20366_EX_VIVO_VS_HOMEOSTATIC_CONVERSION_TREG_UP	103	0.453508	1.84897	2.08673e-05	0.000577646	0.000423712	1811	tags=40%, list=21%, signal=32%	PGM2L1/LRRC45/ACOT11/TNFRSF9/MSI2/FBXO32/PHKG2/SLC35B3/TBCE/TRIM17/UCP2/FKBP3/SLC35C2/NR2F6/BRD9/APOBEC3B/PTCD1/ATP6V1E2/CANT1/RBM33/LAG3/CBLB/BAIAP3/SPSB3/MAP3K7/CREB3L2/ZNF740/CD72/LONP2/SUCLG2/UPF2/LETM2/TOR1B/AGRN/CERK/STAU1/PDK1/EPHB2/SDAD1/MCM3AP/TRPT1
GSE12366_GC_VS_MEMORY_BCELL_UP	GSE12366_GC_VS_MEMORY_BCELL_UP	111	0.441179	1.80289	2.16803e-05	0.000596761	0.000437733	925	tags=26%, list=11%, signal=24%	CENPF/CDC20/BASP1/TK1/ST14/SCG5/PARP1/TPX2/E2F3/NET1/MCM3/HELLS/CHEK1/POU2AF1/CSK/KIF4A/ATP2A2/DHX15/GPR160/DNASE1/CENPM/HPRT1/UCP2/SPC24/ODC1/GSTZ1/LMNB1/UHRF1/DNMT1
GSE24634_NAIVE_CD4_TCELL_VS_DAY3_IL4_CONV_TREG_DN	GSE24634_NAIVE_CD4_TCELL_VS_DAY3_IL4_CONV_TREG_DN	115	0.443198	1.82124	2.3028e-05	0.000630294	0.00046233	1902	tags=44%, list=22%, signal=35%	BASP1/CCNE1/CCT2/FOXM1/GALE/KDELR2/SPINT2/PPAT/CCT3/MRPL17/TNFRSF21/MKI67/IDH1/UBE2I/RAMP1/PUS7/IDH2/LSM4/POLR3K/HSPD1/ODF2/AHSA1/PSMA5/C1QBP/CALU/TFB1M/RBM28/TFCP2/MRPS12/LRRC59/PREB/SUPT16H/COASY/IMMT/CCT7/AGPAT5/RMI1/BCKDK/PTBP1/GMPPB/GORASP2/IMP4/MUS81/CCT5/GLB1/GLRX2/IDE/GTPBP4/PSMD8/PFDN2/TMPO
GSE13547_2H_VS_12_H_ANTI_IGM_STIM_BCELL_DN	GSE13547_2H_VS_12_H_ANTI_IGM_STIM_BCELL_DN	104	0.456239	1.86081	2.35399e-05	0.000640705	0.000469967	1839	tags=46%, list=22%, signal=37%	RAD51AP1/TROAP/CCNA2/CDKN3/TPI1/MTX1/NUF2/PRELID1/TNFRSF9/CCDC34/MKI67/UCK2/SHMT2/CKS1B/PLK1/MRPS18A/RANBP1/MDH2/AURKB/SLC25A13/TFDP1/POLR3K/NME1/TUBGCP2/IFITM1/SPC24/CDK4/PSMA5/SNRPA1/FKBP2/PIGT/TKT/PSMB2/MCM10/TUBG1/AGPAT5/SLC16A3/GZMK/BCKDK/SURF4/PSMD12/RCC1/SNF8/MCM7/PRIM1/GMNN/SHMT1/FLNB
GSE7852_TREG_VS_TCONV_THYMUS_UP	GSE7852_TREG_VS_TCONV_THYMUS_UP	107	-0.521042	-1.8801	2.42098e-05	0.000653065	0.000479033	1900	tags=43%, list=22%, signal=34%	GKAP1/KLRG1/MAF/PLCB4/SH3BGRL2/IL1R1/DTWD1/NRP1/TMEM126A/TSPAN13/NR4A2/TSPAN3/MAPRE2/TNFRSF1B/PLSCR1/ARL5A/MDFIC/PLAGL1/FGL2/NFIL3/ACOT7/PTPN13/CD44/GSTO1/BCL2A1/RAB8B/LIMA1/PTGER2/LGALS3/PTGER4/MYADM/GABARAPL1/PENK/DENND4A/DUSP1/CASP1/SRGN/GBP4/PROS1/S100A4/PLA2G4F/HBEGF/IL1RL1/IFNGR1/KLF9/GADD45B
GSE9509_LPS_VS_LPS_AND_IL10_STIM_IL10_KO_MACROPHAGE_20MIN_UP	GSE9509_LPS_VS_LPS_AND_IL10_STIM_IL10_KO_MACROPHAGE_20MIN_UP	89	-0.528244	-1.85775	2.42621e-05	0.000653065	0.000479033	1236	tags=36%, list=15%, signal=31%	PPFIBP1/RAB37/PKD2/PNMA1/ABLIM1/ZNF521/AKR1C2/RIN2/MCL1/PLXDC2/CTDSPL/CFH/EHD2/PRKCH/RHOB/NPR3/PEAR1/MYCT1/NFKBIZ/IGSF10/SNRK/ALDH1A1/ABCB1/FGD5/ROBO4/EFNB2/GAS1/GBP4/PROS1/NOTCH4/ANGPT1/PLSCR4
GSE9650_NAIVE_VS_MEMORY_CD8_TCELL_DN	GSE9650_NAIVE_VS_MEMORY_CD8_TCELL_DN	136	-0.478944	-1.8124	2.53241e-05	0.000677906	0.000497254	1627	tags=40%, list=19%, signal=33%	CTSD/NRP1/UBC/GABARAPL2/POU6F1/PRF1/MAPRE2/TNFRSF1B/PLSCR1/SNTB2/TMEM37/CRIP2/LYSMD2/ITGAX/CYB5R3/NUCB1/MYO1F/CCND3/KLF10/MDFIC/SLCO3A1/LGALS1/FGL2/ACOT7/PTPN13/CD44/GSTO1/ST3GAL6/CST7/PGLYRP1/BCL2A1/FGR/SNX10/GATA3/ANXA2/ANXA1/GLRX/DAPK2/AHNAK/JUND/CASP1/TNFSF10/ZFP36L2/FOS/CHPT1/CTSW/KCNJ8/ID2/GBP4/KLF6/FOSB/S100A4/KLF4/EMP1/GADD45B
GSE3982_BCELL_VS_BASOPHIL_DN	GSE3982_BCELL_VS_BASOPHIL_DN	104	-0.520205	-1.86867	2.56922e-05	0.000684004	0.000501727	1758	tags=45%, list=21%, signal=36%	REPS2/UBB/GRB10/SERINC3/MTRF1L/VCL/DBI/LAPTM4A/ATP2B4/NFE2/PALLD/SLC12A6/SGPP1/MBP/MPP1/ELF1/RAB31/NECAP1/ABHD5/RNF10/ADIPOR2/DPEP2/C21orf91/GSTO1/GZMA/CST7/CEBPB/TLR4/ADH1C/PPP2R5A/RASSF2/PILRA/SERINC1/DENND3/FBXL5/MEOX2/CST3/SMAD7/DUSP1/RRAGD/FRY/CHPT1/TPST2/WIF1/TLR8/S100A8/CD9
GSE21360_SECONDARY_VS_TERTIARY_MEMORY_CD8_TCELL_UP	GSE21360_SECONDARY_VS_TERTIARY_MEMORY_CD8_TCELL_UP	126	0.428816	1.80917	2.58697e-05	0.000684986	0.000502447	2412	tags=48%, list=28%, signal=35%	TK1/NFE2L3/TPI1/MTX1/REEP4/JTB/MKI67/TUFM/GMPPA/GOT2/LSM4/HDGF/NIT2/TBCE/TIMM8A/TTF2/LSM7/MRPS18A/DNAJA3/UQCRH/SNRPD2/TOMM40/RECQL4/ATF6/KIF14/CCT8/GOT1/CALU/TRIM24/LETM1/MTX2/PUS1/ASNS/CYP1B1/POP7/POLD1/STAP2/RMI1/PTBP1/PARK7/PKMYT1/PMAIP1/PRIM1/PPIH/RPE/IDE/TFPT/NDUFS3/VBP1/BNIP1/SF3B2/RFC5/TRIB3/MRPL11/NUP188/CDK7/MRPL23/SMC2/STEAP1/DNM1L
GSE3982_NKCELL_VS_TH2_UP	GSE3982_NKCELL_VS_TH2_UP	102	-0.517701	-1.85196	2.98908e-05	0.000787179	0.000577408	1547	tags=37%, list=18%, signal=31%	CNKSR2/CLEC10A/HLA-DPA1/TMEM127/MANBA/DNAI2/NISCH/SLC27A3/EFEMP2/B4GALT6/TRIM22/CALCOCO1/FYN/GPR4/GPR27/CD44/TSC22D1/PTX3/F2RL3/DENND3/SNN/WASF2/AOAH/ANXA1/NPR3/EDNRA/ENPP4/IL7R/STOM/CXCL12/PZP/CLEC1A/EDNRB/VEGFC/AK1/KLF4/WFDC1/PCOLCE2
GSE9006_HEALTHY_VS_TYPE_2_DIABETES_PBMC_AT_DX_DN	GSE9006_HEALTHY_VS_TYPE_2_DIABETES_PBMC_AT_DX_DN	104	-0.516996	-1.85714	3.06251e-05	0.000802179	0.00058841	1483	tags=36%, list=17%, signal=30%	EGR3/CD53/TRIB1/C3AR1/PRDM4/MOSPD2/TLR3/SH2D3C/CXCL1/ELF1/NDEL1/ACSL1/ABHD5/ARPC2/SPOP/LMBRD1/ATP6V1E1/PAFAH1B1/CCR1/MCL1/KCNJ15/RAB11FIP2/FAS/MRPS22/CCL8/BTN2A1/EGR1/RGS2/MAFB/BTG2/KLF6/TLR8/ADAMTS1/EDN1/PKNOX2/PTGS2/SPARCL1
GSE23568_CTRL_TRANSDUCED_VS_WT_CD8_TCELL_UP	GSE23568_CTRL_TRANSDUCED_VS_WT_CD8_TCELL_UP	131	-0.478025	-1.79522	3.12097e-05	0.000813122	0.000596437	1021	tags=27%, list=12%, signal=24%	RAB31/IQGAP1/FGL2/GSTO1/PKIG/CCR1/HCK/NDST1/SLC7A7/LGALS3/CTSH/SNX2/ANXA2/SSPN/MYADM/RHOQ/TCF4/ANXA1/ALDH2/PRKCE/MAP3K8/TUBB6/LIFR/ARHGAP21/NCF2/BCL2L2/CLIC4/MYC/PLAC8/SCD/S100A4/NOTCH4/LMO7/KLF4/ACADL
GSE3982_EOSINOPHIL_VS_BCELL_UP	GSE3982_EOSINOPHIL_VS_BCELL_UP	114	-0.503726	-1.84405	3.17098e-05	0.000817407	0.00059958	1753	tags=44%, list=21%, signal=35%	CRY1/UBB/GRB10/COPZ2/TBXAS1/LAPTM4A/TLL1/NR4A2/TRIB1/SLC22A4/TNFRSF1B/C1S/MCOLN1/PAPOLB/DOK2/ARRB1/SEC14L1/CXCL1/MPP1/SLA/ADIPOR2/CHRDL1/CD302/HCK/TLR4/SERINC1/PTGER2/TGFBR2/MMP25/B3GALT2/CCL23/FBXL5/PTAFR/AOAH/RRAD/RHOB/ANXA1/SMAD7/FPR1/DUSP1/DAPK2/RRAGD/PTEN/SDCBP/EFNB2/TRPC6/WIF1/PPP1R15A/PKNOX2/CA4
GSE22432_CONVENTIONAL_CDC_VS_PLASMACYTOID_PDC_UP	GSE22432_CONVENTIONAL_CDC_VS_PLASMACYTOID_PDC_UP	107	0.451722	1.84225	3.15687e-05	0.000817407	0.00059958	1822	tags=37%, list=21%, signal=30%	PRC1/MCM3/COL5A1/PPAT/KIF23/SLC5A6/CHEK1/RUVBL1/SEC61A1/FKBP4/ATIC/RSRC1/HPRT1/NUDC/RANBP1/TTC13/TOP1MT/HEATR1/TOMM40/TIMM10/TSEN54/LIG1/MYO1E/MYCBP/UBTF/METTL1/EMILIN1/PAK1/DDHD2/WDR55/RPN1/SUCLG2/VRK1/YEATS4/TRMT1/CDR2/TCF3/C12orf4/OSGEP/TTC21B
GSE37301_PRO_BCELL_VS_GRANULOCYTE_MONOCYTE_PROGENITOR_DN	GSE37301_PRO_BCELL_VS_GRANULOCYTE_MONOCYTE_PROGENITOR_DN	109	-0.506041	-1.83669	3.3113e-05	0.000849087	0.000622818	1671	tags=35%, list=20%, signal=28%	F13A1/HCLS1/ARHGAP18/VCL/UBC/POLK/ATP2B4/IDI1/ARL10/GPBAR1/PTGS1/CRIP2/DOK2/DUSP6/ARRB1/JAZF1/TMTC2/KLF10/RAB20/BIVM/PTPN13/CD44/CEBPB/GIMAP7/CCND2/ANTXR2/FBXL5/DUSP3/DHCR24/RHOB/GALC/TUBB6/HMGCR/ID2/PROS1/GIMAP8/CAV2/MAMDC2
GSE21670_UNTREATED_VS_TGFB_TREATED_CD4_TCELL_DN	GSE21670_UNTREATED_VS_TGFB_TREATED_CD4_TCELL_DN	105	-0.515548	-1.85578	3.34043e-05	0.000852072	0.000625007	1647	tags=41%, list=19%, signal=33%	TBXAS1/PRDM16/SLC35D2/PRKG1/NFE2/PALLD/CDC42EP3/EPHB6/PTGS1/TSPAN4/VLDLR/ST3GAL1/TIE1/CD200/UBE2E2/ITM2A/RAB37/PPARGC1A/TXNIP/PLXDC2/ZNFX1/NAP1L3/TTC19/F2RL3/TGFBR2/AXL/TMBIM1/MYCT1/IFI27/ST6GALNAC5/SYDE1/FRY/FGD5/RBMS2/TTLL7/NPR2/ESAM/SGCE/NDN/PLSCR4/SLCO2A1/MAMDC2/FHL1
GSE24142_EARLY_THYMIC_PROGENITOR_VS_DN2_THYMOCYTE_FETAL_UP	GSE24142_EARLY_THYMIC_PROGENITOR_VS_DN2_THYMOCYTE_FETAL_UP	120	-0.492535	-1.82823	3.36144e-05	0.000852965	0.000625663	2011	tags=43%, list=24%, signal=34%	KLRD1/CCND1/PHKB/CCR8/C11orf54/PAIP2/PTPN12/GRB10/IL1R1/ARHGAP18/VCL/CD86/MITF/CTSS/PTGS1/NR1D2/B4GALT6/METRNL/ICAM1/CD300LF/TMEM119/ARL5A/ARRB1/CD81/SLCO3A1/RAB31/P2RY14/SLA/CD33/ST6GALNAC3/FGL2/HEBP1/CD44/TSC22D1/CD302/MT2A/FFAR2/RAB32/MYADM/FCGR2A/TSC22D3/GSTM3/CD34/CASP1/ABCA3/SASH1/MXD4/ESAM/GRK5/NDN/RAMP2/CA2
GSE36392_TYPE_2_MYELOID_VS_NEUTROPHIL_IL25_TREATED_LUNG_UP	GSE36392_TYPE_2_MYELOID_VS_NEUTROPHIL_IL25_TREATED_LUNG_UP	116	-0.504878	-1.85316	3.39372e-05	0.000856695	0.000628399	822	tags=24%, list=10%, signal=22%	HCK/MCL1/CEBPB/MYLK/FFAR2/CDKN2B/DACH1/DENND4A/GATA2/CD69/HSPA12B/ASPA/LTA4H/GFOD1/SLCO4C1/FGD5/ROBO4/CDO1/SLC11A1/CTNNAL1/IL1RL1/LDB2/CALCRL/IL1A/SLCO2A1/INMT/CA4/STX11
GSE39556_CD8A_DC_VS_NK_CELL_MOUSE_3H_POST_POLYIC_INJ_UP	GSE39556_CD8A_DC_VS_NK_CELL_MOUSE_3H_POST_POLYIC_INJ_UP	106	0.44128	1.7984	3.49925e-05	0.000878781	0.000644599	1234	tags=36%, list=15%, signal=31%	HMGB3/CDC20/TK1/CCNE1/TPX2/FOXM1/GALE/RAD51AP1/NET1/KIF11/TROAP/FANCG/CCNA2/KIF23/CDKN3/CHEK1/CENPE/CHAF1A/CCNE2/CKS1B/GBA/GPSM2/HPRT1/STIL/RPL39L/PAICS/SKP2/APOBEC3B/PARP2/KIF14/LIG1/PHGDH/SLC7A1/SLC37A4/TMEM106C/RNASEH2A/POP7/CSE1L
GSE40225_WT_VS_RIP_B7X_DIABETIC_MOUSE_PANCREATIC_CD8_TCELL_DN	GSE40225_WT_VS_RIP_B7X_DIABETIC_MOUSE_PANCREATIC_CD8_TCELL_DN	111	0.433396	1.77109	3.72531e-05	0.000930756	0.000682723	2253	tags=49%, list=27%, signal=36%	TMED3/PRC1/PPAT/GAPDH/CACNB3/JTB/POU2AF1/KIF4A/CCNE2/SND1/DAXX/SDF2L1/AIFM1/ENO1/PTTG1/GBA/HDGF/ADRM1/MDH2/TFDP1/IGF1/C20orf96/PYGB/SPC24/UCHL5/PSMA5/SLC35E1/PLEKHA7/BSCL2/MYCBP/ZDHHC9/METTL1/TUBG1/UBE2J1/CDC25A/ALG5/ECHS1/IDH3G/KLHDC4/SRP68/PGM3/IDE/NDUFB7/SRP72/IRF7/DENND1B/NFXL1/YIF1B/ZNF215/MAN2B1/ALG14/PMVK/CENPA/TOP1
GSE21360_NAIVE_VS_SECONDARY_MEMORY_CD8_TCELL_DN	GSE21360_NAIVE_VS_SECONDARY_MEMORY_CD8_TCELL_DN	107	-0.514958	-1.85815	3.76369e-05	0.000934409	0.000685403	1345	tags=31%, list=16%, signal=26%	ATF3/NR1D2/PTMS/ATP6V1B2/ARL8B/PNPLA2/SLC23A2/MYO1F/OASL/DOCK10/P2RY14/IQGAP1/PTPRO/CLEC7A/TSC22D1/DNASE1L1/BRI3/ZNFX1/ZYX/LGALS3/CLEC1B/SLC40A1/GABARAPL1/SAMD9L/AHNAK/IL7R/STOM/TFRC/CLIC4/VWF/LPL/CD9/FABP4
GSE21927_BALBC_VS_C57BL6_MONOCYTE_TUMOR_UP	GSE21927_BALBC_VS_C57BL6_MONOCYTE_TUMOR_UP	117	0.43211	1.78281	3.7783e-05	0.000934409	0.000685403	2246	tags=44%, list=26%, signal=32%	PPAT/FASTKD3/MTIF2/MIF/ABCF1/NAT10/KIFC1/GOT2/LSM4/NIT2/TIMM8A/TRIT1/MRPS18A/PAXIP1/UQCRH/AURKAIP1/HMGA1/ISG15/PPM1G/ATF6/IFITM1/MRPS33/KIF18A/CALU/ALG3/SLC39A7/PMPCA/MRPS12/NOC3L/MRPS2/XRCC6/PSMD3/METTL1/MX1/MRPL52/ARNTL2/RPL26L1/PANX1/PFN1/PRIM1/CBR1/NDUFS6/VBP1/XPO1/STAMBP/BNIP1/MED8/COX7B/STX18/TRIB3/MRPL11
GSE40273_GATA1_KO_VS_WT_TREG_UP	GSE40273_GATA1_KO_VS_WT_TREG_UP	112	0.44488	1.83017	3.8313e-05	0.000942732	0.000691508	1698	tags=41%, list=20%, signal=33%	GCAT/SLC39A11/MCM3/TMTC4/HSP90B1/SEC61A1/NPLOC4/GOLPH3L/COPA/ATP2A2/CKS1B/GOT2/CAPN5/DNAJA3/ADA/TMCO1/PNPO/TIMM23/KRTCAP2/GOLGA3/ATF6/SLC35B1/EFNB3/RNF26/SAR1B/AP1S1/PREB/SLAMF7/PGK1/PSME4/RPA2/PIGF/BST2/KCNN4/AGPAT5/PRLR/SRP9/CXCR4/EIF2B1/NUP43/IQCB1/ALDH7A1/MNS1/SRP68/IGSF8/NDUFB2
GSE25085_FETAL_LIVER_VS_FETAL_BM_SP4_THYMIC_IMPLANT_DN	GSE25085_FETAL_LIVER_VS_FETAL_BM_SP4_THYMIC_IMPLANT_DN	124	-0.486395	-1.80959	3.88996e-05	0.000952356	0.000698567	1737	tags=41%, list=20%, signal=33%	LITAF/SVIL/HIPK2/RCBTB2/CD86/PSMB9/SPRY2/LONRF3/NR1D2/TMEM37/SERPINB8/FAM43A/NUFIP1/CD1D/MCOLN2/TSPO/P2RY14/BTG3/AZI2/ABHD5/NFIL3/ETV5/NR3C1/ZNF503/PLXDC2/FGR/PHYHD1/PTGER2/MGST2/RAP2A/PAG1/FBXL5/AKR1C3/F10/FCGR2A/PMP22/GJA1/P2RY13/FLRT3/FPR1/EGR1/IL7R/TUBB6/OSM/MAFB/CRTAP/SRGN/MSR1/SLPI/MARCO/FABP4
GSE3982_BASOPHIL_VS_TH1_UP	GSE3982_BASOPHIL_VS_TH1_UP	123	-0.479886	-1.79177	4.07965e-05	0.000993804	0.00072897	1836	tags=42%, list=22%, signal=34%	FRAT1/MAF/BCL6/SORBS1/AGTPBP1/SVIL/SWAP70/SERINC3/VCL/C11orf71/LAPTM4A/NFE2/KIT/MAP2K4/MXD1/RHOA/PRDM4/PTGS1/MBP/VPS11/USP15/MEIS2/PRMT2/P2RY14/PLAGL1/HLA-DPB1/LMBRD1/TSC22D1/TSNAXIP1/DNASE1L1/PGLYRP1/HCK/EMILIN2/TLR4/PPP2R5A/FGR/SERINC1/CLK1/BACH2/FBXL5/MEGF9/EIF4A2/PMP22/P2RY13/ICAM2/GALC/DUSP1/SDCBP/RRAGA/S100A4/CD9/KLF9
GSE6259_33D1_POS_VS_DEC205_POS_FLT3L_INDUCED_SPLENIC_DC_UP	GSE6259_33D1_POS_VS_DEC205_POS_FLT3L_INDUCED_SPLENIC_DC_UP	102	-0.514046	-1.83889	4.1847e-05	0.00101432	0.00074402	1389	tags=34%, list=16%, signal=29%	STIM2/PRDM4/TNFRSF1B/MBP/SECISBP2/MDFIC/CD33/ACSL1/LRRFIP2/CCL3/LCAT/PDGFRB/F3/SLC12A4/RAB11FIP1/SFRP5/SNX25/F10/NUPR1/LRRK2/DSEL/CRY2/FPR1/EGR1/TREM1/OSM/SRGN/CDO1/EDN1/OLR1/HPGD/PGC/CXCL2/PTGS2/IL1A
GSE3982_BASOPHIL_VS_EFF_MEMORY_CD4_TCELL_UP	GSE3982_BASOPHIL_VS_EFF_MEMORY_CD4_TCELL_UP	132	-0.462703	-1.73845	4.26456e-05	0.00102856	0.000754464	1422	tags=38%, list=17%, signal=32%	JAK1/CHMP5/REPS2/MPST/SERINC3/DBI/ANXA11/CCPG1/MXD1/RHOA/NDUFA4/ATP6V1B2/TINF2/SCML1/OSTF1/WBP4/PJA2/CHN2/TLE4/LMOD1/P2RY14/CD33/ABHD5/ARPC2/RNF10/LMBRD1/C21orf91/CFLAR/ADH1C/RPS27L/SERINC1/NDFIP1/CLK1/DENND3/CAB39/VAMP3/WASF2/BTN2A1/P2RY13/FBP1/RRAGD/TM6SF1/FRY/SDCBP/CHPT1/CD55/HPGD/SPTBN1/CXCL2/CAV2
GSE13411_IGM_MEMORY_BCELL_VS_PLASMA_CELL_DN	GSE13411_IGM_MEMORY_BCELL_VS_PLASMA_CELL_DN	98	0.463068	1.87931	4.51553e-05	0.00108373	0.00079493	815	tags=29%, list=10%, signal=26%	SULF1/UBE2C/TK1/TPX2/KDELR2/TIMP1/SPINK1/NFE2L3/TROAP/RRBP1/QPRT/NEU1/SMPDL3B/FKBP11/SSH3/PLK1/SCAMP5/PYCR1/DHDDS/CD207/XBP1/DARS2/RUNX1/DNAJC3/TNC/YIPF2/CALU/IER3
GSE36888_UNTREATED_VS_IL2_TREATED_STAT5_AB_KNOCKIN_TCELL_17H_UP	GSE36888_UNTREATED_VS_IL2_TREATED_STAT5_AB_KNOCKIN_TCELL_17H_UP	91	-0.520941	-1.83665	4.79302e-05	0.00113384	0.000831685	1481	tags=35%, list=17%, signal=29%	PFKFB3/RIN3/TNFRSF1B/MYO1G/METRNL/CDKN2D/TRIP10/NUCB1/CCDC69/CCND3/C1QTNF1/SLA/GMFG/BCL2A1/PECR/MLKL/EMP2/IL3RA/PAG1/UBE2B/DACH1/ZFPM2/FLRT3/GLRX/TREM1/WIF1/PLAC8/LMCD1/CD55/HBEGF/CXCL2/PTGS2
GSE24210_CTRL_VS_IL35_TREATED_TCONV_CD4_TCELL_DN	GSE24210_CTRL_VS_IL35_TREATED_TCONV_CD4_TCELL_DN	119	0.435528	1.79645	4.77043e-05	0.00113384	0.000831685	2455	tags=50%, list=29%, signal=36%	TBL3/C1orf50/GPATCH4/SLC25A10/ATP2A2/NAT10/ZMYM1/NDUFV1/FBXO6/AHCY/MDH2/BZW2/ZMYND19/NME1/HSPE1/PABPC4/HMBS/FCF1/LETM1/CLNS1A/SNRPA1/ANAPC1/ALG8/SEC61B/CDC34/MRPL37/NQO1/RPL7L1/TBC1D7/PGLS/MRPS26/LYPLA2/PAOX/GAP43/CCT7/PRDX1/BCKDK/POLA2/GNL2/DDB1/PTOV1/MRPL22/TMEM51/ACY1/NDUFB7/NMT1/DLL3/UNG/YIF1B/SDHC/RBKS/PCNA/NUDT5/CNIH4/FAM98A/MRPL23/METAP2/EIF5B/PHB2/LAS1L
GSE36476_CTRL_VS_TSST_ACT_16H_MEMORY_CD4_TCELL_YOUNG_UP	GSE36476_CTRL_VS_TSST_ACT_16H_MEMORY_CD4_TCELL_YOUNG_UP	126	-0.479278	-1.78291	4.79413e-05	0.00113384	0.000831685	2151	tags=47%, list=25%, signal=35%	PER1/EVI2B/IFITM2/CHD1/MBNL2/DNAJB1/HAPLN2/NPAS3/FBXO21/PDE4D/TPM2/PHC1/FRAT1/UVRAG/IL11RA/TSPYL4/BTG1/NDRG3/SLC35D2/NR4A2/PIAS2/MAPRE2/TNIK/DPYD/PIK3R1/CIRBP/MYO1F/MSRA/PPP1CB/TOX/HECA/TXNIP/YPEL5/PYCARD/ZNF331/CFH/RAB11FIP2/LEPROTL1/FAM8A1/CLK1/NR3C2/TSC22D3/ANXA1/CCNL1/CRY2/TSPYL1/CD69/CITED2/ZFP36L2/FOS/SNRK/NDRG2/JUN/CD52/PLAC8/S100A4/KLF2/MGP/FHL1
GSE34392_ST2_KO_VS_WT_DAY8_LCMV_EFFECTOR_CD8_TCELL_DN	GSE34392_ST2_KO_VS_WT_DAY8_LCMV_EFFECTOR_CD8_TCELL_DN	120	-0.48802	-1.81147	5.0177e-05	0.00118098	0.000866264	1023	tags=25%, list=12%, signal=22%	RAB20/ACSL1/TNFSF9/F3/IRAK3/CFLAR/BCL2A1/CEBPB/ZNFX1/LONRF1/PILRA/NLRP3/FAS/NUPR1/RHOB/FLRT3/NFKBIZ/DUSP1/EGR1/JDP2/ANXA5/ID2/EDNRB/EDN1/PDGFB/HBEGF/CXCL2/IL6/GADD45B/STX11
GSE12845_IGD_POS_BLOOD_VS_DARKZONE_GC_TONSIL_BCELL_DN	GSE12845_IGD_POS_BLOOD_VS_DARKZONE_GC_TONSIL_BCELL_DN	116	0.43147	1.78224	5.1613e-05	0.00120894	0.000886772	2591	tags=53%, list=31%, signal=37%	ST14/PPP1R14B/E2F5/PRCC/RUVBL1/MKI67/PSMB5/AIFM1/CKS1B/AACS/PUS7/ENO1/GPSM2/IDH2/LDHA/POLR3K/IMPDH2/DDX56/GOT1/ISOC2/PNN/FAM120A/TFB1M/MYO1E/YIPF1/RBM28/GTF2E2/DNAJC10/POP7/CSE1L/SUPT5H/DCTN5/PRDX1/NOL9/BAZ1B/CLCN3/PKMYT1/STAU1/MRPL35/SERF2/VGLL4/MCM7/CCT5/RAD54B/DCPS/AGGF1/DTYMK/CASP3/TEX10/TOP1/PPA1/PLA2G12A/ZWILCH/RCOR3/FUBP1/RBBP4/SAE1/HMGN3/NKIRAS2/ALDOA/GDPD5
GSE21927_GMCSF_IL6_VS_GMCSF_GCSF_TREATED_BONE_MARROW_DN	GSE21927_GMCSF_IL6_VS_GMCSF_GCSF_TREATED_BONE_MARROW_DN	107	0.442484	1.80458	5.28005e-05	0.00123083	0.000902834	999	tags=24%, list=12%, signal=22%	HMGB3/PDIA4/PPAT/THOC5/MIF/KIF4A/ABCF1/NAT10/NVL/KIFC1/FKBP11/GOT2/LSM4/NUDC/ISG15/CIAO1/ATF6/IFITM1/KIF18A/CALU/LMNB1/ZNF207/PMPCA/ALG8/NR2C2/NOC3L
GSE21546_WT_VS_SAP1A_KO_AND_ELK1_KO_DP_THYMOCYTES_DN	GSE21546_WT_VS_SAP1A_KO_AND_ELK1_KO_DP_THYMOCYTES_DN	127	-0.480031	-1.78873	5.3976e-05	0.00125224	0.000918539	1394	tags=28%, list=16%, signal=24%	TNIK/PTGS1/ARHGEF7/VLDLR/ST3GAL1/DOK2/ABCG1/GPR4/GIMAP1/LUZP1/RNF149/ARID4A/TSC22D1/COBLL1/ARHGAP29/MYLK/SESN1/GIMAP7/CCND2/TSC1/ANTXR2/BACH2/AFF3/AXL/TCF4/PEAR1/SASH1/FRY/ESAM/SOX18/GIMAP8/GIMAP5/HOXA5/SLCO2A1/CDH5/MAMDC2
GSE41867_DAY6_VS_DAY15_LCMV_ARMSTRONG_EFFECTOR_CD8_TCELL_UP	GSE41867_DAY6_VS_DAY15_LCMV_ARMSTRONG_EFFECTOR_CD8_TCELL_UP	99	-0.507907	-1.81271	5.51051e-05	0.0012713	0.000932515	1239	tags=28%, list=15%, signal=24%	LYSMD2/TRIP10/MCOLN2/OASL/ACSL1/IL15RA/TNFSF9/C21orf91/LATS2/BCL2A1/PTGER4/SNN/CPNE8/GJA1/SAMD9L/DUSP1/MAP3K8/ABCA3/PRX/LIFR/SASH1/LILRA5/NPNT/PRKD1/PTGS2/IL6/IL1A/STX11
GSE36476_CTRL_VS_TSST_ACT_72H_MEMORY_CD4_TCELL_YOUNG_UP	GSE36476_CTRL_VS_TSST_ACT_72H_MEMORY_CD4_TCELL_YOUNG_UP	130	-0.475805	-1.78191	5.53191e-05	0.0012713	0.000932515	2061	tags=46%, list=24%, signal=35%	CHD1/MBNL2/DNAJB1/MYLIP/DAZAP2/FBXO21/KLRG1/PHC1/FRAT1/UVRAG/DUSP2/IL11RA/TSPYL4/MBIP/NKTR/NR4A2/PIAS2/TMEM127/TNIK/PIK3R1/TMEM41B/TIPARP/SCML1/CIRBP/PXN/PPP1CB/NDEL1/RPL35A/TSC22D1/HECA/TXNIP/YPEL5/NAIP/ZNF331/CFH/NLRP3/RAB11FIP2/LEPROTL1/PTGER4/CLK1/NR3C2/TSC22D3/ANXA1/CCNL1/CRY2/UBL3/DUSP1/TSPYL1/IL7R/STOM/CD69/CITED2/ZFP36L2/FOS/BTG2/KLF6/FOSB/KLF2/MGP/HBB
GSE26343_UNSTIM_VS_LPS_STIM_NFAT5_KO_MACROPHAGE_DN	GSE26343_UNSTIM_VS_LPS_STIM_NFAT5_KO_MACROPHAGE_DN	128	-0.474806	-1.77112	5.64983e-05	0.00128795	0.000944729	1777	tags=41%, list=21%, signal=33%	N4BP1/IFRD1/DUSP2/PTPN12/LAMC2/BCL3/IL1RN/KPNA3/CD86/EGR3/NR4A2/ITGA5/ST3GAL1/TIFA/HIVEP3/ICAM1/NFE2L2/CXCL1/MCOLN2/NCK1/RAB20/ACSL1/PTPRO/TNFSF9/CFLAR/HCK/BCL2A1/MCL1/CEBPB/FGR/CXCL16/NLRP3/FAS/STAT5A/PTGER4/RRAD/KDR/FLRT3/NFKBIZ/DUSP1/MAP3K8/CD69/OSM/GPR65/BTG2/GBP4/PDGFB/ZFP36/CXCL2/IL6/IL1A/GADD45B
GSE360_L_DONOVANI_VS_B_MALAYI_LOW_DOSE_DC_UP	GSE360_L_DONOVANI_VS_B_MALAYI_LOW_DOSE_DC_UP	122	-0.469747	-1.75065	5.65724e-05	0.00128795	0.000944729	1558	tags=40%, list=18%, signal=33%	FKBP1B/SLC5A2/AUH/TBC1D4/UGP2/TSG101/SLC22A4/PGM1/GNAI3/CRIP2/MGLL/TRIP10/EPOR/RALA/RYR2/SELENBP1/CCL3/GSTO1/CST7/MT2A/TFPI/CFLAR/PRRG1/CASP5/CHST7/MT1G/SLC39A8/LTBP4/CCL23/TJP1/RND3/CCL8/PMP22/FILIP1L/SLC31A2/G0S2/TFRC/ARHGEF4/OPTN/EMP3/SRPX/KCNJ8/SLC11A1/MT1E/OLR1/ANGPT1/CYB5A/GADD45B/SFTPC
GSE30971_WBP7_HET_VS_KO_MACROPHAGE_4H_LPS_STIM_DN	GSE30971_WBP7_HET_VS_KO_MACROPHAGE_4H_LPS_STIM_DN	123	-0.475201	-1.77427	5.71147e-05	0.00129425	0.000949349	2114	tags=40%, list=25%, signal=30%	ZBED3/ASRGL1/HHEX/MBNL2/MS4A6A/RB1/BLVRB/BNC2/CNOT8/DERA/BACE1/F13A1/RCBTB2/ECHDC1/CLEC10A/NR4A2/RIN3/CTSS/PIK3R1/ASAH1/SORBS3/CD1D/FMO4/CHN2/BTD/MPP1/DPEP2/KCNMB4/NMNAT3/LY86/LTC4S/CEBPD/MNDA/RNF130/ACP5/DUSP3/NUPR1/PAQR8/AHNAK/ANG/SLC35A1/FXYD6/CYBRD1/CFD/STARD13/ANGPT1/EPAS1/CLEC3B/FABP4
GSE369_SOCS3_KO_VS_WT_LIVER_UP	GSE369_SOCS3_KO_VS_WT_LIVER_UP	110	0.439288	1.79172	5.74442e-05	0.00129569	0.000950405	2338	tags=52%, list=28%, signal=38%	TMED3/STIP1/CRELD2/FOXRED1/HELLS/THOC5/LGR4/APEX1/ELOVL6/LSM7/MRPL21/AATF/PNPO/TIMM23/MRPS15/NUP85/ZDHHC23/HSP90AA1/MRPL47/GOT1/C1QBP/ABHD11/HMBS/SNRPA1/MLLT6/SLC7A1/XPOT/TFB2M/HSP90AB1/LARP1/PIGF/RPP25/WDR55/MRPS5/DYNLL2/PUS3/COMTD1/CORO2A/RPUSD2/PDK1/SDAD1/PAPOLA/G6PD/SRP72/SNRPD1/MRPS16/DDX1/MTHFD2/WDR18/MINPP1/MRPL18/PSMD14/DDX31/MRPL11/QTRT1/METAP2/RRS1
GSE9509_10MIN_VS_30MIN_LPS_STIM_IL10_KO_MACROPHAGE_DN	GSE9509_10MIN_VS_30MIN_LPS_STIM_IL10_KO_MACROPHAGE_DN	99	-0.507508	-1.81129	5.92483e-05	0.00132412	0.00097126	1284	tags=33%, list=15%, signal=29%	ITGA5/PPFIBP1/FAM43A/PKD2/MPP1/LAPTM5/ABLIM1/USP53/SLC44A2/APOL3/TRPC1/MYLK/EMP2/F2RL3/RYBP/SNX25/TMPRSS2/PRKCH/CYGB/DSEL/RHOB/AKAP12/ZNF423/AOC3/GFOD1/ID3/GBP4/COX4I2/NOTCH4/GRK5/AK1/WFS1/SHANK3
GSE11057_NAIVE_CD4_VS_PBMC_CD4_TCELL_DN	GSE11057_NAIVE_CD4_VS_PBMC_CD4_TCELL_DN	132	-0.459028	-1.72464	5.90774e-05	0.00132412	0.00097126	2199	tags=45%, list=26%, signal=34%	NBN/RASGRP4/SYT17/LYST/B4GALT5/PEA15/PDE4A/DYSF/LILRA6/FEZ2/FABP5/CAPNS1/PHKB/GABARAP/PTPN12/REPS2/TMCC3/MPST/VCL/DUSP22/LILRB3/HLA-DPA1/TNFSF13/C3AR1/PLSCR1/TGFB1I1/PTGS1/DPYD/SNAP23/CCDC50/MPP1/USP15/NFIL3/RNF149/SESTD1/GSTO1/CEBPD/SLC7A7/CEBPB/RNF130/CAT/PDLIM1/DENND3/VAMP3/TRAK1/GALC/SLC31A2/MAP3K8/ENG/STOM/RGS2/TM6SF1/LTA4H/PIP5K1B/EMP3/TPST2/GNLY/CFD/CD9/EPAS1
GSE16385_ROSIGLITAZONE_IFNG_TNF_VS_IL4_STIM_MACROPHAGE_UP	GSE16385_ROSIGLITAZONE_IFNG_TNF_VS_IL4_STIM_MACROPHAGE_UP	112	-0.496101	-1.80938	6.08369e-05	0.00135341	0.000992748	1301	tags=35%, list=15%, signal=30%	SUV39H2/TMEM41B/PRKX/NUFIP1/PPP1R15B/TM2D2/P2RY14/ETF1/TSC22D1/CD302/IRAK3/SBDS/TTC19/PTGER2/ADAMTS9/PTGER4/CLK1/VAMP3/FILIP1L/AOC3/MS4A2/NFKBIZ/DUSP1/EGR1/PHACTR2/MAP3K8/CD69/ZFP36L2/FOS/TFRC/GPR65/SCGB3A2/SRGN/NPR2/ADRB2/HSD11B1/PPP1R15A/FOSB/ZFP36
GSE17974_CTRL_VS_ACT_IL4_AND_ANTI_IL12_48H_CD4_TCELL_DN	GSE17974_CTRL_VS_ACT_IL4_AND_ANTI_IL12_48H_CD4_TCELL_DN	112	0.437165	1.79843	6.36512e-05	0.00140958	0.00103395	2274	tags=47%, list=27%, signal=35%	HMGB3/FEN1/EZH2/PRC1/PRDX4/NFE2L3/MRPL17/ISCA2/EGLN3/MIF/CCDC34/UCK2/CKS1B/PTTG1/IDH2/GOT2/LSM4/NIT2/TP53BP1/TFDP1/SERPINH1/SPC24/LZIC/SLC7A1/AK2/POLR2H/CSTF3/TMEM106C/CREB3/MRPS26/PHPT1/PSMB2/WDR3/RMI1/NUP160/VRK1/BOLA1/PRIM1/ACY1/GLB1/PSMD8/HCP5/TMEM53/DTYMK/RBKS/SLC29A1/CEP152/CORO1B/SSU72/CENPJ/CASP6/C1GALT1C1/PPID
GSE360_DC_VS_MAC_T_GONDII_DN	GSE360_DC_VS_MAC_T_GONDII_DN	135	-0.466513	-1.76413	6.71237e-05	0.00147976	0.00108542	1708	tags=39%, list=20%, signal=31%	SH3BP5/ALDH3B1/FOLR2/ZDHHC17/CPE/RCBTB2/IGFBP7/AKT3/KCTD12/PINK1/LILRA2/C3AR1/TIMP2/DUSP6/FYN/INSIG1/ABCG1/BCAT1/LY86/TNFSF12/F3/BCL2A1/CEBPD/HLA-E/CALM3/ITGA6/ALOX5/PTGER2/ADARB1/PEG10/FAM8A1/RND3/FCGR1A/TSC22D3/FGFBP1/PTGDS/FOS/LTA4H/CD163/SASH1/ANG/EFNB2/CD52/SLC11A1/S100A4/FCN1/S100A8/LPL/VSIG4/HOXA5/EMP1/FOLR3
GSE43955_TH0_VS_TGFB_IL6_TH17_ACT_CD4_TCELL_4H_UP	GSE43955_TH0_VS_TGFB_IL6_TH17_ACT_CD4_TCELL_4H_UP	121	-0.481709	-1.79353	6.86583e-05	0.00150017	0.00110039	1171	tags=28%, list=14%, signal=25%	GNAI1/MCOLN2/TANC1/RALA/FGL2/NFIL3/RNF149/MT2A/CEBPD/OSBPL11/PTGER4/PAG1/CSF3R/FCGR1A/SGCG/GJA1/SELP/GNAQ/DKK3/MAP3K8/RGS2/GBP4/SLC11A1/ADAMTS1/MT1E/MTMR9/PPP1R15A/VAPA/PLA2G4F/KCNK3/THBD/PTGS2/IL6/FABP4
GSE12845_IGD_POS_BLOOD_VS_PRE_GC_TONSIL_BCELL_DN	GSE12845_IGD_POS_BLOOD_VS_PRE_GC_TONSIL_BCELL_DN	124	0.413887	1.72678	6.86653e-05	0.00150017	0.00110039	2078	tags=44%, list=24%, signal=34%	CDC20/UBE2C/FOXM1/RAD51AP1/FEN1/EZH2/SMARCA4/KIF11/KIF23/CDKN3/PLA2G7/RUVBL1/CENPE/MKI67/MAGED1/CSK/KIF4A/NCAPG2/PAQR4/PTTG1/ADA/AURKB/HMGA1/TFDP1/NME1/CDK4/IPO9/FAM120A/CBX5/DNMT1/PHGDH/NCL/SPATS2/LRRK1/POLD1/MCM10/TUBG1/DDIT4/XPNPEP1/SMPDL3A/DHFR/MRPL35/VGLL4/MCM7/CCT5/MTF2/TSFM/CDC6/AP2S1/MTHFD2/NFATC2IP/ANP32E/LGMN/LPIN1/CASP3
GSE18281_SUBCAPSULAR_CORTICAL_REGION_VS_WHOLE_MEDULLA_THYMUS_DN	GSE18281_SUBCAPSULAR_CORTICAL_REGION_VS_WHOLE_MEDULLA_THYMUS_DN	85	-0.529341	-1.86327	7.00229e-05	0.001523	0.00111714	1099	tags=25%, list=13%, signal=22%	CHN2/GPR4/SLC25A24/P2RY14/ABHD5/KCNE1/FLRT3/HMGCS2/CRYZL1/MATN3/BEX1/SDCBP/KCNJ8/GJA4/TBX2/TCEAL2/RAMP2/ACADL/STARD8/FOLR3/PCOLCE2
GSE36476_CTRL_VS_TSST_ACT_16H_MEMORY_CD4_TCELL_OLD_DN	GSE36476_CTRL_VS_TSST_ACT_16H_MEMORY_CD4_TCELL_OLD_DN	126	0.418883	1.76726	7.10752e-05	0.00153902	0.00112889	1584	tags=41%, list=19%, signal=34%	KDELR2/STIP1/ZNF593/SSRP1/CCT3/MRPL17/TPI1/ARHGAP22/UCK2/GART/FH/NAT10/BYSL/PSMB5/PUS7/GOT2/DNAJA3/VDAC3/TP53BP1/PAICS/CIAO1/NME1/PHB/ATF6/WDR12/CDK4/GOT1/C1QBP/IER3/C3orf14/EIF2B4/STAT1/GNPDA1/POLR2H/MRPS12/TKT/CKAP5/DPH2/PSMB2/LRRK1/TUBG1/WDR3/PSMD2/RMI1/MRPL15/NUP43/IL13RA1/GNL2/GMPPB/GORASP2/TUBB/EBNA1BP2
GSE7768_OVA_ALONE_VS_OVA_WITH_MPL_IMMUNIZED_MOUSE_WHOLE_SPLEEN_6H_UP	GSE7768_OVA_ALONE_VS_OVA_WITH_MPL_IMMUNIZED_MOUSE_WHOLE_SPLEEN_6H_UP	104	0.441383	1.80022	7.16188e-05	0.00154392	0.00113249	715	tags=23%, list=8%, signal=21%	CDC20/TK1/EZH2/TLCD1/TROAP/CCNA2/KIF23/HELLS/TSSC4/REEP4/NAT9/ELOVL6/POLRMT/IDH2/PLK1/NT5C2/CTBP1/MRPL49/TOP1MT/SLC25A13/PPM1G/SKP2/PYGB/GAK
GSE6259_33D1_POS_DC_VS_CD4_TCELL_DN	GSE6259_33D1_POS_DC_VS_CD4_TCELL_DN	111	-0.491806	-1.79716	7.32634e-05	0.00155869	0.00114332	1895	tags=42%, list=22%, signal=33%	BLVRB/RAB5C/MAF/MAN1C1/TBC1D2B/SYPL1/SERINC3/COPZ2/ARHGEF3/RCBTB2/ERICH1/CTSF/TIMP2/LGALS9/LAYN/SEC14L1/SLCO2B1/ACSL1/HEBP1/ETV5/LY86/RAVER2/ACP5/LST1/MACF1/LRRC8A/CSF3R/NUPR1/AOAH/P2RX7/P2RY13/FCER1G/GALC/EDNRA/DUSP1/TYROBP/SASH1/CTSO/MAFB/NCF2/GBP4/SLC11A1/TLR8/PROS1/MYH10/PGAP1/HPGD
GSE45837_WT_VS_GFI1_KO_PDC_DN	GSE45837_WT_VS_GFI1_KO_PDC_DN	117	0.423235	1.7462	7.31438e-05	0.00155869	0.00114332	1970	tags=36%, list=23%, signal=28%	NDUFB11/KRT10/PFKP/SHMT2/DAP3/AHCY/LSM7/HEMK1/UQCRH/STOML2/RPL6/SNRPD2/UCKL1/FASTK/ADSL/NME1/RPS7/SOD1/ARF5/NTHL1/NENF/GTPBP6/XRCC6/DPM3/BST2/KCNN4/CCT7/COG4/MRPS34/EBNA1BP2/BANP/NDUFB4/COPZ1/DDT/PSMD8/EEF2/EDF1/TFPT/NDUFS6/MRPS16/MPDU1/PSMC5
GSE41867_LCMV_ARMSTRONG_VS_CLONE13_DAY6_EFFECTOR_CD8_TCELL_DN	GSE41867_LCMV_ARMSTRONG_VS_CLONE13_DAY6_EFFECTOR_CD8_TCELL_DN	122	0.412456	1.70967	7.28564e-05	0.00155869	0.00114332	1865	tags=39%, list=22%, signal=31%	CCT2/FEN1/STIP1/TARBP2/PPAT/CCT3/WDR74/FKBP4/NOL12/LSM7/RANBP1/DHDDS/PRPF3/ASCL2/HSPD1/IMPDH2/NUP85/RPUSD1/WDR12/ITPA/HMBS/ALG3/CPSF1/WDR5/PMPCA/SLC7A1/POLR2H/MRPS2/FIBP/ZNF653/CARM1/HSP90AB1/ADAR/COX10/CSE1L/LARP1/BCKDK/MRPL15/MRPL52/ECHS1/PPIE/RCC1/PSMD11/TRAF3/TCOF1/GTPBP4/C18orf21/RHOT2
GSE21360_SECONDARY_VS_QUATERNARY_MEMORY_CD8_TCELL_UP	GSE21360_SECONDARY_VS_QUATERNARY_MEMORY_CD8_TCELL_UP	124	-0.477669	-1.77712	7.66119e-05	0.00160885	0.00118012	1122	tags=37%, list=13%, signal=33%	PFKFB3/RAP1B/MXD1/TNFRSF1B/PDE4B/CD200/DUSP16/GAB1/MCOLN2/OASL/SLCO3A1/IL15RA/TNFSF9/S100A9/CCL3/RNF149/PDPN/MT2A/RIN2/IRAK3/CFLAR/FAS/CSF3R/NUPR1/NFKBIZ/FPR1/RND1/DUSP1/MAP3K8/IL7R/CD69/TREM1/GFOD1/OPTN/CLIC4/EDN1/CCL2/MT1A/IL1RL1/ZFP36/CXCL2/PTGS2/IL6/IL1A/GADD45B/STX11
GSE10325_CD4_TCELL_VS_BCELL_UP	GSE10325_CD4_TCELL_VS_BCELL_UP	130	-0.472136	-1.76817	7.65049e-05	0.00160885	0.00118012	1735	tags=41%, list=20%, signal=33%	IL11RA/TBC1D2B/SVIL/AKTIP/HDAC4/ITPKB/DOCK9/ATP2B4/TBC1D4/TIAM1/PRF1/VAMP5/TNIK/PLCL1/DPYD/PIK3R1/UBASH3A/ITM2A/ARRB1/PXN/FYN/CCND3/PRMT2/DUSP7/TMEM43/PTPN13/GZMA/LIMA1/CHST7/ITGA6/GATA3/PTGER2/CCND2/SLC39A8/LEPROTL1/PRKCH/ANXA1/MAL/GNAQ/PDE3B/PHACTR2/STOM/CALM1/TNFSF10/OPTN/SRGN/ID2/TRPV2/S100A4/GIMAP4/HPGD/GIMAP5/FHL1
GSE24142_DN2_VS_DN3_THYMOCYTE_UP	GSE24142_DN2_VS_DN3_THYMOCYTE_UP	122	-0.466304	-1.73782	7.60799e-05	0.00160885	0.00118012	1976	tags=40%, list=23%, signal=31%	CABLES1/GLIPR1/FES/GKAP1/COMT/CD151/LITAF/MMP24/CMTM7/CLEC10A/NFE2/MAPRE2/IGFBP4/PLSCR1/TSPAN4/B4GALT6/ITGAX/DUSP6/EGFL7/SH2D3C/LACTB/SLC25A24/LGALS1/RAB31/NAPSA/TSPAN2/SELENBP1/ATP1B3/CD44/CD302/SPI1/CST7/CEBPB/FFAR2/GIMAP7/MYADM/RHOB/ANXA1/GSTM3/CRYZL1/CD34/TYROBP/SRGN/CD52/CTNNAL1/S100A4/CPA3/HBEGF/CD9
GSE17721_LPS_VS_GARDIQUIMOD_2H_BMDC_UP	GSE17721_LPS_VS_GARDIQUIMOD_2H_BMDC_UP	124	-0.477075	-1.77491	7.73977e-05	0.00161837	0.0011871	1405	tags=28%, list=17%, signal=24%	MXD1/PLSCR1/KCTD10/SPTAN1/CD200/METRNL/ICAM1/AOX1/MDFIC/GIMAP1/ACSL1/NEDD9/PDPN/SLC25A20/MT2A/SLC12A4/EIF1/SERPING1/FOXF2/RND3/NFKBIZ/DUSP1/GYPC/TNFSF10/FOS/COLEC12/JUN/OLR1/PKNOX2/CALCRL/KLF9/GADD45B/CLDN5/CA4/FABP4
GSE28726_NAIVE_VS_ACTIVATED_CD4_TCELL_DN	GSE28726_NAIVE_VS_ACTIVATED_CD4_TCELL_DN	126	0.41767	1.76214	7.77534e-05	0.00161886	0.00118746	790	tags=25%, list=9%, signal=23%	CENPF/CDC20/UBE2C/TPX2/RAD51AP1/FEN1/EZH2/MCM3/KIF11/CCNA2/IGFBP2/CDKN3/TNFRSF9/MIF/MKI67/FH/SHMT2/ENO1/PTTG1/LSM4/AHCY/LDHA/AURKB/PAICS/TOMM40/IMPDH2/NME1/MRPL28/CDK4/PSMA5/CALU
GSE13547_2H_VS_12_H_ANTI_IGM_STIM_BCELL_UP	GSE13547_2H_VS_12_H_ANTI_IGM_STIM_BCELL_UP	95	0.44917	1.81207	8.13875e-05	0.00168732	0.00123767	805	tags=26%, list=9%, signal=24%	OCIAD2/CENPF/CDC20/TPX2/MX2/PRC1/KIF11/CCNA2/CDKN3/NUF2/CHEK1/CENPE/MKI67/KIF4A/CKS1B/GFPT1/NCAPG2/PTTG1/GPSM2/CEACAM1/PPIC/KIF14/INCENP/GAD1/PLOD2
GSE17721_0.5H_VS_24H_CPG_BMDC_DN	GSE17721_0.5H_VS_24H_CPG_BMDC_DN	133	-0.472365	-1.77662	8.23376e-05	0.00169978	0.00124682	1286	tags=33%, list=15%, signal=29%	SERPINE1/ITGA5/CD200/DUSP16/TMEM119/SCHIP1/SEC14L1/OASL/CD82/MDFIC/SLCO3A1/SLA/ENPP2/PDGFRB/HLA-E/PLA1A/SNX10/SERINC1/CCND2/ACP5/CLK1/CDKN2B/TJP1/NUPR1/RHOQ/LRRK2/AOAH/PENK/ENPP4/FPR1/SUSD2/ARHGAP21/CHPT1/GBP4/SLC11A1/SACM1L/HSPB2/MS4A7/VEGFC/CYB5A/CAV1/GADD45B/SLPI/MARCO
GSE35543_IN_VITRO_ITREG_VS_CONVERTED_EX_ITREG_UP	GSE35543_IN_VITRO_ITREG_VS_CONVERTED_EX_ITREG_UP	80	0.479052	1.85887	9.08088e-05	0.00185113	0.00135783	1733	tags=36%, list=20%, signal=29%	CENPF/UBE2C/FOXM1/NDUFS8/NUSAP1/KIF23/CHTF18/MKI67/KIF4A/CKS1B/NCAPG2/PTTG1/CENPM/STIL/NUP210/HEATR1/IMPDH2/MRPL47/RNF26/FKBP2/IQGAP3/DBNDD2/CASK/MRPS10/SUCLG2/PKMYT1/VRK1/MCM7/PPIH
GSE36476_CTRL_VS_TSST_ACT_16H_MEMORY_CD4_TCELL_OLD_UP	GSE36476_CTRL_VS_TSST_ACT_16H_MEMORY_CD4_TCELL_OLD_UP	114	-0.486833	-1.78221	9.05645e-05	0.00185113	0.00135783	2061	tags=45%, list=24%, signal=34%	CHD1/LILRA6/DNAJB1/DAZAP2/VNN2/PDE4D/FRAT1/UVRAG/IL11RA/TSPYL4/JOSD1/NDRG3/SSBP2/PIAS2/PCF11/STX8/MAPRE2/TNIK/TLR3/ITM2A/CIRBP/MSRA/PPP1CB/TLE4/ENPP2/DPEP2/DNASE1L1/HECA/TXNIP/YPEL5/ZNF331/NLRP3/FAM8A1/NR3C2/TSC22D3/ANXA1/TSPYL1/CRYL1/ZFP36L2/FOS/PLCD1/PZP/JUN/C4BPA/S100A4/KLF2/TCEAL2/AK1/SPTBN1/ZFP36/MGP
GSE3982_MAST_CELL_VS_TH2_UP	GSE3982_MAST_CELL_VS_TH2_UP	133	-0.470904	-1.77112	9.01791e-05	0.00185113	0.00135783	1894	tags=45%, list=22%, signal=36%	ZFAND1/MID1/BNC2/FRAT1/CTNND1/SORBS1/HERC1/GRB10/ZBTB20/FOLR2/SERINC3/F13A1/COPZ2/TBXAS1/RCBTB2/IL1RN/NRP1/VCL/LAPTM4A/DUSP22/TSPAN3/TMEM127/SPRY2/DSTN/EXTL2/KIDINS220/TIE1/ASAH1/SIGLEC5/GNAI1/DAB2/HARS2/SECISBP2/PAPSS1/MEIS2/TMEM87A/LMBRD1/SPI1/PTX3/DOCK6/TTC19/COL13A1/TGFBR2/CLK1/CAMTA1/HEY1/ANXA1/NPR3/RP2/GALC/FBP1/CRTAP/NDRG2/TBX3/CLIC4/EMCN/CD36/ABI3BP/PCOLCE2/TIMP3
GSE19772_HCMV_INFL_VS_HCMV_INF_MONOCYTES_AND_PI3K_INHIBITION_DN	GSE19772_HCMV_INFL_VS_HCMV_INF_MONOCYTES_AND_PI3K_INHIBITION_DN	125	-0.470088	-1.74702	9.48973e-05	0.00192642	0.00141305	1684	tags=41%, list=20%, signal=33%	CCNDBP1/LITAF/IL1R1/AKTIP/CPE/CHCHD7/DBI/LAPTM4A/TMEM126A/KCTD12/KIT/PPP3CB/MAPRE2/PLSCR1/ASAH1/LYSMD2/ARL5A/MCOLN2/MDFIC/NAPSA/FGL2/NEDD9/GSTO1/TSC22D1/ST3GAL6/CST7/TFPI/SNX1/BCL2A1/RGS16/ATP6AP2/ANXA2/RHOQ/PRKCH/GABARAPL1/TCF4/DAPK2/AHNAK/IL7R/CASP1/TYROBP/RGS2/ARHGAP21/RRAGA/CHPT1/ID2/PLAC8/GIMAP4/CA2/CD9/ACADL
GSE26495_NAIVE_VS_PD1HIGH_CD8_TCELL_DN	GSE26495_NAIVE_VS_PD1HIGH_CD8_TCELL_DN	121	-0.477597	-1.77822	9.54141e-05	0.00192887	0.00141485	1454	tags=31%, list=17%, signal=26%	PRF1/PTGDR/TNFRSF1B/SNTB2/SLC27A3/TLR3/DOK2/FYN/MCOLN2/JAZF1/ACOT9/SFXN3/MDFIC/SLCO3A1/MAN1A1/TOX/NEDD9/GZMH/GZMA/CST7/ZDHHC14/MXRA7/FAS/EPS15/ANXA2/PHLDB2/SMAD7/STARD3NL/AHNAK/MAP3K8/STOM/CASP1/GFOD1/CD58/OPTN/KLF6/ADRB2/S100A4
GSE2585_CTEC_VS_MTEC_THYMUS_DN	GSE2585_CTEC_VS_MTEC_THYMUS_DN	110	-0.487657	-1.77753	9.69514e-05	0.00193585	0.00141997	1012	tags=25%, list=12%, signal=22%	BTG3/ACOT7/USP53/CST7/F3/PILRA/HLA-DOA/TMEM70/AFF3/FOXF2/RHOQ/AXL/PMP22/GJA1/FPR1/GLRX/FBP1/GFOD1/SUSD2/SRGN/SGCE/S100A8/CA2/DCN/CAMK2N1/CA4/STX11
GSE42088_UNINF_VS_LEISHMANIA_INF_DC_24H_UP	GSE42088_UNINF_VS_LEISHMANIA_INF_DC_24H_UP	143	-0.459167	-1.74618	9.68104e-05	0.00193585	0.00141997	1748	tags=36%, list=21%, signal=29%	PHF3/CD37/AGTPBP1/MAP3K2/CCNB1IP1/DHRS3/FLI1/CD86/NR4A2/LIPA/RIN3/MANBA/MXD1/PIK3R1/LGALS9/ASAH1/PJA2/CCDC69/PXN/TSPO/ELF1/SLA/NEDD9/CLEC7A/CD302/CRISPLD2/YPEL5/CEBPD/TLR4/RASSF2/RAB11FIP1/PTGER4/DENND3/CSF3R/TRAK1/TSC22D3/RHOB/ALDH2/DUSP1/EGR1/JUND/CD69/ZFP36L2/RGS2/LTA4H/SNRK/TACC1/KLF2/KLF4/GPX3/ZFP36/IFNGR1
GSE3982_NEUTROPHIL_VS_TH1_DN	GSE3982_NEUTROPHIL_VS_TH1_DN	121	0.415685	1.71794	9.62717e-05	0.00193585	0.00141997	2604	tags=54%, list=31%, signal=38%	FOXM1/RPL8/LMNB2/PAFAH1B3/HELLS/RUVBL1/ATP2A2/ELOVL6/NAT10/SDF2L1/KIFC1/CKS1B/PUS7/PTTG1/FKBP11/NOL12/NUDC/ADRM1/UBE3C/MRPL49/ILKAP/TUBGCP2/PASK/HSPE1/ODC1/C3orf14/NOC3L/NENF/MORC2/NUCKS1/DDOST/FADD/NCL/STK25/DPM3/PSMB2/COPS7B/SRP9/ERCC2/GNL2/IMP3/GFI1/VGLL4/SIRPG/NMT1/HAX1/CKAP2/XPO1/SLAMF1/SUPT3H/PSMD7/DPAGT1/SPSB1/METAP2/ZZZ3/PRPS2/ZW10/RPS4X/R3HDM1/GRSF1/SEH1L/EEF1E1/DDX18/TRIM44/C11orf49
GSE36888_STAT5_AB_KNOCKIN_VS_WT_TCELL_IL2_TREATED_2H_UP	GSE36888_STAT5_AB_KNOCKIN_VS_WT_TCELL_IL2_TREATED_2H_UP	126	-0.471412	-1.75364	9.79487e-05	0.00194364	0.00142569	1187	tags=21%, list=14%, signal=19%	SORBS3/NUCB1/CHN2/MPP1/NCOA7/HAVCR2/SPOP/TBC1D2/DPEP2/LY86/CD302/TXNIP/LTC4S/SESN1/CAT/LGALS3/SLC16A5/ZFP36L2/CRTAP/A2M/CFD/STARD13/ANGPT1/CD9/EPAS1/CLEC3B/FABP4
GSE42724_NAIVE_VS_B1_BCELL_DN	GSE42724_NAIVE_VS_B1_BCELL_DN	106	0.424625	1.73052	9.81395e-05	0.00194364	0.00142569	1929	tags=42%, list=23%, signal=33%	TMED3/LRRC45/RPL8/RPS2/LMNB2/APEX1/SND1/FH/CHD4/UQCRH/NUP210/AURKAIP1/TOP1MT/SNRPD2/RPL34/LRPPRC/IMPDH2/RPS7/MRPL24/RPL5/POLR2B/FAM20C/PABPC4/PRKDC/ANAPC1/ALG8/SEC61B/MRPS2/MRPS35/TFB2M/DPH2/STX10/MRPS24/DDB1/MRPS34/PTOV1/NDUFB10/RPS17/NEURL2/SRP72/RHOT2/NUDT14/SLC39A4/NDUFS3/RPL29
GSE22886_DAY0_VS_DAY7_MONOCYTE_IN_CULTURE_UP	GSE22886_DAY0_VS_DAY7_MONOCYTE_IN_CULTURE_UP	118	-0.479709	-1.7682	0.000100066	0.00197377	0.00144779	1567	tags=35%, list=18%, signal=29%	DUSP22/NFE2/IL16/PCF11/TNFRSF1B/BTN3A1/TRIM22/CDKN2D/DUSP6/CD1D/MYO1F/SECISBP2/USP15/NEDD9/S100A9/CRISPLD2/BTN3A3/IRAK3/APOL3/MCL1/CEBPD/NLRP3/CLK1/DENND3/CSF3R/FCGR2A/TSC22D3/ICAM2/KLF13/DUSP1/CASP1/TNFSF10/CSTA/RGS2/KLF6/PLAC8/KLF2/CFD/KLF4/ZFP36/GADD45B
GSE7509_DC_VS_MONOCYTE_DN	GSE7509_DC_VS_MONOCYTE_DN	124	-0.47382	-1.7628	0.000105023	0.0020632	0.00151338	1104	tags=28%, list=13%, signal=25%	ABCG1/TSPO/TANC1/NCK1/ACSL1/FSTL3/CD302/SPI1/GMFG/HCK/SLC7A7/FGR/ZNFX1/SNX10/ACP5/ANXA2/F10/CD47/NUPR1/FCGR1A/PMP22/RHOB/FPR1/GLRX/CLIC4/AQP1/NOTCH4/KLF2/OLR1/GIMAP4/KLF4/S100A8/CYB5A/SLPI/MARCO
GSE9239_CTRL_VS_TNF_INHIBITOR_TREATED_DC_DN	GSE9239_CTRL_VS_TNF_INHIBITOR_TREATED_DC_DN	89	0.446642	1.78286	0.000107055	0.0020936	0.00153569	1667	tags=33%, list=20%, signal=26%	CENPF/HYOU1/SBK1/TBL3/KIF23/CCNE2/KIFC1/LONRF2/BYSL/ADA/POLR3K/RECQL4/GOLGA3/SPC24/INCENP/KIF18A/NOLC1/UHRF1/C1orf112/STRBP/ARID1B/WDR4/SLC1A7/BRMS1/LY9/THOP1/LSM5/CD5/RBM6
GSE32986_CURDLAN_HIGHDOSE_VS_GMCSF_AND_CURDLAN_HIGHDOSE_STIM_DC_DN	GSE32986_CURDLAN_HIGHDOSE_VS_GMCSF_AND_CURDLAN_HIGHDOSE_STIM_DC_DN	122	-0.461833	-1.72116	0.00010743	0.0020936	0.00153569	1386	tags=30%, list=16%, signal=26%	HES7/TNFRSF1B/PDE4B/ITGA5/HIVEP3/ICAM1/CXCL1/CNN3/RAB20/TNFSF9/SLC44A2/PKIG/CFLAR/HCK/NLRP3/FAS/STAT5A/PTGER4/SNN/NUPR1/RARRES2/RRAD/FILIP1L/DENND4A/CDC42EP2/SLC31A2/NFKBIZ/DUSP1/EGR1/CD69/PPP1R15A/OLR1/ZFP36/PTGS2/IL1A/GADD45B/STX11
GSE9601_UNTREATED_VS_NFKB_INHIBITOR_TREATED_HCMV_INF_MONOCYTE_UP	GSE9601_UNTREATED_VS_NFKB_INHIBITOR_TREATED_HCMV_INF_MONOCYTE_UP	91	-0.508297	-1.79207	0.000109736	0.00213002	0.0015624	1221	tags=41%, list=14%, signal=35%	COL12A1/SUSD1/NXPH1/SLC25A12/TGFBR1/WFDC11/HDAC4/CNKSR2/PSMB9/HIVEP3/FAM43A/NEBL/MCOLN2/LMOD1/CDH23/NCOA7/LGALS1/TSPAN2/ACOT7/PDE5A/CMTM5/RNF130/HOXA2/MMP25/HOXB5/ANXA2/SAMD9L/GATA2/CALM1/LDLR/NEDD4L/GBP4/PAPSS2/CALCRL/IFNGR1/DPT/FHL1
GSE7764_IL15_NK_CELL_24H_VS_SPLENOCYTE_DN	GSE7764_IL15_NK_CELL_24H_VS_SPLENOCYTE_DN	117	-0.477655	-1.76239	0.000111793	0.00215638	0.00158174	1157	tags=29%, list=14%, signal=25%	EPOR/RSU1/USP15/TMEM108/PTPRO/SPOP/SGK3/MT2A/TXNIP/BCL2A1/MCL1/NDST1/FFAR2/PILRA/SORT1/CDC26/SERINC1/PAG1/BACH2/CST3/SMAD4/IFI27/TFRC/RGS2/ANG/PPARG/FRY/SDCBP/CD300C/KLF2/MS4A7/KLF4/ZFP36/FABP4
GSE10325_CD4_TCELL_VS_MYELOID_DN	GSE10325_CD4_TCELL_VS_MYELOID_DN	131	-0.46039	-1.72899	0.00011198	0.00215638	0.00158174	2166	tags=53%, list=26%, signal=40%	LYST/HLA-DMB/PEA15/HHEX/DYSF/FCGR1B/NCOA4/RNF141/HLA-DRB1/ITGAM/LRP1/BCL6/REPS2/MYD88/RUSC2/VENTX/CD86/LILRB3/NFE2/HLA-DPA1/HEXB/TRIB1/LILRA2/TNFSF13/PTGS1/TSPAN4/KMO/OPN3/ITGAX/ICAM1/CD1D/TBC1D9/RAB31/HLA-DPB1/FGL2/CLEC7A/LY86/TNS3/GAB2/RIN2/CCR1/HCK/SLC7A7/CEBPB/FGR/GSN/ALOX5/SNX10/OSBPL11/CTSH/HLA-DQB1/CDKN1C/RAB32/DENND3/FCGR2A/MEGF9/RHOQ/TRAK1/P2RY13/ALDH2/SLC31A2/TUBB6/CORO1C/RGS2/LTA4H/GFO…
GSE41867_DAY8_EFFECTOR_VS_DAY30_MEMORY_CD8_TCELL_LCMV_ARMSTRONG_UP	GSE41867_DAY8_EFFECTOR_VS_DAY30_MEMORY_CD8_TCELL_LCMV_ARMSTRONG_UP	114	0.422979	1.74128	0.000113271	0.00217266	0.00159368	1622	tags=32%, list=19%, signal=27%	GALE/TSSC4/REEP4/THOC5/WDR74/CCDC34/UBE2I/TPD52L2/AIFM1/PPHLN1/KHSRP/NUDC/LSM7/UBE2M/DARS2/APOBEC3B/CLPX/LMNB1/LETM1/PCCB/ANAPC5/SAR1B/PFN2/DDX27/SLC29A2/RSL1D1/NUCKS1/YWHAQ/PSMD3/ANAPC11/WDR3/BET1/MRPS24/DDB1/DBT/METTL4/ALG5
GSE24671_CTRL_VS_BAKIMULC_INFECTED_MOUSE_SPLENOCYTES_DN	GSE24671_CTRL_VS_BAKIMULC_INFECTED_MOUSE_SPLENOCYTES_DN	102	-0.5019	-1.79544	0.000115751	0.00220288	0.00161585	1010	tags=28%, list=12%, signal=25%	GLUD1/FGL2/COL4A3/NR3C1/PTPN13/FXYD1/GATA3/MMP25/MYADM/GJA1/NFKBIZ/DUSP1/ZCCHC14/CD69/ZFP36L2/PLCD1/IGFBP6/KLF6/PPP1R15A/C7/CPA3/MT1A/PLAC9/GPC3/DCN/CALCRL/EPAS1/SCGB1A1/GADD45B
GSE32901_NAIVE_VS_TH17_NEG_CD4_TCELL_UP	GSE32901_NAIVE_VS_TH17_NEG_CD4_TCELL_UP	92	0.446892	1.78308	0.00011567	0.00220288	0.00161585	1159	tags=34%, list=14%, signal=29%	TK1/TPX2/IGF2BP3/PRC1/KIF11/CCNA2/KIF23/NUF2/TNFRSF9/CENPE/MKI67/KIF4A/DNAJB13/ERGIC3/RALGPS2/CKS1B/STIL/XBP1/EEA1/CXXC5/ODC1/CD22/INCENP/CPD/LIG1/TXNDC5/MYO1E/TNFRSF13C/HSP90AB1/DDOST/BLNK
GSE3982_DC_VS_TH2_DN	GSE3982_DC_VS_TH2_DN	94	0.445894	1.78825	0.00011878	0.00224302	0.00164529	1334	tags=35%, list=16%, signal=30%	CENPF/HYOU1/MARCKSL1/TESC/E4F1/TROAP/CCNA2/DSG2/MRPL13/PTTG1/GPSM2/PAXIP1/B3GAT3/MRPL49/RPL6/TFDP1/MRPS15/TPR/PASK/SLC35E1/TFF3/SPTBN2/PSMC4/CYP2C18/MAP3K7/RBM14/SUPT16H/HOXB9/COX10/CD72/PERP/THBS4/NT5E
GSE17974_CTRL_VS_ACT_IL4_AND_ANTI_IL12_72H_CD4_TCELL_UP	GSE17974_CTRL_VS_ACT_IL4_AND_ANTI_IL12_72H_CD4_TCELL_UP	103	-0.486978	-1.7474	0.000118383	0.00224302	0.00164529	1735	tags=38%, list=20%, signal=30%	IL11RA/FBXO33/CDC14A/TBXAS1/SCGB3A1/NR4A2/TRIB1/NR1D2/TMEM9B/ASAH1/CIRBP/NCOA1/CLEC7A/DPEP2/TSC22D1/ITGA6/BACH2/EID3/SNN/PLEKHA1/ANXA1/NFKBIZ/DUSP1/AHNAK/IL7R/CD69/CASP1/TYROBP/G0S2/RGS2/ARHGAP21/CTSO/NAP1L5/JUN/BMPR2/GBP4/KLF2/KLF4/S100A8
GSE41867_NAIVE_VS_DAY15_LCMV_EFFECTOR_CD8_TCELL_UP	GSE41867_NAIVE_VS_DAY15_LCMV_EFFECTOR_CD8_TCELL_UP	109	0.417462	1.70738	0.000120774	0.00227186	0.00166644	2295	tags=45%, list=27%, signal=33%	GALE/TBL3/ZNF217/CCDC34/ABCF1/AACS/CENPM/LSM7/AATF/PTGES2/LRPPRC/ILF2/ZNF213/RECQL4/CLNS1A/AKR1A1/PABPN1/PCCB/ACTR6/ANAPC5/OGFR/YWHAQ/SLAMF7/PSME4/CSE1L/ANAPC11/APOA2/WDR3/NUP133/MRPS24/TOR1B/DBT/PMS2/SNUPN/ALG5/SEC23A/CCT5/PGD/DCPS/WDR73/UNG/SDHC/MED8/DTX3L/SASS6/NUP188/SPCS1/DPAGT1/XKR8
GSE19888_CTRL_VS_A3R_ACTIVATION_MAST_CELL_DN	GSE19888_CTRL_VS_A3R_ACTIVATION_MAST_CELL_DN	70	-0.545535	-1.85845	0.000124261	0.00232847	0.00170796	1239	tags=37%, list=15%, signal=32%	LYSMD2/MAGI3/PPP1R15B/APOA4/NCK1/PKIG/PLXDC2/PILRA/RPS27L/INPP1/AKR1C3/FEM1C/PTAFR/ATP6V0E1/PENK/NDRG4/ARHGEF10/KLF6/KLF2/NDN/MYH10/IL17D/IL1RL1/DPYSL2/SPOCK2/TMEM100
GSE17721_PAM3CSK4_VS_GADIQUIMOD_1H_BMDC_UP	GSE17721_PAM3CSK4_VS_GADIQUIMOD_1H_BMDC_UP	99	-0.496951	-1.77361	0.000125743	0.00234486	0.00171999	1345	tags=31%, list=16%, signal=27%	ATF3/SLC27A3/STK4/SYTL4/ICAM1/DUSP16/EGFL7/TNFRSF11B/NCK1/RAB20/ACOT7/FST/TSC22D1/F3/COL4A5/SAP18/PTGER4/CLK1/GATA2/NFKBIZ/DKK3/FPR1/JUN/SLC11A1/CYBRD1/OLR1/IL17D/ZFP36/CXCL2/IL6/IFNGR1
GSE6259_FLT3L_INDUCED_33D1_POS_DC_VS_CD4_TCELL_UP	GSE6259_FLT3L_INDUCED_33D1_POS_DC_VS_CD4_TCELL_UP	111	-0.483763	-1.76777	0.000126099	0.00234486	0.00171999	1353	tags=35%, list=16%, signal=30%	C1S/TMEM37/EYA4/LGALS9/DUSP6/GAB1/KLK11/MPP1/C1QTNF1/SLCO2B1/DUSP7/ETV5/LY86/TFPI/IRAK3/CFH/PHYHD1/ALOX5/LST1/FBXL5/LRRC8A/CSF3R/NUPR1/CCL8/AOAH/P2RX7/GALC/LIFR/CD163/NCF2/SLC11A1/TLR8/SGCE/HPGD/GPX3/VSIG4/PTPRB/CALCRL/MGP
GSE19941_LPS_VS_LPS_AND_IL10_STIM_IL10_KO_MACROPHAGE_UP	GSE19941_LPS_VS_LPS_AND_IL10_STIM_IL10_KO_MACROPHAGE_UP	93	0.446088	1.784	0.000127845	0.00236829	0.00173718	767	tags=24%, list=9%, signal=22%	CDC20/CDCA7/TK1/TPX2/IGF2BP3/SSRP1/KIF11/TROAP/KIF23/CHTF18/SMPDL3B/MKI67/SFN/FKBP4/LSM4/PLK1/SOX4/NCBP2/DHDDS/RPN2/PPM1G/INCENP
GSE11864_CSF1_VS_CSF1_IFNG_IN_MAC_DN	GSE11864_CSF1_VS_CSF1_IFNG_IN_MAC_DN	95	0.439348	1.77244	0.00013446	0.00246275	0.00180646	912	tags=26%, list=11%, signal=24%	HYOU1/EIF4G3/RPS2/SRPRB/DAP/WDR77/SEC61G/PRELID1/POLB/RUVBL1/COL9A2/PSMB5/FCHO1/NIT2/USP6NL/DENND1A/BZW2/PDLIM7/PSMA5/RCC2/LILRB4/PYCR2/TIMM9/EIF2B4/TFB1M
GSE25123_CTRL_VS_ROSIGLITAZONE_STIM_PPARG_KO_MACROPHAGE_UP	GSE25123_CTRL_VS_ROSIGLITAZONE_STIM_PPARG_KO_MACROPHAGE_UP	113	-0.4831	-1.76522	0.000133569	0.00246275	0.00180646	1411	tags=35%, list=17%, signal=29%	LONRF3/MXD1/CCL18/SERPINA1/OPN3/ITGAX/ARL8B/MMP19/CD1D/TMTC2/NDEL1/NFIL3/TMEM88/DPEP2/ETF1/SIRPB1/BCL2A1/FGR/ZNF331/NLRP3/PTGER2/PRKCH/PRAM1/TREM1/OSM/CSTA/LTA4H/PPARG/FRY/CST6/P2RX1/CD52/CXCL5/PLAC8/FCN1/OLR1/LPL/CXCL2/MARCO
GSE45365_NK_CELL_VS_BCELL_MCMV_INFECTION_UP	GSE45365_NK_CELL_VS_BCELL_MCMV_INFECTION_UP	128	-0.465416	-1.73609	0.000134201	0.00246275	0.00180646	1519	tags=38%, list=18%, signal=32%	KCTD12/NFE2/TSPAN3/PINK1/HEXB/FTL/PCMT1/RNF13/MBP/CCDC69/DAB2/PAPSS1/CCND3/SFXN3/RAB31/SLA/LMBRD1/DPEP2/CD302/GMFG/NAIP/ZNF331/CAT/PTGER2/FRAT2/OSBPL11/TGFBR2/ATP6AP2/SDC2/FCGR2A/PIGA/CDR2L/CCNH/CD69/RNF125/CASP1/RRAGD/ZFP36L2/ANG/SDCBP/TPST2/S100A4/KLF4/WFS1/THBD/EPAS1/SFTPD/EMP1/CD36
GSE27241_CTRL_VS_DIGOXIN_TREATED_RORGT_KO_CD4_TCELL_IN_TH17_POLARIZING_CONDITIONS_DN	GSE27241_CTRL_VS_DIGOXIN_TREATED_RORGT_KO_CD4_TCELL_IN_TH17_POLARIZING_CONDITIONS_DN	97	-0.508317	-1.80188	0.000135268	0.00246826	0.0018105	1587	tags=41%, list=19%, signal=34%	GPR155/UVRAG/CFHR3/SH3BP5/FLI1/BDH2/DYNC2LI1/LIPA/RPS6KA1/MANBA/KMO/PRKX/HPSE2/MYO1F/TLE4/P2RY14/SLA/SLC22A3/GZMA/PDGFRB/STX2/MGAT1/HLA-E/CFH/MATK/B3GALT2/CD47/MYL9/SMAD4/HMGCS2/CASP1/TNFSF10/TYROBP/NUMB/PIP5K1B/BCL2L2/PAPSS2/CPA3/RAMP3/IFNGR1
GSE13411_IGM_VS_SWITCHED_MEMORY_BCELL_DN	GSE13411_IGM_VS_SWITCHED_MEMORY_BCELL_DN	120	-0.475637	-1.7655	0.000137377	0.00249739	0.00183187	1447	tags=32%, list=17%, signal=27%	TMEM127/RAB6A/C3AR1/SERPINA1/CRIP2/NDUFS4/PURA/SLC23A2/PKD2/SECISBP2/ZNF329/RALA/PLAGL1/AZI2/CRISPLD2/HMGCS1/PPP2R5A/ANKS1A/RAB11FIP2/CAT/LGALS3/CLK1/DENND3/THAP11/FCGR2A/PPP2CB/ANXA1/ALDH2/GALC/SLC31A2/EMP3/CLIC4/CHPT1/SACM1L/FCN1/KLF2/CD55/CFD/CYB5A
GSE24142_EARLY_THYMIC_PROGENITOR_VS_DN3_THYMOCYTE_FETAL_UP	GSE24142_EARLY_THYMIC_PROGENITOR_VS_DN3_THYMOCYTE_FETAL_UP	121	-0.472432	-1.75898	0.000137995	0.00249929	0.00183327	1993	tags=50%, list=23%, signal=38%	CCND1/ZNF22/NCOA4/CCR8/FES/C11orf54/SLC24A3/EPDR1/IL11RA/GRB10/SWAP70/FBXO33/SYPL1/BCL3/GSPT2/CLEC10A/KIT/VAMP5/PLSCR1/TSPAN4/TIFA/B4GALT6/DOK2/UBE2E2/TMEM119/CD81/ASNSD1/SLCO3A1/P2RY14/GLUD1/CD33/CD68/RNF149/CD44/TSC22D1/PDGFRB/CST7/MT2A/ARRB2/CEBPB/NFIX/GIMAP7/PTGER2/TGFBR2/NIPSNAP3A/RHOQ/VAMP3/ANXA1/TMBIM1/SMAD7/CRYZL1/TYROBP/SASH1/ARHGAP21/AQP1/ESAM/NDN/KLF4/RAMP2/CD9
GSE3720_UNSTIM_VS_LPS_STIM_VD2_GAMMADELTA_TCELL_UP	GSE3720_UNSTIM_VS_LPS_STIM_VD2_GAMMADELTA_TCELL_UP	98	0.444975	1.80588	0.000139159	0.00251105	0.00184189	1929	tags=39%, list=23%, signal=30%	CCT2/RPS10/LTB/HOOK1/RPL8/RPS2/DKC1/IKBKE/RUVBL1/PUSL1/SHMT2/LTV1/HSH2D/TTC13/IMPDH2/TIMM10/RPL5/PARP2/RPL39/LIG1/DPP4/ZNF101/RPL23A/CD72/EOMES/AGA/RPS6KB1/TFAM/RPS19/IKBKB/PDK1/CLEC2D/CCT5/RPL18/NDUFB7/TCF7/BATF/RPL29
GSE6259_FLT3L_INDUCED_VS_WT_SPLENIC_DC_33D1_POS_UP	GSE6259_FLT3L_INDUCED_VS_WT_SPLENIC_DC_33D1_POS_UP	98	-0.506321	-1.80187	0.00014094	0.00253381	0.00185859	1857	tags=44%, list=22%, signal=35%	GPR155/NUDT9/PLCB4/OLFM1/TMCC3/PPWD1/FOLR2/HIPK2/CLEC10A/SGPP1/CNBP/KCTD10/MBP/SERPINB8/CCDC50/LIPE/SLC38A2/OASL/NAPSA/PTPRO/OSTM1/CD302/STX2/ZDHHC14/C1orf21/PLXDC2/HLA-E/TLR4/CALM3/ALOX5/NUPR1/CST3/NFKBIZ/FPR1/STOM/CASP1/TNFSF10/NDRG2/BTG2/C1QA/RRAS/S100A4/HPGD
GSE43863_NAIVE_VS_MEMORY_TFH_CD4_TCELL_D150_LCMV_UP	GSE43863_NAIVE_VS_MEMORY_TFH_CD4_TCELL_D150_LCMV_UP	121	-0.471919	-1.75708	0.000142726	0.00255647	0.00187521	2033	tags=43%, list=24%, signal=33%	GAB3/KLRD1/MS4A6A/ABI3/MYLIP/TNFAIP8L2/LEPROT/RNF38/PARP8/SUSD1/BCL3/ABCG2/AKT3/FLI1/POU6F1/ZNF608/TSPAN13/HEXB/CDC42EP3/CTSF/RIN3/THBS1/CD1D/MSN/PPP1CB/P2RY14/LAPTM5/SLCO2B1/HEBP1/LBH/HCST/HECA/RASSF2/TGFBR2/RHOQ/LRRK2/TSC22D3/SSH2/PDE2A/PDE3B/JUND/TYROBP/ZFP36L2/GFOD1/MAFB/SDCBP/AQP1/PGAP1/CA2/EPAS1/MSRB3/AGER
GSE360_L_DONOVANI_VS_T_GONDII_MAC_DN	GSE360_L_DONOVANI_VS_T_GONDII_MAC_DN	108	0.424645	1.73139	0.000143617	0.00256301	0.00188	1898	tags=40%, list=22%, signal=31%	SPINT2/FEN1/EZH2/TARBP2/PFKP/NME4/METAP1/NONO/ARHGAP22/UCK2/TUFM/BYSL/SNRPA/AATF/ADRM1/ZBTB24/CDH1/SNRPD2/TOMM34/PC/GAK/ODC1/GSTZ1/PABPC4/ALG3/CPNE1/POLR2H/SLC37A4/FADD/RAD9A/CCT7/MGRN1/MX1/SAFB/NAP1L4/ANK1/RCC1/PMAIP1/TCF3/LCOR/SHMT1/IRF7/NDUFS3
GSE4984_UNTREATED_VS_GALECTIN1_TREATED_DC_UP	GSE4984_UNTREATED_VS_GALECTIN1_TREATED_DC_UP	122	-0.457853	-1.70633	0.000148206	0.00263526	0.001933	1833	tags=35%, list=22%, signal=28%	LILRB2/NFIA/IPMK/LITAF/AGTPBP1/BCL3/MAPK3/ATP2B4/TRIM23/TMEM127/SLC22A4/SERPINA1/OSTF1/TMEM119/KLF10/SLCO3A1/RAB31/LAPTM5/STOX2/LRRFIP2/S100A9/SESTD1/SPI1/CFLAR/CASP5/NAIP/SORT1/ZYX/RFX2/RAB32/DUSP3/VAMP3/AOAH/YPEL4/P2RX7/FCER1G/FPR1/EGR1/LILRA5/S100A4/S100A8/ZFP36/SLPI
GSE17974_0H_VS_72H_IN_VITRO_ACT_CD4_TCELL_DN	GSE17974_0H_VS_72H_IN_VITRO_ACT_CD4_TCELL_DN	123	0.396414	1.64685	0.000150021	0.00265782	0.00194955	2318	tags=42%, list=27%, signal=31%	CENPF/TK1/SPINT2/FEN1/PRDX4/MRPL17/CCNA2/POLB/EGLN3/CCDC34/SFN/SND1/MTA3/C11orf24/IDH2/LSM4/HPRT1/RECQL4/DNMT1/POLR2H/MRPL37/FADD/PHPT1/IMMT/SMYD3/PSMB2/PAK1/DDIT4/RNGTT/BCKDK/PPP1CA/CDC25A/PARK7/ARNTL2/MAD2L2/RBM6/MRPL35/SHMT1/PGRMC1/IARS2/HCP5/NUP88/VBP1/NFXL1/DTYMK/CORO1B/MRPL18/CENPJ/TRIB3/PPID/DPAGT1/MRPL23
GSE41087_WT_VS_FOXP3_MUT_ANTI_CD3_CD28_STIM_CD4_TCELL_UP	GSE41087_WT_VS_FOXP3_MUT_ANTI_CD3_CD28_STIM_CD4_TCELL_UP	109	-0.486926	-1.76732	0.000151817	0.0026799	0.00196575	1132	tags=28%, list=13%, signal=25%	TICAM1/FYN/SLCO3A1/ICAM4/HLA-DPB1/ANPEP/TMEM43/CD44/CST7/CFLAR/HCK/HLA-E/KCNJ15/PTGER2/HLA-DQB1/SDC2/TSC22D3/PDE3B/DUSP1/LTA4H/NCF2/CST6/BTG2/CYP27A1/TLR8/FCN1/OLR1/VWF/LAMP3/CD9/GNG11
GSE42021_CD24HI_TREG_VS_CD24HI_TCONV_THYMUS_DN	GSE42021_CD24HI_TREG_VS_CD24HI_TCONV_THYMUS_DN	126	-0.465437	-1.73142	0.000155284	0.0027312	0.00200337	1624	tags=37%, list=19%, signal=30%	IL1RN/VCL/CD86/LAPTM4A/KCTD12/PIAS2/MAP2K4/DSTN/SERPINE1/TMEM41B/ITM2A/ICAM1/MIDN/COPS4/MCOLN2/NDEL1/BTG3/TNFSF9/ETF1/MT2A/HLA-E/CCND2/F2RL3/TMEM70/CDKN2B/GJA1/SELP/NFKBIZ/DUSP1/EGR1/GSTM3/MAP3K8/FOS/ID1/SRGN/MYC/BTG2/SMAD6/PPP1R15A/PLAC9/CXCL2/PTGS2/IL1A/GADD45B/SOX7/TIMP3
GSE33424_CD161_HIGH_VS_INT_CD8_TCELL_UP	GSE33424_CD161_HIGH_VS_INT_CD8_TCELL_UP	124	-0.46832	-1.74234	0.000160298	0.00280924	0.00206062	1530	tags=37%, list=18%, signal=31%	HOMER1/KCTD12/TSPAN13/PEPD/RABGGTB/PLSCR1/TIPARP/SLC38A2/MCOLN2/RSU1/TUBA1A/HSDL2/CNN3/RAB31/MAN1A1/NFIL3/PKIG/MGAT1/CCR1/HCK/MCL1/SLC7A7/ARL3/ITGA6/FDX1/CTSH/EPS15/ANXA2/SSPN/LRRC8A/MYADM/TCF4/UBL3/PRKCE/MAP3K8/TUBB6/CASP1/ARHGAP21/NEDD4L/CLIC4/MYC/GBP4/PLAC8/SCD/KLF2/KLF4
GSE41867_DAY8_VS_DAY15_LCMV_CLONE13_EFFECTOR_CD8_TCELL_DN	GSE41867_DAY8_VS_DAY15_LCMV_CLONE13_EFFECTOR_CD8_TCELL_DN	113	0.420422	1.73109	0.000167828	0.00293068	0.0021497	2431	tags=42%, list=29%, signal=30%	OCIAD2/GALE/NDUFS8/TLCD1/PPP1R14B/C1orf131/CENPM/DAP3/NIT2/LDHA/STOML2/TIMM23/POLR3K/RPN2/TOMM40/ZFYVE19/TIPRL/ACSL5/C8orf76/FKBP2/COX6A2/NUCKS1/CCDC127/PIGF/ATF5/MRPL15/NUP133/ALG5/GNPAT/HOOK2/NMT1/HMGA2/SNRPD1/NDUFS6/DDX1/CKAP2/MCEE/DTYMK/TRAPPC6A/MED8/TNNT1/MRPL11/CBX3/MRPL9/EIF1AX/PSMC1/ZCCHC17
GSE9006_HEALTHY_VS_TYPE_1_DIABETES_PBMC_AT_DX_DN	GSE9006_HEALTHY_VS_TYPE_1_DIABETES_PBMC_AT_DX_DN	100	-0.485886	-1.73003	0.000168623	0.00293405	0.00215217	1261	tags=35%, list=15%, signal=30%	NAP1L2/OSTF1/DUSP6/TBC1D9/CXCL1/ELF1/NDEL1/STEAP4/ACSL1/SLC25A20/CCR1/MCL1/KCNJ15/FFAR2/FRAT2/BTN2A1/EGR1/TREM1/G0S2/RGS2/MME/MAFB/RRAGA/MYC/BTG2/FOSB/CCL2/S100A8/THBD/ZFP36/CXCL2/PTGS2/FOLR3/SLPI/HBB
GSE22432_MULTIPOTENT_PROGENITOR_VS_PDC_DN	GSE22432_MULTIPOTENT_PROGENITOR_VS_PDC_DN	107	0.426292	1.73854	0.000172113	0.002983	0.00218808	2233	tags=46%, list=26%, signal=34%	PGM2L1/UBE2T/RAD51AP1/CCNA2/MFSD3/GNL3L/MDH2/SLC25A13/TIMM23/ADSL/NUP85/PPM1G/TIMM10/PARP2/UCHL5/RCC2/ABHD11/FAM120A/CLNS1A/SNRPA1/LUC7L/ZNHIT3/MRPS35/PIGT/MYCBP/SLC20A1/EXOSC1/PSMD2/EIF2B1/MRPL52/PMS2/IMP3/YEATS2/SENP5/ANKRD26/STK17B/PPCS/HYPK/TOM1/IARS2/NFYA/SNX8/FAM91A1/DTYMK/PHTF2/CEP152/NUP107/DDX31/SRP54
GSE17974_0H_VS_4H_IN_VITRO_ACT_CD4_TCELL_DN	GSE17974_0H_VS_4H_IN_VITRO_ACT_CD4_TCELL_DN	109	0.413208	1.68999	0.000172661	0.002983	0.00218808	2110	tags=47%, list=25%, signal=36%	STIP1/PRDX4/PPP1R14B/MRPL17/WDR77/PRELID1/POU2AF1/C11orf24/BYSL/PSMB5/RNF34/TP53BP1/CLDN1/GEMIN6/WDR12/CDK4/ALG3/EIF2B4/RBM28/AK2/FKBP2/CSTF3/ASNS/FADD/JMJD4/PSMB2/EOMES/NT5E/NAGK/PRDX1/ANKS3/BAZ1B/IPO4/AEBP1/GFI1/SF3B3/CLEC2D/GLB1/PSMD8/HCP5/NAB2/CBR1/SNX8/MRPS16/HAX1/GEM/IL2RA/SLAMF1/ZNF607/GRWD1/MED18
GSE1460_DP_THYMOCYTE_VS_NAIVE_CD4_TCELL_ADULT_BLOOD_UP	GSE1460_DP_THYMOCYTE_VS_NAIVE_CD4_TCELL_ADULT_BLOOD_UP	122	0.401361	1.66368	0.000176316	0.00303538	0.0022265	914	tags=24%, list=11%, signal=22%	HMGB3/CDC20/UBE2C/FOXM1/IGF2BP3/MARCKSL1/TNFRSF21/DSG2/E2F5/PLCH1/CENPE/MAGED1/KIF4A/SND1/COL6A3/KPNB1/LSM4/STIL/RPL39L/TP53BP1/SLC25A1/TFDP1/RFX5/PSMA5/LMNB1/CBX5/ZNF207/PCCB/C1orf112
GSE22443_NAIVE_VS_ACT_AND_IL2_TREATED_CD8_TCELL_UP	GSE22443_NAIVE_VS_ACT_AND_IL2_TREATED_CD8_TCELL_UP	114	-0.475585	-1.74103	0.000182023	0.0031226	0.00229047	1050	tags=27%, list=12%, signal=24%	PTPN1/APOA4/RALA/PRPH/SULT2B1/TWSG1/MSLN/RGS5/ADH1C/LIMA1/EMP2/DNAJB4/TMPRSS2/NUPR1/SGCG/GJA1/NDRG4/HAS2/SRGN/DMBT1/C4BPA/BTG2/SCEL/VWF/KLF4/EMP1/SOX7/SPARCL1/TNNC1/TIMP3/FABP4
GSE41176_UNSTIM_VS_ANTI_IGM_STIM_BCELL_1H_UP	GSE41176_UNSTIM_VS_ANTI_IGM_STIM_BCELL_1H_UP	121	-0.46679	-1.73798	0.000185431	0.00316502	0.00232159	1442	tags=29%, list=17%, signal=24%	TRIB1/RAP1B/MXD1/TNFRSF1B/TRIP10/ICAM1/DLC1/CXCL1/C1QTNF1/BTG3/ACSL1/IL15RA/ETV5/PDPN/HSPA2/PTX3/HCK/CEBPB/FFAR2/PTAFR/HEY1/IL7R/TREM1/G0S2/BCL2L2/CYP3A5/CLIC4/FEZ1/CXCL2/PTGS2/IL6/IL1A/GADD45B/MT1M/SLC19A3
GSE22432_MULTIPOTENT_VS_COMMON_DC_PROGENITOR_UP	GSE22432_MULTIPOTENT_VS_COMMON_DC_PROGENITOR_UP	113	0.418286	1.72229	0.000185795	0.00316502	0.00232159	1819	tags=42%, list=21%, signal=33%	GCAT/UBE2T/RAD51AP1/SBK1/CCNA2/C11orf24/TYSND1/LTV1/NDUFA13/TOP1MT/HEATR1/NUP85/PPM1G/TIMM10/WDR12/UCHL5/RCC2/SLC4A7/SLC36A4/PYCR2/CLNS1A/MTX2/TFB1M/STRBP/RBM28/LRRC59/TFB2M/XRCC6/IMMT/EXOSC1/ATRN/ATF5/RIF1/EIF2B1/MRPL15/NUP133/ALG5/MRPS31/CD5/RCC1/NDUFB10/PPCS/HYPK/PRIM1/GNPAT/C12orf4/TCOF1
GSE15767_MED_VS_SCS_MAC_LN_UP	GSE15767_MED_VS_SCS_MAC_LN_UP	120	-0.470041	-1.74473	0.000193119	0.00327831	0.00240469	1848	tags=42%, list=22%, signal=33%	MEF2A/LRP1/CTNND1/EIF1AY/REPS2/TMCC3/DBI/DUSP22/CLEC10A/HOMER1/TSPAN3/DSTN/MTMR6/ASAH1/METRNL/THBS1/CTF1/GAB1/PGPEP1/RAB31/CD68/SELENBP1/PTPRO/CLEC7A/EPB41L3/LY86/GZMA/PKIG/SLC7A7/TLR4/GSN/PHYHD1/OSBPL11/ACP5/HYAL2/B3GALNT1/GAS6/PMP22/ALDH2/FCER1G/FOS/SASH1/ANXA5/MSR1/TLR8/PROS1/CPA3/MYH10/STARD8/INMT
GSE22886_NAIVE_CD4_TCELL_VS_NEUTROPHIL_DN	GSE22886_NAIVE_CD4_TCELL_VS_NEUTROPHIL_DN	105	-0.491993	-1.77099	0.000194675	0.00329326	0.00241565	1381	tags=39%, list=16%, signal=33%	SFRP1/PLSCR1/PTGS1/ATP6V1B2/CFTR/GRIK3/SEC14L1/CXCL1/TUBA1A/LHX6/RAB20/CD33/FGL2/CLEC7A/S100A9/CD302/BCL2A1/CEBPD/CEBPB/MNDA/GSN/ALOX5/IL3RA/LST1/RAB32/SDC2/FCGR2A/P2RY13/FPR1/PRKCE/TREM1/TNFSF10/CSTA/SASH1/SDCBP/NCF2/SRGN/HSD11B1/EFNB1/GPC3/PTGS2
GSE39556_CD8A_DC_VS_NK_CELL_DN	GSE39556_CD8A_DC_VS_NK_CELL_DN	109	-0.482905	-1.75272	0.000196276	0.00329744	0.00241872	1309	tags=30%, list=15%, signal=26%	KMO/MGLL/RNF13/SERPINB8/TRIM22/RHOBTB1/CCDC69/CTF1/AOX1/PLAGL1/FST/HCK/MCL1/ROR1/RGS16/PDLIM1/ADARB1/TGFBR2/BNIP2/PTAFR/TJP1/DENND4A/SMAD7/RGS2/PIP5K1B/EMP3/TACC1/CD55/SGCE/DNASE1L3/GPM6A/ZFP36/CXCL2
GSE19401_UNSTIM_VS_RETINOIC_ACID_AND_PAM2CSK4_STIM_FOLLICULAR_DC_DN	GSE19401_UNSTIM_VS_RETINOIC_ACID_AND_PAM2CSK4_STIM_FOLLICULAR_DC_DN	138	-0.449323	-1.70154	0.000195921	0.00329744	0.00241872	1673	tags=36%, list=20%, signal=29%	FOLR2/F13A1/BTG1/UTRN/NRP1/DAPK1/MITF/CDC42EP3/PPP3CB/CTSF/C3AR1/NISCH/CCL18/TIMP2/TSPAN4/KMO/CRK/TRIP10/ICAM1/THBS1/FYN/MPP1/RNASE1/SLA/BCAT1/IL15RA/ADH5/PDPN/PTX3/ADCY9/RIN2/BCL2A1/KCNJ15/NLRP3/FAS/STAT5A/PTGER4/SDC2/CD47/TMPRSS2/RRAD/GYPC/MAP3K8/IL7R/CITED2/CXCL2/IL6/CDH5/GADD45B
GSE19198_CTRL_VS_IL21_TREATED_TCELL_6H_DN	GSE19198_CTRL_VS_IL21_TREATED_TCELL_6H_DN	118	-0.468161	-1.72563	0.00019785	0.00331245	0.00242973	1912	tags=45%, list=23%, signal=35%	RAB5B/GGA2/SLC16A10/PER1/GAB3/ARID5B/RALGDS/RNF38/SUSD1/LILRB5/FRAT1/STK40/USP54/N4BP1/ALOX15B/PIK3C2A/IGFBP4/SNTB2/TMEM37/RHOBTB1/RPL37A/MPP1/AP2A2/MAN1A1/AZI2/TNS1/MAML2/SGK3/GAB2/HECA/TFPI/IRAK3/SNX1/SLC7A7/ZBTB16/RASSF2/YPEL2/QKI/DUSP3/NUPR1/PMP22/TSC22D3/SSH2/ABLIM3/SLC31A2/DUSP1/MAP3K8/CRYL1/C1QB/SRPX/STARD13/VSIG4/GADD45B
GSE2770_UNTREATED_VS_ACT_CD4_TCELL_2H_DN	GSE2770_UNTREATED_VS_ACT_CD4_TCELL_2H_DN	107	0.423602	1.72757	0.000198954	0.00331954	0.00243493	1683	tags=36%, list=20%, signal=30%	HYOU1/IGF2BP3/DPP9/DKC1/PKP2/CCT3/SUMO3/PHKA1/MIF/DBN1/AHCY/PELP1/SMG5/KCNK5/HMGA1/PAICS/TUBGCP2/ACSL5/POMGNT1/WDR12/TSEN54/CBX4/USP39/CSTF3/MRPS2/RBM14/TBC1D7/PSMD3/CEP70/LMAN1/EFTUD2/SUCLG2/PARK7/TUBGCP6/DDB1/ERGIC1/MRPS31/PPIE/GEMIN5
GSE24634_TREG_VS_TCONV_POST_DAY3_IL4_CONVERSION_DN	GSE24634_TREG_VS_TCONV_POST_DAY3_IL4_CONVERSION_DN	150	-0.450811	-1.72862	0.000199708	0.00332073	0.00243581	1672	tags=39%, list=20%, signal=32%	SERINC3/PSAP/TCEAL4/ARHGAP10/LAMP1/NRP1/IGFBP7/CD86/KCTD12/HEXB/MANBA/TNFSF13/KCNS3/CCL18/TMEM9B/GBP1/MGLL/SERPINB8/ASAH1/VPS11/RHOBTB1/ARRB1/DAB2/RNASE1/LGALS1/CD33/EPB41L3/TBC1D2/DPEP2/DNASE1L1/ADCY9/RIN2/HCK/CEBPD/MNDA/RNF130/CAT/LGALS3/HLA-DQB1/ACP5/ANXA2/SDC2/DUSP3/FCGR2A/MEGF9/P2RY13/ENG/IL7R/STOM/C1QB/TM6SF1/PTEN/SASH1/CTSO/SLC11A1/C1QA/CCL2/CD36
GSE22886_NAIVE_BCELL_VS_BLOOD_PLASMA_CELL_DN	GSE22886_NAIVE_BCELL_VS_BLOOD_PLASMA_CELL_DN	118	0.409879	1.70311	0.000203476	0.00337189	0.00247333	2006	tags=42%, list=24%, signal=32%	CDC20/KDELR2/FEN1/KIF11/PPP1R14B/MRPL17/RRBP1/RUVBL1/GOLPH3L/MAGED1/MRPL13/GMPPA/AIFM1/GFPT1/IDH2/MRPS15/NME1/SEC24D/SLC35B1/APOBEC3B/ISOC2/ITM2C/GGCX/SLC39A7/PCCB/RPS6KB2/SLC7A1/LRRC59/FUT8/SPATS2/AQP3/LMAN1/BET1/GPX7/ERCC2/LY96/DDB1/RPL26L1/BOLA1/PDK1/GMNN/BET1L/SHMT1/NRBP1/DDX1/DCPS/TFG/KDELR1/GSPT1
GSE41978_ID2_KO_VS_BIM_KO_KLRG1_LOW_EFFECTOR_CD8_TCELL_UP	GSE41978_ID2_KO_VS_BIM_KO_KLRG1_LOW_EFFECTOR_CD8_TCELL_UP	128	-0.456714	-1.70363	0.000205887	0.00340028	0.00249415	1757	tags=34%, list=21%, signal=28%	CTSL/MYD88/RTP4/IL1R1/HDAC4/IFIT5/NR4A2/PSMB9/CTSS/PLSCR1/C1S/CALCOCO2/GBP1/TLR3/TRIM22/ICAM1/OASL/IL15RA/PHF11/BTN3A3/APOL3/ARHGAP29/CEBPD/HLA-E/CEBPB/CFH/HYAL1/FAS/SERPING1/CD47/SCN1A/DENND4A/HSPB8/SNRK/LDLR/CXCL5/MSX1/CCL2/KLF4/CYB5A/ZFP36/CXCL2/PLSCR4/C1orf115
GSE24142_ADULT_VS_FETAL_EARLY_THYMIC_PROGENITOR_UP	GSE24142_ADULT_VS_FETAL_EARLY_THYMIC_PROGENITOR_UP	113	-0.477946	-1.74638	0.000209167	0.00344278	0.00252533	2166	tags=43%, list=26%, signal=33%	LYST/RBM18/SLC44A1/PISD/BBX/MYLIP/HLA-DRB1/PRKCZ/PARP8/BCL6/ZBTB20/SLC15A2/CD86/DUSP22/RAB2B/SPRY2/CTSS/IGFBP4/NR1D2/EIF4E3/KMO/MEOX1/SYTL4/PKD2/GAB1/ZNF329/SFXN3/TANC1/MDFIC/SLCO3A1/P2RY14/BMP5/NR3C1/ZDHHC14/MCL1/PTGER2/RYBP/KIF1C/CDKN2B/LRRK2/PRKCE/MAP3K8/CASP1/MXD4/RRAS/WFS1/CA2/KLF9/SPARCL1
GSE3565_DUSP1_VS_WT_SPLENOCYTES_UP	GSE3565_DUSP1_VS_WT_SPLENOCYTES_UP	96	-0.488277	-1.72681	0.000217836	0.00356785	0.00261707	1627	tags=45%, list=19%, signal=37%	CTSD/GSPT2/ARHGAP18/NRP1/POLK/ATP2B4/ARHGEF12/PRF1/RAP1B/LONRF3/TNFRSF1B/TMEM37/ITGAX/HIP1/CCDC50/NEBL/MS4A4A/MYO1F/RSU1/HAVCR2/TSPAN2/FGL2/NFIL3/CD44/LATS2/COBLL1/ITGA1/MLKL/SNX10/LGALS3/MMP25/MYADM/ANXA1/DAPK2/AHNAK/EMP3/CHPT1/KCNJ8/ID2/PROS1/GIMAP4/IL1RL1/EMP1
GSE3982_BASOPHIL_VS_TH1_DN	GSE3982_BASOPHIL_VS_TH1_DN	113	0.415524	1.71092	0.000218263	0.00356785	0.00261707	1392	tags=34%, list=16%, signal=28%	HMGB3/TMED3/GCAT/STK39/IKBKE/HELLS/CHEK1/CCNE2/MRPL13/ELOVL6/PSMB5/ENO1/LRRC20/RSRC1/MRPS18A/RANBP1/ADRM1/HMGA1/PAICS/MRPS15/HSPD1/TOMM40/SYTL2/NME1/PHB/NETO2/RPS6KB2/PPFIA1/PSMC4/NQO1/MORC2/DDOST/NUDCD3/DPH2/PSMB2/TUBG1/DDIT4/AQP3
GSE32986_UNSTIM_VS_GMCSF_STIM_DC_DN	GSE32986_UNSTIM_VS_GMCSF_STIM_DC_DN	106	0.409819	1.67019	0.000218963	0.00356785	0.00261707	1007	tags=25%, list=12%, signal=22%	LTB/CRELD2/PPP1R14B/CCT3/KDELR3/SERINC2/PLEK2/ATP2A2/DHX15/ACBD3/MAP7/GRAMD1A/TIMM8A/HEMK1/RANBP1/LTF/NME1/YIF1A/WDR12/TJAP1/PILRB/ODC1/UBL4A/TIMM9/CDC34/DDX27
GSE2706_UNSTIM_VS_2H_LPS_DC_DN	GSE2706_UNSTIM_VS_2H_LPS_DC_DN	108	-0.485319	-1.75844	0.000228268	0.0036827	0.00270131	1345	tags=27%, list=16%, signal=23%	ATF3/GBP1/ICAM1/FAM43A/PTPN1/INSIG1/CXCL1/OASL/BTG3/ACSL1/CFLAR/ZNFX1/SAR1A/PTGER4/P2RX7/NFKBIZ/MAP3K8/WNT2/LDLR/BTG2/FXYD6/EDN1/LAMP3/LRRC32/CXCL2/IL6/IL1A/GADD45B/STX11
GSE3982_BCELL_VS_BASOPHIL_UP	GSE3982_BCELL_VS_BASOPHIL_UP	94	0.434984	1.7445	0.000228279	0.0036827	0.00270131	1305	tags=34%, list=15%, signal=29%	PARP1/LTB/SRPRB/PPAT/IKBKE/FANCG/MTFR1/WDR77/SHMT2/COQ6/DCLRE1C/RPS21/PPFIBP2/TOMM34/HESX1/OLFML2B/GAK/DBNDD1/PABPC4/CSNK1G2/CD1A/ASCC3/PFN2/AK2/GTPBP6/TCFL5/SMPD2/C17orf80/NUDCD3/SPATS2/CD72/LARP1
GSE18893_TCONV_VS_TREG_24H_CULTURE_UP	GSE18893_TCONV_VS_TREG_24H_CULTURE_UP	124	-0.463121	-1.723	0.000226954	0.0036827	0.00270131	1376	tags=37%, list=16%, signal=32%	TNFRSF1B/PLSCR1/CRIP2/ANXA6/B4GALT6/PRKX/RFK/DOK2/LYSMD2/OSTF1/RHOBTB1/ARRB1/ITPR1/TBC1D9/SFXN3/LGALS1/CD68/TWSG1/LIMA1/CHST7/NFIX/PHYHD1/GIMAP7/RFX2/PDLIM1/LGALS3/ACP5/PTGER4/ANXA2/AFF3/SNN/DUSP3/MYADM/TJP1/NR3C2/ANXA1/AP1S2/AHNAK/TUBB6/ABCA3/LIFR/ANXA5/EMP3/FAM89A/S100A4/GIMAP4
GSE29617_DAY3_VS_DAY7_TIV_FLU_VACCINE_PBMC_2008_DN	GSE29617_DAY3_VS_DAY7_TIV_FLU_VACCINE_PBMC_2008_DN	80	0.463809	1.79972	0.000230274	0.00370262	0.00271593	1843	tags=39%, list=22%, signal=31%	PDIA4/PRDX4/TNFRSF13B/HSP90B1/TNFRSF25/DNAJB11/MSI2/POU2AF1/MAGED1/STX16/PTTG1/FKBP11/GRAMD1A/XBP1/ILKAP/ENTPD4/TP53INP1/ITM2C/ZBTB40/DGKD/LTBP3/SPATS2/TMEM63A/ZNF500/PPIB/CHD6/PDK1/MCM7/TCF3/HLA-DQB2/ZBTB25
GSE41176_UNSTIM_VS_ANTI_IGM_STIM_TAK1_KO_BCELL_24H_DN	GSE41176_UNSTIM_VS_ANTI_IGM_STIM_TAK1_KO_BCELL_24H_DN	114	-0.470205	-1.72133	0.000234497	0.00375813	0.00275664	1405	tags=38%, list=17%, signal=32%	MXD1/TNIK/PLSCR1/ST3GAL1/FZD5/PKD2/PNMA1/CEACAM3/CD82/LAPTM5/BTG3/EPB41L3/S100A9/ETV5/CSRP1/PDPN/TNS3/PTX3/MT2A/HCK/SLC7A7/MXRA7/CASP5/KCNJ15/LIMA1/PILRA/MT1G/SLC39A8/CD47/FCER1G/MPHOSPH6/FPR1/MAOA/SASH1/RETN/MYC/MT1E/S100A8/LAMP3/CALCRL/TSPAN7/MT1M/MARCO
GSE360_L_MAJOR_VS_T_GONDII_MAC_DN	GSE360_L_MAJOR_VS_T_GONDII_MAC_DN	109	0.406628	1.66307	0.000235549	0.0037626	0.00275992	1812	tags=38%, list=21%, signal=30%	IGF2BP3/TARBP2/DKC1/RUVBL1/METAP1/CHAF1A/APEX1/CCNE2/KIFC1/BYSL/IDH2/LSM4/MSH6/TRRAP/HMGA1/PAICS/POLR3C/IMPDH2/ITPA/SERPINH1/NOLC1/ALG3/MCM6/EFNB3/CPNE1/PIAS4/FLAD1/ZBED4/NCL/RPA2/APOBEC3C/MGRN1/APRT/SRRM1/SF3B3/IMP4/MCM7/TCF3/DHCR7/SHMT1/NFRKB
GSE39556_UNTREATED_VS_3H_POLYIC_INJ_MOUSE_NK_CELL_DN	GSE39556_UNTREATED_VS_3H_POLYIC_INJ_MOUSE_NK_CELL_DN	119	-0.482266	-1.78878	0.00024488	0.00387668	0.0028436	1433	tags=37%, list=17%, signal=31%	LILRA2/KCNS3/SERPINB6/PLSCR1/DPYD/PDE4B/CALCOCO2/ITGA5/ITPR1/SCHIP1/MPP1/KLF10/PRMT2/TMEM87A/MAN1A1/P2RY14/ACSL1/ABLIM1/NR3C1/GAB2/ST3GAL6/PGLYRP1/MYLK/CCND2/RYBP/EIF1/LST1/STAT5A/SERPING1/GLS/AKAP12/MMRN1/GNAQ/UBL3/FPR1/ENG/CD34/COBL/MME/AK1/WFS1/CD9/TSPAN7/GNG11
GSE19888_ADENOSINE_A3R_INH_PRETREAT_AND_ACT_BY_A3R_VS_A3R_INH_AND_TCELL_MEMBRANES_ACT_MAST_CELL_UP	GSE19888_ADENOSINE_A3R_INH_PRETREAT_AND_ACT_BY_A3R_VS_A3R_INH_AND_TCELL_MEMBRANES_ACT_MAST_CELL_UP	115	-0.472655	-1.73416	0.00024584	0.00387668	0.0028436	1836	tags=39%, list=22%, signal=31%	FRAT1/BCL6/PAIP2/CANX/DUSP2/SIRT1/LITAF/MAP3K2/BTG1/AKT3/DUSP22/HOMER1/TRIM23/PFKFB3/THBS1/DAB2/RSBN1/RALA/TMEM43/KCNMB4/CD44/BTN3A3/YPEL5/CFLAR/BBS1/SNRPN/NLRP3/RAB11FIP2/SERINC1/PPBP/UBE2B/AOAH/YPEL4/UBL3/PDE3B/DUSP1/TSPYL1/IL7R/ZFP36L2/CSTA/RGS2/NCF2/SRGN/ZFP36/IFNGR1
GSE24634_TREG_VS_TCONV_POST_DAY5_IL4_CONVERSION_DN	GSE24634_TREG_VS_TCONV_POST_DAY5_IL4_CONVERSION_DN	127	-0.458344	-1.70792	0.000243506	0.00387668	0.0028436	1647	tags=43%, list=19%, signal=35%	TBXAS1/PIK3C2A/CD86/PINK1/LIPA/FTL/CTSS/TNFSF13/C1S/PTGS1/DPYD/BTN3A1/TIMP2/TSPAN4/KMO/SIGLEC5/SCML1/VPS11/ARRB1/CD81/ZNF329/RAB20/HLA-DPB1/CD68/CLEC7A/LBH/TSC22D1/CD302/TXNIP/YPEL5/MGAT1/CCR1/HCK/SLC7A7/HLA-E/RNF130/NAIP/LGALS3/IL3RA/ACP5/BACH2/PLEKHA1/RHOQ/VAMP3/TSC22D3/FCER1G/SLC31A2/ENG/CRYL1/TYROBP/CTSO/CCL2/S100A8/LAMP3
GSE36476_CTRL_VS_TSST_ACT_16H_MEMORY_CD4_TCELL_YOUNG_DN	GSE36476_CTRL_VS_TSST_ACT_16H_MEMORY_CD4_TCELL_YOUNG_DN	114	0.413229	1.70114	0.000245873	0.00387668	0.0028436	1401	tags=38%, list=17%, signal=32%	CCT2/TESC/MAPK13/PRDX4/TARBP2/LMNB2/TBL3/WDR77/TPI1/IDH1/UCK2/SND1/FH/MFSD5/BYSL/PUS7/ENO1/HPRT1/KCNK5/PAICS/NME1/YIF1A/NETO2/ATF6/TIMM10/GNG4/UBL4A/EXOSC4/IER3/AKR1A1/PSMC4/NQO1/CYP1B1/HSP90AB1/IFNGR2/YWHAQ/IMMT/DPH2/TUBG1/WDR3/ATF5/AGPAT5/BET1
GSE17974_0H_VS_6H_IN_VITRO_ACT_CD4_TCELL_DN	GSE17974_0H_VS_6H_IN_VITRO_ACT_CD4_TCELL_DN	118	0.406674	1.68979	0.00024747	0.00388927	0.00285283	2017	tags=42%, list=24%, signal=33%	HYOU1/PRDX4/PPP1R14B/MRPL17/MFSD3/RUVBL1/UCK2/SDF2L1/GOT2/SNRPG/RANBP1/TP53BP1/TOP1MT/STX6/PAICS/HSPD1/ZMYND19/GEMIN6/ALG3/SLC7A1/RBM28/POLR2H/LRRC59/CSTF3/XPOT/FLAD1/C17orf80/EIF4E2/PSMB2/WDR3/NT5E/MLH3/PRDX1/ARMC6/PUS3/PPP1CA/GNL2/GMPPB/TUBB/ERCC6/IMP3/PTK2/PSMD8/NAB2/PGD/GEM/VBP1/CCT6A/IL2RA/NFXL1
GSE22886_NAIVE_BCELL_VS_BM_PLASMA_CELL_DN	GSE22886_NAIVE_BCELL_VS_BM_PLASMA_CELL_DN	131	0.391625	1.671	0.000251156	0.00393451	0.00288602	2035	tags=44%, list=24%, signal=34%	PDIA4/HYOU1/KDELR2/TIMP1/B4GALT3/SRPRB/CRELD2/RRBP1/QPRT/MDK/NEU1/SMPDL3B/GMPPA/IDH2/TMCO1/XBP1/IGF1/RUNX1/NME1/DNAJC3/SLC35B1/TM7SF2/HOMER3/YIPF2/ISOC2/ITM2C/SLC39A7/PCCB/SAR1B/RPS6KB2/BSCL2/LRRC59/NENF/PREB/CKAP4/SLAMF7/RAB40B/ERGIC2/AMH/TM9SF1/ATF5/RPN1/ERCC2/LY96/ABCB8/GBX2/KCNG2/PDK1/BET1L/STT3A/VKORC1/SIL1/HAX1/DCPS/CKAP2/TFG/KDELR1/GAMT
GSE36888_STAT5_AB_KNOCKIN_VS_WT_TCELL_IL2_TREATED_17H_DN	GSE36888_STAT5_AB_KNOCKIN_VS_WT_TCELL_IL2_TREATED_17H_DN	119	-0.480369	-1.78174	0.000254483	0.00397384	0.00291487	1723	tags=38%, list=20%, signal=31%	AGTPBP1/GRB10/LAMP1/CTSD/LAPTM4A/EGR3/PINK1/CLIP1/CCPG1/GPBAR1/DPYD/SERPINA1/ASAH1/ARL8B/RBP7/DUSP6/NCOA1/TLE4/TSPO/USP15/ACSL1/AZI2/TBC1D2/ATP1B3/IRAK3/ARHGAP29/KCNE1/PLXDC2/TLR4/NLRP3/FCGR2A/RHOQ/CCL8/GALC/SLC31A2/AP1S2/TYROBP/FRY/CLIC4/TLR8/FCN1/LIN7A/CFD/PTGS2/CD36
GSE17721_LPS_VS_CPG_4H_BMDC_UP	GSE17721_LPS_VS_CPG_4H_BMDC_UP	131	-0.450517	-1.69191	0.00025969	0.00404221	0.00296502	1464	tags=28%, list=17%, signal=24%	SAV1/USP47/PARP9/MXD1/PLSCR1/TLR3/ICAM1/DUSP16/RSBN1/MDFIC/ACSL1/TNFSF9/NR3C1/F3/SEC24B/SBDS/PLA1A/CCND2/FAM8A1/SNX2/SGCB/SMAD4/GYPC/ZFP36L2/CYP27A1/GBP4/PROS1/ITLN1/KLF4/HBEGF/CALCRL/ACADL/STARD8/PTGS2/SLPI/GNG11/CA4
GSE34156_UNTREATED_VS_24H_NOD2_LIGAND_TREATED_MONOCYTE_DN	GSE34156_UNTREATED_VS_24H_NOD2_LIGAND_TREATED_MONOCYTE_DN	120	-0.465246	-1.72693	0.000266535	0.00413553	0.00303347	1712	tags=40%, list=20%, signal=32%	SWAP70/ZBED5/ALDH3B1/SIGLEC9/CD86/LILRB3/KCTD12/FTL/TMEM127/TIMP2/ATP6V1B2/LGALS9/ASAH1/CD300LF/CXCL1/MPP1/LGALS1/RAB20/RAB31/BCAT1/ANPEP/EPB41L3/SESTD1/TSC22D1/TNS3/BRI3/HCK/EMILIN2/CAPZA2/MNDA/PILRA/CXCL16/LGALS3/PTAFR/FCGR2A/PITPNA/AOAH/TCF4/RP2/SLC31A2/CORO1C/CD163/NCF2/ANXA5/CLIC4/CYP27A1/SLC11A1/LIN7A
GSE41867_DAY6_VS_DAY8_LCMV_ARMSTRONG_EFFECTOR_CD8_TCELL_DN	GSE41867_DAY6_VS_DAY8_LCMV_ARMSTRONG_EFFECTOR_CD8_TCELL_DN	109	0.404585	1.65472	0.00027151	0.00419935	0.00308029	1325	tags=28%, list=16%, signal=24%	MCM3/MRPL17/MTFR1/C1orf50/DNAJB11/WDR74/UBE2I/MRPL13/ELOVL6/AHCY/NUDC/LSM7/BZW2/PAICS/DUS1L/NME1/ZNF213/SLC35B1/CDK4/GSTZ1/LZIC/SOD1/REXO4/TMEM14C/NOC3L/MRPS26/POP7/JMJD4/LYPLA2/RPA2/CLDN7
GSE22601_DOUBLE_POSITIVE_VS_CD4_SINGLE_POSITIVE_THYMOCYTE_DN	GSE22601_DOUBLE_POSITIVE_VS_CD4_SINGLE_POSITIVE_THYMOCYTE_DN	106	0.405812	1.65386	0.00027325	0.0042129	0.00309022	912	tags=25%, list=11%, signal=22%	CCNE1/TPX2/STIP1/PRDX4/SSRP1/KIF11/KIF4A/CCNE2/SHMT2/PAQR4/HDGF/MSH6/PAXIP1/AARSD1/VDAC3/SNRPD2/TFDP1/DARS2/GEMIN6/UCHL5/IPO9/INCENP/RCC2/SLC36A4/CBX5/TFB1M
GSE35543_IN_VIVO_NTREG_VS_CONVERTED_EX_ITREG_DN	GSE35543_IN_VIVO_NTREG_VS_CONVERTED_EX_ITREG_DN	79	-0.520067	-1.81026	0.000275249	0.00421702	0.00309325	919	tags=30%, list=11%, signal=27%	PTPN13/SESTD1/EMP2/RGS16/SCNN1G/GPR152/FILIP1L/CYP2U1/FLRT3/ZNF423/PHACTR2/SYDE1/BEX1/PIP5K1B/CST6/LMCD1/HSPB2/WASF3/CYBRD1/CFD/THBD/SCGB1A1/SLCO2A1/HSD17B6
GSE14415_INDUCED_TREG_VS_TCONV_UP	GSE14415_INDUCED_TREG_VS_TCONV_UP	93	0.433939	1.73541	0.000274432	0.00421702	0.00309325	1732	tags=42%, list=20%, signal=34%	CDC20/RAD51AP1/TROAP/CCNA2/CDKN3/TPI1/CHTF18/MTX1/NUF2/MKI67/UBE2I/SHMT2/CKS1B/SNRPA/PLK1/RANBP1/AURKB/SLC25A13/TFDP1/POLR3K/NME1/TUBGCP2/SPC24/PSMA5/SNRPA1/PHGDH/PIGT/TKT/DDOST/PSMD3/PSMB2/MCM10/GZMK/SURF4/BARD1/RCC1/MCM7/PRIM1/GMNN
GSE26156_DOUBLE_POSITIVE_VS_CD4_SINGLE_POSITIVE_THYMOCYTE_UP	GSE26156_DOUBLE_POSITIVE_VS_CD4_SINGLE_POSITIVE_THYMOCYTE_UP	122	-0.448106	-1.67	0.000285268	0.00435682	0.00319579	1955	tags=40%, list=23%, signal=31%	DAZAP2/LEPROT/RPL22/TPM2/DNAJB6/IL11RA/BTG1/FGFR1/DDX3X/LAMP1/JOSD1/ITPKB/EPHB6/BTN3A1/PDE4B/RBL2/TIPARP/CIRBP/SORBS3/RPS28/TUBA1A/USP15/TOX/GAB2/ST3GAL6/MT2A/TXNIP/ADCY9/HLA-E/ITGA6/TGFBR2/LEPROTL1/BNIP2/UBE2B/EIF4A2/GABARAPL1/TSC22D3/MAL/JUND/IL7R/ZFP36L2/SNRK/SDCBP/PLCD1/CTSW/BTG2/PPP1R15A/HBEGF/GADD45B
GSE3982_MEMORY_CD4_TCELL_VS_BCELL_UP	GSE3982_MEMORY_CD4_TCELL_VS_BCELL_UP	102	-0.488606	-1.74788	0.000286202	0.00435743	0.00319624	1293	tags=28%, list=15%, signal=24%	GBP1/ITGA5/UBASH3A/DOK2/PURA/PXN/DLEC1/LIMA1/ITGA6/CFH/GATA3/PTGER2/PRKCH/ZFPM2/USP13/ANXA1/CHN1/EDNRA/DCHS1/PHACTR2/P2RY1/CALM1/RRAGD/SASH1/FRY/GIMAP4/AK1/GIMAP5/TNNC1
GSE21063_WT_VS_NFATC1_KO_16H_ANTI_IGM_STIM_BCELL_DN	GSE21063_WT_VS_NFATC1_KO_16H_ANTI_IGM_STIM_BCELL_DN	75	-0.515807	-1.77778	0.000292135	0.00442845	0.00324833	1839	tags=47%, list=22%, signal=37%	SUSD1/PTPN12/UNC13A/COPZ2/SIGLEC9/PDE8B/CLDN14/PALLD/MAPRE2/EDIL3/GPBAR1/GLI3/CCDC69/PRSS23/SMYD4/JAZF1/MOCS1/HAVCR2/CD68/NFIL3/CHRDL1/GZMH/RTN4/PDGFRB/CST7/RNF130/RAP2A/RGS9/GJA1/SEMA3B/CORO1C/SLCO4C1/ADRB2/CAMK2N1/ADH1B
GSE32255_WT_UNSTIM_VS_JMJD2D_KNOCKDOWN_4H_LPS_STIM_DC_DN	GSE32255_WT_UNSTIM_VS_JMJD2D_KNOCKDOWN_4H_LPS_STIM_DC_DN	111	-0.471167	-1.72174	0.000292685	0.00442845	0.00324833	1629	tags=39%, list=19%, signal=32%	CSNK1A1/VCL/LAPTM4A/ARHGEF12/TSPAN13/PSMD6/KIT/LRRC57/RPS6KA1/S100A1/PLCL1/PTGS1/ATF3/MOSPD2/EIF4E3/SHE/ARL5A/TMTC2/GLUD1/ZFP1/TMEM43/TSC22D1/RTN4/STX2/HMGCS1/YPEL2/GATA3/LGALS3/ATP6AP2/FBXL5/DUSP3/CDKN2B/DHCR24/GNAQ/CRYZL1/TUBB6/CD69/TFRC/EML1/NDRG2/CCL2/ZFP36/CAV2
GSE13547_CTRL_VS_ANTI_IGM_STIM_ZFX_KO_BCELL_2H_UP	GSE13547_CTRL_VS_ANTI_IGM_STIM_ZFX_KO_BCELL_2H_UP	91	0.433855	1.73404	0.000294347	0.00443981	0.00325667	1067	tags=33%, list=13%, signal=29%	TPX2/PRC1/KIF11/HSP90B1/CCNA2/TPI1/LCN2/NUF2/CHEK1/CSK/KIF4A/GMPPA/CKS1B/NCAPG2/PLK1/HSPD1/LTF/ACSL5/SPC24/KIF14/AHSA1/INCENP/CBX5/MCM6/LIG1/LAG3/AK2/FKBP2/SSR1/PIGQ
GSE22432_PDC_VS_TGFB1_TREATEDCOMMON_DC_PROGENITOR_UP	GSE22432_PDC_VS_TGFB1_TREATEDCOMMON_DC_PROGENITOR_UP	108	0.416	1.69614	0.000295914	0.00444966	0.00326389	2325	tags=43%, list=27%, signal=31%	DPP9/PPAT/PPP1R14B/NSUN2/MRPS6/TPD52L2/DHX15/NDUFV1/LIG3/PAICS/TFDP1/AHSA1/CLPX/ABHD11/COG2/MTX2/NDUFS5/PCCB/SAR1B/PHGDH/SLC7A1/LRRC59/RSL1D1/UBE2J2/POP7/FKBPL/MRPL52/TUBB/CSNK2B/KLHDC4/SNF8/EIF4E/KHDRBS1/IL4I1/TAF2/PCBP2/SRFBP1/AFG3L2/MED8/NUP155/PCNA/NUP107/DDX31/SNRPB/PARS2/GTPBP3
GSE12963_UNINF_VS_ENV_AND_NEF_DEFICIENT_HIV1_INF_CD4_TCELL_UP	GSE12963_UNINF_VS_ENV_AND_NEF_DEFICIENT_HIV1_INF_CD4_TCELL_UP	65	0.476701	1.78443	0.000301914	0.00452592	0.00331983	1922	tags=40%, list=23%, signal=31%	BAIAP2L1/CLCN7/FAM50A/CACNB3/AXIN1/SFN/SLC35B3/ARFGEF2/TRIM26/ZCCHC9/SBF1/FAM83A/RPS14/IRX4/UBE2J2/IFNGR2/CHGB/AMH/CDYL/RPL18/ZBTB25/GLRB/FKBP14/IRF7/TH/TRIM52
GSE22886_NAIVE_TCELL_VS_NEUTROPHIL_DN	GSE22886_NAIVE_TCELL_VS_NEUTROPHIL_DN	95	-0.488777	-1.72909	0.000304737	0.00455272	0.00333948	2073	tags=48%, list=24%, signal=37%	GK/LIMK2/ARHGEF15/NCOA4/VNN2/RNF141/BCL6/GABARAP/LITAF/ECHDC3/RGN/NFE2/SLC22A4/SLITRK2/PTGS1/ATP6V1B2/SIGLEC5/CXCL1/LHX6/CD82/TNS1/ABHD5/LMBRD1/CHRDL1/BCL2A1/MNDA/TLR4/KCNJ15/FGF2/DENND3/CCL23/CSF3R/FCGR2A/MEGF9/CCL8/P2RY13/HEY1/TREM1/SASH1/MME/SDCBP/TLR8/PRKD1/PTGS2/IFNGR1/SLPI
GSE28726_NAIVE_VS_ACTIVATED_VA24NEG_NKTCELL_UP	GSE28726_NAIVE_VS_ACTIVATED_VA24NEG_NKTCELL_UP	123	0.385373	1.60099	0.00030557	0.00455272	0.00333948	1142	tags=26%, list=13%, signal=23%	HYOU1/KDELR2/SPINT2/FEN1/NFE2L3/TBL3/TNFRSF9/MIF/POU2AF1/PSMB5/ENO1/SNRPG/LSM7/PYCR1/ZBTB24/LRPPRC/ADSL/RPN2/TOMM40/PHB/ITPA/CDK4/GOT1/NOLC1/GAD1/ALG3/SEC61B/POLR2H/GTPBP6/XPOT/HSP90AB1/SLC25A16
GSE17974_1.5H_VS_72H_IL4_AND_ANTI_IL12_ACT_CD4_TCELL_DN	GSE17974_1.5H_VS_72H_IL4_AND_ANTI_IL12_ACT_CD4_TCELL_DN	108	0.414089	1.68835	0.000317698	0.00471898	0.00346144	1640	tags=31%, list=19%, signal=25%	HMGB3/CENPF/PRDX4/RAB26/TROAP/ISCA2/SFN/UCK2/MTA3/CENPM/ATIC/SLC9A3R1/STYXL1/MRPS15/POLR3K/DHTKD1/PHB/ZNF692/HOOK3/FAM120A/BRI3BP/UHRF1/CARM1/MAMDC4/NUDCD3/PSMB2/LRRC1/STX10/CDYL/MRPS34/ACOX3/MAD2L2/MRPS31
GSE28449_WT_VS_LRF_KO_GERMINAL_CENTER_BCELL_UP	GSE28449_WT_VS_LRF_KO_GERMINAL_CENTER_BCELL_UP	96	-0.4808	-1.70037	0.000319153	0.00472618	0.00346672	1510	tags=39%, list=18%, signal=32%	PIAS2/PFKFB3/SPRY2/CTSS/KCNS3/TNFRSF1B/SPTAN1/SERPINB8/TLR3/FZD1/INSIG1/TAX1BP3/ABHD5/FXR1/NR3C1/SIRPB1/IRAK3/CCR1/ESRRG/MCL1/RGS16/PEG10/CCL23/FOXF2/RND3/LAMA3/MAP3K8/RRAGD/NCF2/EFNB2/LEPR/TRPC6/CXCL5/OLR1/TMEM47/MGP/ADH1B
GSE3982_CENT_MEMORY_CD4_TCELL_VS_TH2_UP	GSE3982_CENT_MEMORY_CD4_TCELL_VS_TH2_UP	109	-0.474159	-1.72098	0.000324926	0.00479708	0.00351873	1836	tags=39%, list=22%, signal=31%	FRAT1/SLC14A1/FXYD3/HERC1/IL11RA/KBTBD2/ZBED5/BTG1/MMP24/ARHGEF3/MTRF1L/CHCHD7/CTSF/JMJD1C/PDE4B/MBP/RBL2/TRIM22/HLA-DPB1/TMEM43/DPEP2/CD44/TSC22D1/PTX3/SESN1/EXT2/EIF1/KLRF1/MACF1/MEGF9/BTN2A1/ANXA1/SOD3/DUSP1/CRYL1/CALM1/ZFP36L2/CTSO/NPR2/GIMAP5/C1orf115/PCOLCE2
GSE30971_CTRL_VS_LPS_STIM_MACROPHAGE_WBP7_HET_4H_DN	GSE30971_CTRL_VS_LPS_STIM_MACROPHAGE_WBP7_HET_4H_DN	115	-0.468953	-1.72058	0.000327242	0.00481669	0.00353311	1128	tags=30%, list=13%, signal=26%	CALCOCO1/CHN2/TUBA1A/MPP1/AP2A2/RNASE1/TM2D2/GLUD1/ZNF503/CD302/REV3L/SLC25A20/TEX2/CEBPD/MNDA/TLR4/RNF130/ANKS1A/RPS27L/MACF1/CSF3R/ABHD6/CRYL1/CD163/GPR65/C1orf162/JDP2/TACC1/S100A4/FCN1/EDNRB/VSIG4/CD9/CD36
GSE17974_CTRL_VS_ACT_IL4_AND_ANTI_IL12_12H_CD4_TCELL_DN	GSE17974_CTRL_VS_ACT_IL4_AND_ANTI_IL12_12H_CD4_TCELL_DN	109	0.401866	1.6436	0.000329048	0.00482867	0.0035419	1978	tags=43%, list=23%, signal=33%	HYOU1/GALE/SPINT2/FEN1/NFE2L3/TARBP2/ZNF593/PPP1R14B/MRPL17/FKBP4/UCK2/BYSL/GOT2/DNAJA3/RNF34/SMG5/TP53BP1/PAICS/HSPE1/CDK4/IER3/SLC7A1/RBM28/POLR2H/CSTF3/C1orf53/SPAG1/XPOT/FADD/MRPS26/POP7/DPH2/PSMB2/RNGTT/BAZ1B/ARMC6/TUBB/NIF3L1/SENP5/RCC1/GLB1/TRAF3/HCP5/NAB2/TMCO6/ARHGAP11A/VBP1
GSE36476_CTRL_VS_TSST_ACT_72H_MEMORY_CD4_TCELL_OLD_UP	GSE36476_CTRL_VS_TSST_ACT_72H_MEMORY_CD4_TCELL_OLD_UP	105	-0.482821	-1.73798	0.000331112	0.00484438	0.00355342	1735	tags=41%, list=20%, signal=33%	IL11RA/ZBTB20/ARHGEF3/JOSD1/NKTR/NR4A2/TBC1D4/PCF11/SCARB2/TLR3/CIRBP/DAB2/SECISBP2/PPP1CB/CHN2/TUBA1A/PRPH/PHF11/TXNIP/YPEL5/CEBPD/ZNF331/NLRP3/SAR1A/PLEKHA1/NR3C2/TSC22D3/ANXA1/CRY2/UBL3/FPR1/DUSP1/STOM/CD69/ZFP36L2/FOS/JUN/C4BPA/P2RX1/TCEAL2/C1orf115/TIMP3/SFTPC
GSE3982_EOSINOPHIL_VS_EFF_MEMORY_CD4_TCELL_UP	GSE3982_EOSINOPHIL_VS_EFF_MEMORY_CD4_TCELL_UP	129	-0.456591	-1.70883	0.000334937	0.00488567	0.00358371	1759	tags=38%, list=21%, signal=31%	CHMP5/REPS2/BCL3/HCLS1/C1D/DAPK1/JOSD1/IGFBP7/ADI1/NFE2/RPS6KA1/RIN3/TRIB1/LILRA2/CCPG1/CTSS/C3AR1/TNFRSF1B/PLSCR1/ATP6V1B2/TINF2/THBS1/PHACTR1/PPP1CB/ACOT9/USP15/SLA/ACSL1/CD302/BCL2A1/SORT1/ALOX5/SERINC1/TGFBR2/MMP25/SNN/PTAFR/UBE2B/DENND4A/GNAQ/DAPK2/FOS/GFOD1/SDCBP/KCNJ8/CD55/EPAS1/CXCL2/CA4
GSE7568_IL4_TGFB_DEXAMETHASONE_VS_IL4_TGFB_TREATED_MACROPHAGE_UP	GSE7568_IL4_TGFB_DEXAMETHASONE_VS_IL4_TGFB_TREATED_MACROPHAGE_UP	97	0.429173	1.74154	0.000337046	0.00489368	0.00358959	2519	tags=52%, list=30%, signal=37%	CDC20/PFKP/FASTKD3/MRPL17/SND1/SHMT2/NAT10/TYSND1/GFPT1/DNAJA3/AARSD1/MRPL49/NEK6/TIMM23/NETO2/PPM1G/HSP90AA1/CCT8/AHSA1/SNRPA1/RBM28/POLR2D/PSMC4/PSMD3/GUF1/THAP7/EFTUD2/NUP43/DYNLL2/MRPS31/PPIE/KLHDC4/TRMT1/UBAP2L/NOMO1/SHMT1/SNRPD1/NDUFA12/PDHX/GRWD1/PSMD7/QTRT1/NUP188/MRPL23/METAP2/EIF1AX/FUBP1/GRSF1/MDC1/MRPS7
GSE19198_6H_VS_24H_IL21_TREATED_TCELL_DN	GSE19198_6H_VS_24H_IL21_TREATED_TCELL_DN	118	-0.45974	-1.6946	0.0003385	0.00489368	0.00358959	1405	tags=30%, list=17%, signal=25%	MXD1/JMJD1C/SNTB2/TMEM37/RHOBTB1/SORBS3/MPP1/AP2A2/TNS1/ETV5/SNX1/CEBPD/RASSF2/YPEL2/ANKS1A/DIAPH2/EPS15/STAT5A/CCL23/SERPING1/DUSP3/FCGR2A/PMP22/TSC22D3/SSH2/FILIP1L/ABLIM3/PRKCE/CRYL1/SRPX/MYC/STARD13/VSIG4/GIMAP5/CLEC3B
GSE19772_CTRL_VS_HCMV_INF_MONOCYTES_UP	GSE19772_CTRL_VS_HCMV_INF_MONOCYTES_UP	125	-0.45367	-1.68601	0.000338249	0.00489368	0.00358959	1907	tags=44%, list=22%, signal=35%	NDFIP2/EPB41L2/BCL6/N4BP1/LITAF/ARL4D/SH3BP5/ABCG2/AKTIP/NRP1/CHCHD7/LAPTM4A/GABARAPL2/TMEM126A/KCTD12/KIT/UGP2/S100A1/HSD11B2/PLSCR1/SNAP23/RBL2/ASAH1/CD200/LYSMD2/CD81/HSDL2/MDFIC/ETS1/NAPSA/FGL2/NEDD9/TWSG1/ADIPOR2/PTPN13/GSTO1/TSC22D1/TFPI/SNX1/BCL2A1/RGS16/ANXA2/RHOQ/PRKCH/GABARAPL1/AKAP12/ANXA1/FCER1G/AHNAK/CASP1/TYROBP/CA2/DCN/CD9/ACADL
GSE3982_BASOPHIL_VS_TH2_DN	GSE3982_BASOPHIL_VS_TH2_DN	105	0.422976	1.72831	0.000340521	0.00489386	0.00358972	2246	tags=45%, list=26%, signal=33%	COL10A1/TMED3/HYOU1/NUSAP1/APEX1/ACTL6A/ELOVL6/PSMB5/KCNK1/ENO1/RSRC1/TTF2/ADRM1/HSPD1/TOMM40/TOMM34/SYTL2/PHB/DPP4/PSMC4/PLA2G4A/C17orf80/SPATS2/CSE1L/PSMB2/PARK7/RPS19/RPUSD2/DBT/ERCC6/SNUPN/EIF4E/SHARPIN/GLRX2/EEF2/HOOK2/DCPS/VBP1/IL2RA/CKAP2/WDR18/XPO1/SLAMF1/SDHC/PSMD7/TEX10/MRPL11
GSE37532_WT_VS_PPARG_KO_LN_TCONV_UP	GSE37532_WT_VS_PPARG_KO_LN_TCONV_UP	106	-0.471041	-1.70077	0.000340462	0.00489386	0.00358972	1713	tags=38%, list=20%, signal=30%	SVIL/FRMD6/MAP3K2/ZDHHC17/CDC14A/UTRN/SSBP2/SLC12A6/CTSS/MBP/FAM76B/ITM2A/PJA2/DOCK10/AP2A2/NCOA7/WDR17/KCNMB4/NR3C1/LANCL1/HECA/IRX2/LEFTY2/FILIP1/RNF130/YPEL2/SESN1/CLK1/BACH2/CAB39/PLEKHA1/CYGB/UBE2B/DCHS1/TM6SF1/SNRK/ARHGEF4/NCF2/CTSW/ACADL
GSE35685_CD34POS_CD38NEG_VS_CD34POS_CD10NEG_CD62LPOS_BONE_MARROW_UP	GSE35685_CD34POS_CD38NEG_VS_CD34POS_CD10NEG_CD62LPOS_BONE_MARROW_UP	147	-0.437218	-1.67341	0.000343507	0.00492225	0.00361054	1195	tags=26%, list=14%, signal=23%	DUSP16/ARL5A/GNAI1/ACOT9/GLUD1/ACYP2/IQGAP1/BMP5/ATP1B3/GSTO1/DNASE1L1/RTN4/ADCY9/CEBPD/NDFIP1/EIF1/CAB39/MYADM/CD47/EIF4EBP2/PRKCH/QDPR/PMP22/PPP2CB/ANXA1/TMBIM1/ALDH2/GNAQ/NFKBIZ/UBL3/AHNAK/EMP3/NEDD4L/CYB5A/LPL/CALCRL/CD9/EMP1
GSE3982_MAST_CELL_VS_BCELL_UP	GSE3982_MAST_CELL_VS_BCELL_UP	112	-0.470894	-1.71744	0.000354712	0.0050679	0.00371738	1739	tags=43%, list=21%, signal=35%	SORBS1/CEACAM8/GRB10/RNF146/IL1R1/SERINC3/F13A1/TBXAS1/DAPK1/ADI1/LAPTM4A/LIPA/SPRY2/EXTL2/PIK3R1/PCOLCE/RHOBTB1/ARRB1/MS4A4A/FYN/PAPSS1/ACOT9/MFGE8/CD44/TSC22D1/ST3GAL6/CST7/DCTN6/GSN/CCL23/NUPR1/DHCR24/CACNA2D2/GABARAPL1/ABHD6/AKAP12/FCER1G/ST7/PHACTR2/FBP1/ALDH1A1/CTSO/LEPR/TBX3/P2RX1/CCL2/S100A8/STX11
GSE26495_NAIVE_VS_PD1LOW_CD8_TCELL_DN	GSE26495_NAIVE_VS_PD1LOW_CD8_TCELL_DN	128	-0.448201	-1.67187	0.000356068	0.00507241	0.00372069	1454	tags=37%, list=17%, signal=31%	PRF1/PTGDR/TNFRSF1B/SNTB2/SLC27A3/RASSF1/MBP/NINJ2/DOK2/PRSS23/FYN/MCOLN2/JAZF1/CHN2/ACOT9/BTD/SFXN3/SLCO3A1/LGALS1/MAN1A1/TSPAN2/TOX/GZMH/TNFSF12/GZMA/CST7/ZDHHC14/ADCY9/MXRA7/DIAPH2/FAS/MATK/ANXA2/DENND3/PITPNA/SMAD7/STARD3NL/AHNAK/MAP3K8/STOM/GFOD1/CD58/OPTN/SRGN/ADRB2/GNLY/S100A4
GSE21063_3H_VS_16H_ANTI_IGM_STIM_NFATC1_KOBCELL_DN	GSE21063_3H_VS_16H_ANTI_IGM_STIM_NFATC1_KOBCELL_DN	93	0.430984	1.7236	0.000361864	0.00513995	0.00377023	1995	tags=44%, list=24%, signal=34%	CDC20/UBE2C/TPX2/FEN1/PRC1/NDUFS8/CDKN3/TNFRSF25/MIF/MKI67/ACBD3/HDGF/PLEKHF1/KIF14/GTF2IRD1/TNC/C1orf112/TMEM14C/ALG8/SLC7A1/NUDT3/RPL23A/PREB/FZD7/XRCC6/TGIF1/PAOX/BET1/MRPS5/GORASP2/VRK1/CERK/MNS1/SF3B3/SRP68/PCBP2/NMT1/RPUSD4/ARHGAP11A/MAP4K1/CKAP2
GSE29617_CTRL_VS_TIV_FLU_VACCINE_PBMC_2008_UP	GSE29617_CTRL_VS_TIV_FLU_VACCINE_PBMC_2008_UP	91	-0.488677	-1.7229	0.000368847	0.0052239	0.00383181	1427	tags=32%, list=17%, signal=27%	RICTOR/PLCL1/JMJD1C/EXOC8/ATF3/PDE4B/TIPARP/NFE2L2/KLHL15/NDEL1/NECAP1/ETF1/YPEL5/MMP25/FEM1C/CCNL1/JUND/CD69/OSM/G0S2/FOS/RGS2/SNRK/BTG2/HBEGF/LAMP3/LDB2/ZFP36/SLIT2
GSE26669_CTRL_VS_COSTIM_BLOCK_MLR_CD8_TCELL_UP	GSE26669_CTRL_VS_COSTIM_BLOCK_MLR_CD8_TCELL_UP	118	0.400408	1.66375	0.000372119	0.00525497	0.0038546	1174	tags=27%, list=14%, signal=24%	RAD51AP1/FEN1/PRDX4/SNRPC/KRT10/ZNF593/CCNA2/TPI1/ACOT11/TNFRSF9/APEX1/LSM4/ATIC/RSRC1/HPRT1/SLC25A13/PTGES2/TFDP1/NME1/CDK4/PSMA5/MRPS33/MTX2/ZNF207/TFB1M/FAM98C/PHGDH/AK2/RBM14/RPL7L1/TKT/MOV10
GSE36826_WT_VS_IL1R_KO_SKIN_STAPH_AUREUS_INF_UP	GSE36826_WT_VS_IL1R_KO_SKIN_STAPH_AUREUS_INF_UP	121	0.395553	1.63474	0.000377055	0.00530928	0.00389443	739	tags=21%, list=9%, signal=20%	SPP1/UBE2C/TK1/PARP1/TPX2/GALE/EIF4G3/NUSAP1/MKI67/KIF4A/ATP2A2/FH/NCAPG2/GPSM2/ATIC/SLC22A18AS/AATF/RANBP1/AARSD1/ISG15/PAICS/ILF2/HSPD1/WDR12/APOBEC3B/GOT1
GSE13946_CTRL_VS_DSS_COLITIS_GD_TCELL_FROM_COLON_UP	GSE13946_CTRL_VS_DSS_COLITIS_GD_TCELL_FROM_COLON_UP	110	-0.468753	-1.70863	0.000378481	0.005314	0.0038979	1683	tags=44%, list=20%, signal=35%	SYPL1/LY6H/ARHGAP18/SPTY2D1/GABARAPL2/ATP2B4/PRF1/PLSCR1/NPTN/NR1D2/PRKX/ITGAX/HIP1/MYO1F/CEACAM3/FGL2/ABHD5/NFIL3/LRRFIP2/S100A9/PHF11/ACOT7/PTPN13/CD44/COBLL1/CST7/IRAK3/ZYX/SNX10/GIMAP7/RAP2A/MYADM/CST3/DACH1/GABARAPL1/ANXA1/MPHOSPH6/AP1S2/AHNAK/CASP1/RGS2/SRGN/KCNJ8/S100A8/ACADL/IFNGR1/EMP1/GADD45B
GSE7852_THYMUS_VS_FAT_TCONV_DN	GSE7852_THYMUS_VS_FAT_TCONV_DN	121	-0.453842	-1.68977	0.000391806	0.00546956	0.004012	1410	tags=36%, list=17%, signal=31%	MAPRE2/STIM2/ATF3/NR1D2/MBP/HIP1/MYO1F/SLC38A2/PNMA1/MRPL16/CD82/MDFIC/LGALS1/BTG3/NFIL3/LUZP1/LATS2/TSC22D1/CST7/ITGA1/BCL2A1/AKAP13/ANTXR2/PTGER4/ANXA2/MYADM/DENND4A/TMBIM1/ABLIM3/NFKBIZ/ZCCHC14/RGS2/ANG/ARHGAP21/LDLR/EFNB2/RRAS/PROS1/PPP1R15A/FOSB/CFD/PTPRB/CAV1/GADD45B
GSE24634_NAIVE_CD4_TCELL_VS_DAY7_IL4_CONV_TREG_DN	GSE24634_NAIVE_CD4_TCELL_VS_DAY7_IL4_CONV_TREG_DN	126	0.395163	1.66719	0.00039117	0.00546956	0.004012	1263	tags=29%, list=15%, signal=25%	CDC20/PARP1/TPX2/KDELR2/FEN1/EZH2/PRC1/CRELD2/NUSAP1/WDR77/CENPE/CKS1B/LSM4/NIT2/STYXL1/RPL39L/PDIA6/PAICS/POLR3K/DHTKD1/NME1/PSMA5/GSTZ1/EXOSC4/CBX5/MCM6/AKR1A1/C1orf112/MRPS12/FIBP/TMEM106C/PREB/COASY/FUT8/IMMT/ACP2/PSMB2
GSE45739_UNSTIM_VS_ACD3_ACD28_STIM_NRAS_KO_CD4_TCELL_DN	GSE45739_UNSTIM_VS_ACD3_ACD28_STIM_NRAS_KO_CD4_TCELL_DN	112	-0.469075	-1.71081	0.000394491	0.00547567	0.00401649	1185	tags=47%, list=14%, signal=41%	GGA2/HLA-DMB/USP11/PDE4A/DYSF/CD8A/KLRD1/GTDC1/BNC2/ITGAM/SLC25A4/PTPN12/LITAF/UBB/HOMER1/TSPAN3/PALLD/PRF1/TLR3/HIP1/PHACTR1/PRSS23/FYN/KLRC4/P2RY14/GZMH/GZMA/CST7/PKIG/C1orf21/MXRA7/ROR1/PDLIM1/MATK/KLRF1/RGS9/RHOQ/CACNA2D2/AOAH/TCF4/DKK3/MAP3K8/GFOD1/GPR65/ABCB1/FEZ1/CTSW/ID2/ADRB2/GNLY/PTPRB/CAMK2N1/SPARCL1
GSE33425_CD161_INT_VS_NEG_CD8_TCELL_UP	GSE33425_CD161_INT_VS_NEG_CD8_TCELL_UP	138	-0.437615	-1.6572	0.000393776	0.00547567	0.00401649	1569	tags=30%, list=18%, signal=25%	LAPTM4A/KCTD12/PSMB9/PPP3CB/PLSCR1/RAB28/SLTM/ASAH1/OSTF1/DUSP16/ARL5A/ARRB1/PPP1CB/RSU1/CD82/MDFIC/NAPSA/FGL2/ADH5/RNF149/PTPN13/BCL2A1/HMGCS1/SNX10/NDFIP1/EPS15/ATP6AP2/ANTXR2/ANXA2/PLEKHA1/RHOQ/PRKCH/AKAP12/UBL3/AHNAK/IL7R/RGS2/SRGN/PLAC8/CA2/CD9/IFNGR1
GSE26488_CTRL_VS_PEPTIDE_INJECTION_OT2_THYMOCYTE_DN	GSE26488_CTRL_VS_PEPTIDE_INJECTION_OT2_THYMOCYTE_DN	116	-0.468764	-1.7206	0.000403064	0.00556297	0.00408052	1521	tags=34%, list=18%, signal=29%	SSBP2/CARD6/RICTOR/TNIK/MYO1G/RFK/CD200/NCOA1/MSN/ADAMTS6/CCND3/TUBA1A/IQGAP1/LMBRD1/LBH/GMFG/LGALS3/CTSH/SNX2/BACH2/DOCK11/AFF3/SSPN/MYADM/WASF2/PDE2A/EGR1/AHNAK/CD69/CITED2/FRY/ID1/EMP3/ID3/KLF6/KLF2/RNF122/CD55/PGAP1/GIMAP4
GSE36078_WT_VS_IL1R_KO_LUNG_DC_AFTER_AD5_INF_UP	GSE36078_WT_VS_IL1R_KO_LUNG_DC_AFTER_AD5_INF_UP	115	-0.465642	-1.70843	0.000402486	0.00556297	0.00408052	1334	tags=28%, list=16%, signal=24%	EIF4E3/TMEM37/ANXA6/RBL2/PRKX/METRNL/ITGAX/NUCB1/SH2D3C/MYO1F/SLCO3A1/LGALS1/P2RY14/NFIL3/GZMA/ITGA1/ZYX/LGALS3/CD47/ANXA1/TMBIM1/TYROBP/RGS2/TM6SF1/CTSW/BTG2/KCNJ8/ID2/RHOJ/CAMK2N1/IFNGR1/AQP4
GSE9988_ANTI_TREM1_VS_CTRL_TREATED_MONOCYTES_UP	GSE9988_ANTI_TREM1_VS_CTRL_TREATED_MONOCYTES_UP	121	-0.452075	-1.68319	0.000404547	0.00556766	0.00408396	1803	tags=40%, list=21%, signal=32%	ANKRD28/DUSP2/CTSL/SH3BP5/IL1R1/TAF9/EGR3/HOMER1/NR4A2/SPRY2/TRIB1/LONRF3/JMJD1C/ATF3/ATP6V1B2/MMP19/PHACTR1/SLC38A2/KLF10/RAB20/HAVCR2/TBC1D2/ETF1/NR3C1/USP53/ST3GAL6/F3/CEBPB/RYBP/TMEM70/DUSP3/RRAD/GPRC5A/DUSP1/EGR1/RRAGD/TFRC/GFOD1/PPARG/JUN/MT1E/EDN1/HBEGF/LPL/THBD/CXCL2/STARD8/PTGS2/GADD45B
GSE33292_WT_VS_TCF1_KO_DN3_THYMOCYTE_UP	GSE33292_WT_VS_TCF1_KO_DN3_THYMOCYTE_UP	115	-0.464997	-1.70606	0.000415575	0.00570332	0.00418347	1657	tags=33%, list=20%, signal=27%	RNF14/DAPK1/FLI1/DOCK9/IL16/RPS6KA1/MTMR6/MGLL/RNF13/TRIM22/CDKN2D/RHOBTB1/CTF1/ABCG1/MAN1A1/ADIPOR2/HCK/CEBPD/HLA-E/ARL3/ROR1/RGS16/SERINC1/EIF1/FAM8A1/CLK1/GLS/SMAD7/ENPP4/UBL3/CD69/OPTN/CD55/DNASE1L3/GPM6A/SPTBN1/ZFP36/CXCL2
GSE25085_FETAL_LIVER_VS_ADULT_BM_SP4_THYMIC_IMPLANT_DN	GSE25085_FETAL_LIVER_VS_ADULT_BM_SP4_THYMIC_IMPLANT_DN	81	0.456195	1.76785	0.000421189	0.00574781	0.0042161	2404	tags=53%, list=28%, signal=38%	HMGB3/FOXM1/RAD51AP1/EZH2/LMNB2/TNFRSF13B/CHEK1/REEP4/CENPE/CCNE2/ERGIC3/LSM4/AHCY/TMED4/STIL/PAICS/RPN2/SPC24/KIF18A/CBX5/UHRF1/NUCKS1/ULK1/RPA2/FBXL8/BCAP31/PMS2/VRK1/TPMT/IDH3G/GMNN/DDT/VKORC1/ARHGAP11A/STK38/ANP32E/NUP155/NUP107/EHMT2/USP3/TTC9C/POLD4/MR1
GSE17721_CTRL_VS_POLYIC_4H_BMDC_DN	GSE17721_CTRL_VS_POLYIC_4H_BMDC_DN	105	-0.478272	-1.72161	0.000424715	0.00574781	0.0042161	1988	tags=45%, list=23%, signal=35%	USP25/TDRD7/CASP4/CHD1/MS4A6A/FUNDC2/ASB3/MID1/NUDT9/N4BP1/DUSP2/XRN1/IL1RN/VCL/PSMB9/MITF/PALLD/ATF3/EXOC6/PDE4B/OSTF1/DAB2/SCHIP1/CD82/TNFSF9/NR3C1/SLC38A5/TSC22D1/TXNIP/RAB8B/CEBPD/CAPZA2/PPP2R5A/ZNFX1/PAG1/CSF3R/ABCC8/NUPR1/KDR/NR2F1/CCNL1/SSTR1/PPP1R15A/CCL2/PTGS2/CAV1/SFTPA1
GSE5589_IL6_KO_VS_IL10_KO_LPS_AND_IL10_STIM_MACROPHAGE_45MIN_DN	GSE5589_IL6_KO_VS_IL10_KO_LPS_AND_IL10_STIM_MACROPHAGE_45MIN_DN	105	-0.478117	-1.72105	0.000424715	0.00574781	0.0042161	1721	tags=40%, list=20%, signal=32%	KBTBD2/SH3BGRL2/UTRN/IL1RN/USP16/ECHDC1/IL16/NR1D2/MCOLN1/SCARB2/ATP6V1B2/LNX2/HARS2/TBC1D9/ABCG1/HSDL2/KLF10/ELF1/ICAM4/P2RY14/HSPA2/SLC25A20/SIRPB1/SORT1/SNX10/PTGER2/OSBPL11/ACP5/ANXA2/AXL/PRICKLE2/FILIP1L/HEY1/PDE3B/ASPA/LIMS2/NEDD4L/SMAD6/PLEKHH2/THBD/IL1A/FABP4
GSE13522_WT_VS_IFNAR_KO_SKING_T_CRUZI_Y_STRAIN_INF_UP	GSE13522_WT_VS_IFNAR_KO_SKING_T_CRUZI_Y_STRAIN_INF_UP	105	-0.478065	-1.72086	0.000424715	0.00574781	0.0042161	1632	tags=42%, list=19%, signal=34%	CPE/CD86/TSPAN13/TBC1D4/TIAM1/TRIB1/PARP9/MXD1/TIMP2/FZD6/SPTAN1/CD200/LYSMD2/HIVEP3/DUSP6/CD81/KLF10/MDFIC/NCOA7/TOX/NFIL3/GSTO1/TSNAXIP1/ADCY9/BCL2A1/MCL1/PLXDC2/NPDC1/YPEL2/PTGER2/ANXA2/PRKCH/PENK/P2RX7/NFKBIZ/AHNAK/GFOD1/ANG/FAM89A/GBP4/PLAC8/DPYSL2/EMP1/STX11
GSE17974_2H_VS_72H_UNTREATED_IN_VITRO_CD4_TCELL_DN	GSE17974_2H_VS_72H_UNTREATED_IN_VITRO_CD4_TCELL_DN	113	0.405509	1.66968	0.000424181	0.00574781	0.0042161	1370	tags=27%, list=16%, signal=23%	SPINT2/FEN1/PRDX4/MTFR1/CCNA2/CCNE2/MTA3/SHMT2/PAQR4/SLC9A3R1/HPRT1/STYXL1/STIL/VDAC3/SNRPD2/PAICS/POLR3K/IMPDH2/RECQL4/CBX5/ZDHHC13/CLNS1A/TFB1M/DNMT1/AK2/SLC37A4/CREB3/PHPT1/STAP2/DDIT4
GSE37605_NOD_VS_C57BL6_IRES_GFP_TREG_UP	GSE37605_NOD_VS_C57BL6_IRES_GFP_TREG_UP	78	-0.513704	-1.78043	0.00042615	0.00575125	0.00421863	1172	tags=33%, list=14%, signal=29%	NCOA1/NEBL/TSPAN2/IQGAP1/NR3C1/NDST1/FGR/ANTXR2/MMP25/LTBP4/RND3/ANXA1/PEAR1/EGR1/STOM/C1QB/RNF125/CGNL1/ARHGAP21/FRY/PLCD1/C1QA/NOTCH4/GPX3/SPOCK2/STX11
GSE19512_NAUTRAL_VS_INDUCED_TREG_DN	GSE19512_NAUTRAL_VS_INDUCED_TREG_DN	116	-0.468071	-1.71805	0.000435833	0.00586569	0.00430257	1519	tags=34%, list=18%, signal=29%	KCTD12/PIAS2/HEXB/CCPG1/TNFRSF1B/SPTAN1/TLR3/PRKX/GRIK3/INSIG1/SLC25A24/SLA/ABHD5/FXR1/CCL3/NR3C1/GSTO1/F3/SIRPB1/CEBPD/GSN/RGS16/RND3/UBE2B/LAMA3/NDRG4/AKAP12/TCF4/GNAQ/CASP1/CD58/LEPR/C4BPA/MYC/WIF1/OLR1/EPAS1/CXCL2/TMEM47/FCN3
GSE3039_CD4_TCELL_VS_B2_BCELL_UP	GSE3039_CD4_TCELL_VS_B2_BCELL_UP	108	-0.474971	-1.72095	0.000438987	0.00586572	0.0043026	731	tags=23%, list=9%, signal=21%	CFH/PDLIM1/MGST2/INPP1/ANXA2/SERPING1/FOXF2/RHOB/SSH2/SELP/PDE2A/ENPP4/EGR1/HAS2/MAFB/BTG2/CYP27A1/PPP1R15A/FOSB/FCN1/THBD/EPAS1/STX11/BTNL9/FABP4
GSE2405_HEAT_KILLED_VS_LIVE_A_PHAGOCYTOPHILUM_STIM_NEUTROPHIL_9H_DN	GSE2405_HEAT_KILLED_VS_LIVE_A_PHAGOCYTOPHILUM_STIM_NEUTROPHIL_9H_DN	106	-0.467112	-1.68659	0.000439623	0.00586572	0.0043026	1004	tags=26%, list=12%, signal=24%	BCAT1/ENPP2/SESTD1/HSPA2/F3/ADCY9/HMGCS1/SLC39A8/HOXA2/RAP2A/CPNE8/SERPING1/FEM1C/DSEL/ZNF438/LAMA4/STOM/BEX1/RBMS2/ESAM/PAPSS2/ANKRD29/NPNT/CES1/SLIT2/MGP/FHL1/TIMP3
GSE20715_0H_VS_48H_OZONE_LUNG_DN	GSE20715_0H_VS_48H_OZONE_LUNG_DN	120	0.394055	1.62531	0.000440652	0.00586572	0.0043026	998	tags=28%, list=12%, signal=25%	SPP1/UBE2C/TK1/TIMP1/KRT8/FEN1/PRC1/STIP1/RPS2/CRELD2/NUSAP1/CCNA2/PLOD1/BPNT1/LCN2/SPHK2/MRPS6/SFN/CCNE2/ERRFI1/DHX8/LDHA/RANBP1/PA2G4/ILF2/HSPD1/HSPE1/SLC35B1/SERPINH1/AHSA1/LIG1/REXO4/SEC61B/CSTF3
GSE12845_IGD_NEG_BLOOD_VS_NAIVE_TONSIL_BCELL_UP	GSE12845_IGD_NEG_BLOOD_VS_NAIVE_TONSIL_BCELL_UP	128	0.378969	1.60556	0.000440652	0.00586572	0.0043026	1409	tags=34%, list=17%, signal=28%	NDUFS8/NFE2L3/DAP/RUVBL1/GOLPH3L/ZNHIT1/SCAMP3/ACBD3/PSMB5/SNRPA/FKBP11/IDH2/SNRPG/ADA/ADRM1/STOML2/SLC25A1/MRPS15/CIAO1/DNAJC3/ATF6/LILRB4/PABPC4/ITM2C/UFC1/ALG8/SEC61B/BSCL2/GTF2E2/BAIAP3/SSR1/ASNS/TMED9/RASGRP1/PREB/FLAD1/PSMB7/SPATS2/PSMB2/ALDOB/TM9SF1/BET1/TST
GSE19825_CD24LOW_VS_IL2RA_HIGH_DAY3_EFF_CD8_TCELL_DN	GSE19825_CD24LOW_VS_IL2RA_HIGH_DAY3_EFF_CD8_TCELL_DN	119	0.407898	1.68249	0.00044539	0.00591264	0.00433701	1371	tags=33%, list=16%, signal=28%	GCAT/STK39/RAD51AP1/PRDX4/CHTF18/CLDN12/COL6A3/LIG3/GPSM2/KHSRP/PLK1/AHCY/HPRT1/NUDC/NT5C2/RANBP1/AARSD1/UBE3C/XBP1/STOML2/PFKL/PAICS/BOLA3/NUP85/MAPK6/NUBPL/WDR12/CDK4/IPO9/CLPX/LZIC/MRPS2/WDR4/CCDC127/ZBED4/VKORC1L1/MCM10/SUZ12/AGPAT5
GSE46242_TH1_VS_ANERGIC_TH1_CD4_TCELL_WITH_EGR2_DELETED_DN	GSE46242_TH1_VS_ANERGIC_TH1_CD4_TCELL_WITH_EGR2_DELETED_DN	98	-0.485213	-1.72675	0.000448065	0.00591975	0.00434222	1601	tags=36%, list=19%, signal=29%	ABCG2/IGFBP7/VCL/PTGFR/CMTM8/NDUFA4/MRPL34/CALCOCO2/TIPARP/DOK2/OPN3/PODXL/NUCB1/ATP11B/RTN4/PTX3/SNX1/PECR/DYNC1LI1/DOCK11/MEGF9/CD47/GNAQ/IL7R/STAC/SLC35A1/C1orf162/ANXA5/NPR2/TRPV2/ADRB2/SCEL/CA4/PCOLCE2/ADH1A
GSE20727_CTRL_VS_ROS_INHIBITOR_TREATED_DC_UP	GSE20727_CTRL_VS_ROS_INHIBITOR_TREATED_DC_UP	121	0.391692	1.61879	0.000448355	0.00591975	0.00434222	1944	tags=44%, list=23%, signal=34%	PPAT/KDELR3/FASTKD3/MTFR1/GAPDH/LAX1/GOLPH3L/MIF/RDH10/CCNE2/DAXX/SDF2L1/AACS/GOT2/HDGF/ADRM1/TMCO1/AURKB/MRPS15/IGF1/KRTCAP2/GOLGA3/SPC24/CDK4/PSMA5/ISOC2/PFDN6/HMBS/UHRF1/YIPF1/ALG8/CDC34/SSR1/PSMC4/MRPL37/ZDHHC9/UBE2J1/IBTK/GNL2/SLC30A5/IDH3G/NDUFB10/NDUFB4/GMNN/CDR2/COPZ1/MRPL51/SHC1/SIL1/TSFM/CBR1/SLC39A9/DENND1B
GSE40274_CTRL_VS_FOXP3_AND_EOS_TRANSDUCED_ACTIVATED_CD4_TCELL_UP	GSE40274_CTRL_VS_FOXP3_AND_EOS_TRANSDUCED_ACTIVATED_CD4_TCELL_UP	99	-0.479675	-1.71195	0.000454132	0.00597981	0.00438628	1325	tags=26%, list=16%, signal=22%	TMEM9B/ST3GAL1/SPIRE1/PODXL/CD81/RSU1/ETS1/FGL2/ANPEP/SGK3/COBLL1/YPEL2/SORT1/CLEC9A/PHACTR2/STOM/MSR1/AQP1/TRPV2/CD300C/HSD11B1/KLF2/HBEGF/IL1RL1/STARD8/SLPI
GSE360_L_DONOVANI_VS_L_MAJOR_DC_DN	GSE360_L_DONOVANI_VS_L_MAJOR_DC_DN	109	-0.469277	-1.70325	0.000467421	0.0061217	0.00449036	1807	tags=36%, list=21%, signal=29%	ISCU/SLC25A12/UBB/SVIL/ALDH3B1/CCL21/FOLR1/TAF9/HCG9/UGP2/TRIB1/CACNA1H/ATF3/MEOX1/VAT1/SORBS3/USP15/HSDL2/RNF10/GPR50/PTPN13/TNR/ARRB2/BCL2A1/PEG10/SGCG/DENND4A/GALC/DUSP1/KLF6/RRAS/HSD11B1/CPA3/VWF/S100A8/VSIG4/ZFP36/CDH5/ADH1A
GSE33425_CD161_INT_VS_NEG_CD8_TCELL_DN	GSE33425_CD161_INT_VS_NEG_CD8_TCELL_DN	134	-0.444341	-1.67448	0.00046695	0.0061217	0.00449036	1258	tags=28%, list=15%, signal=25%	TIPARP/RFK/WBP4/ARRB1/ASNSD1/RSU1/MDFIC/RAB31/ETS1/NAPSA/PKIG/MGAT1/HCK/MCL1/NDST1/SLC7A7/SNX10/CTSH/EPS15/SNX2/ANXA2/SSPN/MYADM/RHOQ/TCF4/ANXA1/UBL3/AHNAK/MAP3K8/TUBB6/SRGN/SACM1L/PLAC8/S100A4/LMO7/KLF4/CD9/ACADL
GSE29615_CTRL_VS_LAIV_FLU_VACCINE_PBMC_UP	GSE29615_CTRL_VS_LAIV_FLU_VACCINE_PBMC_UP	84	-0.488342	-1.71505	0.000470154	0.006141	0.00450451	757	tags=25%, list=9%, signal=23%	KCNJ15/FAM8A1/MMP25/SERPING1/LRRC8A/NDRG4/HEY1/SOD3/IFI27/NTNG1/COLEC12/C4BPA/KCNJ8/VAPA/LMCD1/RAMP2/LAMP3/THBD/IL6/CA4/HBB
GSE25088_WT_VS_STAT6_KO_MACROPHAGE_IL4_STIM_DN	GSE25088_WT_VS_STAT6_KO_MACROPHAGE_IL4_STIM_DN	102	0.414459	1.69278	0.000493835	0.00643306	0.00471875	1165	tags=32%, list=14%, signal=28%	CENPF/CDC20/TK1/RAD51AP1/EZH2/PRC1/SMARCA4/KIF11/TROAP/TNFRSF21/NUSAP1/CDKN3/HELLS/PRSS8/CHAF1A/MKI67/KIF4A/NCAPG2/PAQR4/PTTG1/GPSM2/ADA/PAICS/KIF14/MCM6/PRKDC/DNMT1/PHGDH/BAIAP3/SPAG1/DONSON/CKAP5/REPIN1
GSE12366_GC_VS_MEMORY_BCELL_DN	GSE12366_GC_VS_MEMORY_BCELL_DN	121	-0.447265	-1.66528	0.000500107	0.0064974	0.00476594	1567	tags=37%, list=18%, signal=31%	DUSP22/POLK/EGR3/POU6F1/CLIP1/ZNF274/SLC12A6/RIN3/ZNF559/TGOLN2/SERPINB6/PDE4B/EFEMP2/ASAH1/TRIM22/RAB37/MYO1F/PTPN1/DOCK10/PTPRO/COL4A3/RPL35A/LIX1L/PDGFRB/TXNIP/CFLAR/SESN1/CCND2/NDFIP1/ANTXR2/MACF1/SNN/PLEKHA1/EIF4A2/TSC22D3/RHOB/DUSP1/TSPYL1/ZFP36L2/GPR65/CRTAP/FOSB/KLF2/CD55/IFNGR1
GSE3982_BASOPHIL_VS_CENT_MEMORY_CD4_TCELL_UP	GSE3982_BASOPHIL_VS_CENT_MEMORY_CD4_TCELL_UP	117	-0.453834	-1.6745	0.000510081	0.00660935	0.00484805	2138	tags=44%, list=25%, signal=33%	SLC44A1/EVI2B/ZDHHC3/HHEX/IFITM2/PLAA/LYZ/DAZAP2/HSD17B4/GABARAP/PTPN12/KBTBD2/RUSC2/SVIL/SWAP70/TAF9/VCL/FLI1/KIT/MXD1/RHOA/DCTN3/OPN3/TLE4/MAN1A1/P2RY14/CD33/PLAGL1/AZI2/ABHD5/RNF10/LMBRD1/DPEP2/LUZP1/SF3B5/RNF130/PPP2R5A/GSN/SERINC1/RHOQ/BTN2A1/ANXA1/ALDH2/GALC/RRAGD/TM6SF1/GPR65/FRY/CHPT1/TLR8/CAV2
GSE22886_NAIVE_CD4_TCELL_VS_48H_ACT_TH1_DN	GSE22886_NAIVE_CD4_TCELL_VS_48H_ACT_TH1_DN	114	0.399335	1.64394	0.000516138	0.00667008	0.00489261	2314	tags=45%, list=27%, signal=33%	STIP1/MCM3/PFKP/ZNF593/FASTKD3/MRPL17/TPI1/IDH1/UBE2I/MRPL13/ATP2A2/NDUFV1/CKS1B/LSM4/UQCRH/RNF34/TMCO1/HMBS/SNRPA1/DONSON/CYP1B1/FADD/IMMT/FKBPL/TRIP12/PRDX1/PSMD2/PARK7/ARNTL2/PKMYT1/TUBB/MRPL22/CHCHD2/MRPL35/GMNN/GNPAT/GLRX2/PSMD8/NDUFS3/BATF/SNRPD1/MPDU1/DCPS/MTHFD2/STAMBP/MRPL18/PSMD14/NUP107/SNRPB/DPAGT1/CDK7
GSE18791_UNSTIM_VS_NEWCATSLE_VIRUS_DC_10H_DN	GSE18791_UNSTIM_VS_NEWCATSLE_VIRUS_DC_10H_DN	108	-0.471805	-1.70948	0.000531403	0.006849	0.00502384	1434	tags=32%, list=17%, signal=27%	PARP9/EXTL2/PLSCR1/PDE4B/TLR3/EFEMP2/TRIM22/LYSMD2/FAM43A/CXCL1/OASL/IL15RA/MAML2/NEDD9/PHF11/C21orf91/FGFR3/CASP5/ZNFX1/FAS/SERPING1/SAMD9L/SLC31A2/NFKBIZ/GSTM3/MAP3K8/TNFSF10/SASH1/NEXN/GBP4/PGAP1/PTGS2/IL6/GADD45B/STX11
GSE39556_UNTREATED_VS_3H_POLYIC_INJ_MOUSE_CD8A_DC_DN	GSE39556_UNTREATED_VS_3H_POLYIC_INJ_MOUSE_CD8A_DC_DN	116	-0.465272	-1.70778	0.00053414	0.006849	0.00502384	1843	tags=40%, list=22%, signal=31%	COMT/LILRB2/TBXA2R/ARL6IP5/F13A1/IGFBP7/LAPTM4A/ATP2B4/AUH/LIPA/LILRA2/KCNS3/SERPINB6/PLSCR1/PDE4B/CALCOCO2/GBP1/ITGA5/ITPR1/FYN/USP15/KLF10/PRMT2/TMEM87A/P2RY14/ACSL1/ABLIM1/NR3C1/GAB2/ST3GAL6/MYLK/GSN/PTGER2/LST1/SERPING1/GLS/AKAP12/MMRN1/GNAQ/UBL3/GYPC/GJA5/AK1/TSPAN7/GNG11/ADH1A
GSE24142_EARLY_THYMIC_PROGENITOR_VS_DN2_THYMOCYTE_ADULT_UP	GSE24142_EARLY_THYMIC_PROGENITOR_VS_DN2_THYMOCYTE_ADULT_UP	127	-0.444357	-1.6558	0.000534199	0.006849	0.00502384	2120	tags=42%, list=25%, signal=32%	EVI2B/ARHGAP6/HHEX/BBX/KLRD1/CCND1/MYLIP/GLIPR1/FES/HLA-DRB1/PARP8/BCL6/PTPN12/ZBTB20/IL1R1/VCL/CD86/CTSS/B4GALT6/CD300LF/CD81/PKD2/SLCO3A1/RAB31/P2RY14/CD33/ACSL1/SPOP/RNF149/C21orf91/ZNF503/TSC22D1/HCK/MYLK/FFAR2/PTGER2/MAP4K5/TGFBR2/ANTXR2/MYADM/FCGR2A/RHOQ/ANXA1/PEAR1/PRKCE/CD34/TYROBP/SASH1/CD52/ID2/S100A4/CA2/LPL
GSE40274_CTRL_VS_XBP1_TRANSDUCED_ACTIVATED_CD4_TCELL_UP	GSE40274_CTRL_VS_XBP1_TRANSDUCED_ACTIVATED_CD4_TCELL_UP	104	-0.475981	-1.70981	0.00054	0.0068736	0.00504189	1661	tags=34%, list=20%, signal=27%	PSAP/UTRN/TLN1/KCTD12/EHD3/ANXA6/RNF13/ST3GAL1/SERPINB8/TLR3/UBE2E2/ARRB1/RAB31/CD33/PDE5A/YPEL5/RIN2/NDST1/ALOX5/PPBP/CTSH/ANTXR2/CSF3R/LRRK2/SMAD4/ENPP4/UBL3/AHNAK/MAP3K8/S100A4/SCEL/GIMAP4/CYB5A/CALCRL/CDH5
GSE7460_TCONV_VS_TREG_THYMUS_DN	GSE7460_TCONV_VS_TREG_THYMUS_DN	112	-0.464248	-1.69321	0.000540351	0.0068736	0.00504189	1410	tags=38%, list=17%, signal=32%	KLRG1/AK3/MAF/SLC14A1/SH3BGRL2/NRP1/CHCHD7/TSPAN13/MAPRE2/MXD1/TNFRSF1B/PLSCR1/ARL5A/MDFIC/PLAGL1/FGL2/ACOT7/GSTO1/SNX3/PGLYRP1/BCL2A1/RAB8B/PECR/CEBPB/LIMA1/RGS16/SNX10/PTGER2/LGALS3/PTGER4/MYADM/GABARAPL1/PENK/MAP3K8/SRGN/GBP4/RRAS/S100A4/PLA2G4F/IFNGR1/KLF9/STX11
GSE36888_UNTREATED_VS_IL2_TREATED_STAT5_AB_KNOCKIN_TCELL_6H_UP	GSE36888_UNTREATED_VS_IL2_TREATED_STAT5_AB_KNOCKIN_TCELL_6H_UP	106	-0.462867	-1.67126	0.000538784	0.0068736	0.00504189	2191	tags=44%, list=26%, signal=33%	PLAGL2/SYT17/SLC16A10/LIMK2/ZC3H12A/LILRA6/LRRC4/VNN2/MBOAT2/HAS1/SUSD1/MAF/N4BP1/RPGR/CHCHD7/LILRB3/PFKFB3/MXD1/TNFRSF1B/PLSCR1/MYO1G/TRIP10/THBS1/RAB31/WDR17/S100A9/ESRRG/HCK/EMILIN2/SLC7A7/CASP5/RYBP/CAB39/FCGR2A/MEGF9/CD47/PMP22/NFKBIZ/FPR1/SASH1/JAM2/CYP3A5/LILRA5/PLAC8/MS4A7/S100A8/C1orf115
GSE19888_CTRL_VS_A3R_INHIBITOR_TREATED_MAST_CELL_DN	GSE19888_CTRL_VS_A3R_INHIBITOR_TREATED_MAST_CELL_DN	110	-0.462803	-1.68694	0.000549616	0.00695514	0.0051017	1836	tags=52%, list=22%, signal=41%	ITGB1/WASL/ATP2B1/MARCKS/ZBTB10/BAZ2B/RPS11/PNRC1/PLAUR/PNPLA8/TCP11L2/HLA-DRA/TNFRSF14/ARID5B/GKAP1/FRAT1/BCL6/PAIP2/SIRT1/ZBTB20/BTG1/AKT3/DUSP22/PIAS2/TRIM23/CCPG1/NR1D2/RABEP1/THBS1/SLC43A2/CALCOCO1/RALA/LAPTM5/HECA/YPEL5/NLRP3/RAB11FIP2/SERINC1/PPBP/DACH1/YPEL4/UBL3/PDE3B/DUSP1/TSPYL1/ZCCHC14/IL7R/G0S2/CSTA/RGS2/ABCB1/FRY/NCF2/SRGN/ZFP36/IFNGR1/HBB
GSE3982_MAST_CELL_VS_MAC_DN	GSE3982_MAST_CELL_VS_MAC_DN	118	-0.454901	-1.67676	0.000548824	0.00695514	0.0051017	1489	tags=28%, list=18%, signal=23%	MITF/RABGGTB/CTSS/PTMS/KMO/SERPINB8/HIVEP3/DAB2/AOX1/CSPG4/ADH5/EPB41L3/STX2/TEX2/RAB8B/CAPZA2/PILRA/FDX1/MATK/CD47/RHOQ/RP2/PHACTR2/ENG/TUBB6/OPTN/JUN/CXCL5/GIMAP5/EPAS1/CD36/PCOLCE2/FABP4
GSE18893_TCONV_VS_TREG_2H_TNF_STIM_DN	GSE18893_TCONV_VS_TREG_2H_TNF_STIM_DN	116	-0.464964	-1.70665	0.000553801	0.00698994	0.00512723	2336	tags=46%, list=28%, signal=34%	BAZ2B/AFF4/ZNF701/PNRC1/GOLGA7/TCEAL3/PNPLA8/TCP11L2/TNFRSF14/DAZAP2/GKAP1/GPR155/BCL6/BTN3A2/PTPN12/TMCC3/RNF146/MAP3K2/ZDHHC17/BTG1/CDC42EP3/CCPG1/SERPINA1/BTN3A1/STK4/SCML1/THBS1/FAM43A/CNN3/LBH/PHF11/LATS2/HECA/BTN3A3/YPEL5/CEBPB/ZNF333/NLRP3/SERINC1/AKAP13/TRAK1/SSH1/BTN2A1/UBL3/TREM1/CSTA/FRY/SLC35A1/C1orf162/PLAC8/GIMAP8/MS4A7/ZFP36
GSE22601_CD4_SINGLE_POSITIVE_VS_CD8_SINGLE_POSITIVE_THYMOCYTE_UP	GSE22601_CD4_SINGLE_POSITIVE_VS_CD8_SINGLE_POSITIVE_THYMOCYTE_UP	120	0.387878	1.59983	0.000557636	0.00702016	0.00514939	1708	tags=33%, list=20%, signal=27%	CCNE1/FEN1/NEK8/TARBP2/DAP/KIF23/SUMO3/MTBP/ERGIC3/ZMYM1/KIFC1/KHSRP/FAAH/AHCY/PAXIP1/DARS2/HSPD1/BRD9/RPUSD1/GEMIN6/PSMA5/RCC2/SLC36A4/CPD/TRIM24/SOD1/FKBP2/MRPS35/CDK10/RNASEH2A/PAOX/TBX21/NUP160/DYNLL2/APRT/DHFR/MBD4/CD5/RGS3/PTP4A3
GSE25087_TREG_VS_TCONV_ADULT_UP	GSE25087_TREG_VS_TCONV_ADULT_UP	101	-0.480329	-1.71284	0.00056595	0.00710646	0.00521269	1639	tags=41%, list=19%, signal=33%	UTRN/HDAC4/ATP2B4/NR4A2/RGS12/CDC42EP3/TNFRSF1B/FBXO3/SNTB2/MEOX1/TIFA/TIPARP/DOK2/FAM43A/CCDC50/FYN/SLC25A24/SLCO3A1/IQGAP1/FGL2/CBLL1/CST7/RAB11FIP1/RBMS3/GATA3/EPS15/ANXA2/B3GALT2/CDKN2B/GABARAPL1/SSH1/CHN1/PHACTR2/CASP1/CD58/OPTN/CRTAP/SRGN/ANXA5/S100A4/HPGD
GSE21379_WT_VS_SAP_KO_TFH_CD4_TCELL_UP	GSE21379_WT_VS_SAP_KO_TFH_CD4_TCELL_UP	111	-0.457539	-1.67194	0.000568542	0.00712066	0.00522311	879	tags=26%, list=10%, signal=24%	CD302/TFPI/DOCK6/ARHGAP29/NPDC1/LIMA1/SH3D19/FCGR2A/RND3/AXL/AKAP12/SELP/KDR/ICAM2/GALC/FGD5/ESAM/CYP27A1/WIF1/RHOJ/SOX18/ADCY4/GIMAP4/AK1/LDB2/CDH5/TEK/GNG11/FHL1
GSE10273_LOW_IL7_VS_HIGH_IL7_AND_IRF4_IN_IRF4_8_NULL_PRE_BCELL_UP	GSE10273_LOW_IL7_VS_HIGH_IL7_AND_IRF4_IN_IRF4_8_NULL_PRE_BCELL_UP	97	0.421646	1.711	0.000574261	0.00717385	0.00526212	1166	tags=31%, list=14%, signal=27%	HYOU1/PRDX4/SMARCA4/LMNB2/SSRP1/PAFAH1B3/SUMO3/CHEK1/PHKA1/POU2AF1/KIFC1/HDGF/TIMM8A/ADA/RANBP1/AARSD1/SCNN1A/SLC25A1/CTSE/CXXC5/MAPK6/PPM1G/CDK4/RCC2/SOX12/C1orf112/MUTYH/TMEM106C/CKAP4/SMARCC1
GSE36476_CTRL_VS_TSST_ACT_40H_MEMORY_CD4_TCELL_YOUNG_UP	GSE36476_CTRL_VS_TSST_ACT_40H_MEMORY_CD4_TCELL_YOUNG_UP	122	-0.43608	-1.62518	0.000579688	0.00722312	0.00529827	2061	tags=45%, list=24%, signal=35%	CHD1/DNAJB1/ARID5B/MYLIP/DAZAP2/FGF9/KLRG1/FRAT1/ZNF14/IL11RA/TSPYL4/BTG1/HDAC4/PCF11/CTSF/TMEM127/MAPRE2/TNIK/PIK3R1/TMEM41B/TIPARP/CIRBP/PXN/PPP1CB/NDEL1/LAPTM5/TOX/DPEP2/RPL35A/HECA/TXNIP/YPEL5/ZNF331/CFH/NLRP3/RAB11FIP2/LEPROTL1/FAM8A1/PTGER4/CLK1/NR3C2/TSC22D3/ANXA1/CCNL1/CRY2/UBL3/DUSP1/TSPYL1/CD69/ZFP36L2/FOS/JUN/PLAC8/FOSB/KLF2
GSE360_CTRL_VS_L_DONOVANI_DC_DN	GSE360_CTRL_VS_L_DONOVANI_DC_DN	109	-0.466309	-1.69248	0.00058676	0.00729259	0.00534923	1031	tags=28%, list=12%, signal=24%	DLEC1/IL15RA/CCL3/ACOT7/FST/CST7/MT2A/TFPI/CEBPD/PTGER2/SLC39A8/SLC16A5/CCL23/FCGR2A/TJP1/RHOQ/NR3C2/NR2F1/PDE2A/SMAD7/GYPC/CD34/G0S2/EMP3/HBEGF/ANGPT1/LAMP3/CYB5A/SLPI/STX11
GSE7509_UNSTIM_VS_FCGRIIB_STIM_DC_DN	GSE7509_UNSTIM_VS_FCGRIIB_STIM_DC_DN	104	-0.474245	-1.70357	0.000593664	0.00734094	0.00538469	1505	tags=33%, list=18%, signal=27%	PSMB9/PRF1/RAB11A/DPYD/EIF4E3/MYO1G/ICAM1/VPS11/TSPO/PRPH/IL15RA/FGL2/GZMA/GMFG/CST7/MCL1/MLKL/RGS16/CTSH/PRKCH/CST3/CCL8/AHNAK/STOM/CD69/CASP1/TNFSF10/CLIC4/CTSW/ID2/TRPV2/GIMAP4/IFNGR1/SLCO2A1
GSE22935_UNSTIM_VS_48H_MBOVIS_BCG_STIM_MYD88_KO_MACROPHAGE_UP	GSE22935_UNSTIM_VS_48H_MBOVIS_BCG_STIM_MYD88_KO_MACROPHAGE_UP	100	-0.467247	-1.66366	0.000593061	0.00734094	0.00538469	1205	tags=28%, list=14%, signal=24%	PJA2/PURA/RPL37A/POMC/OASL/CSPG4/TXNIP/ADCY9/FILIP1/MXRA7/ACAT1/FFAR2/PLA1A/RGS2/PPARG/ID1/LEPR/CDO1/NPR2/GAS1/REM1/PDGFB/CFD/LPL/CAMK2N1/CES1/CYP4B1/TSPAN12
GSE20715_0H_VS_24H_OZONE_LUNG_UP	GSE20715_0H_VS_24H_OZONE_LUNG_UP	129	-0.448792	-1.67964	0.000596501	0.00735735	0.00539673	1311	tags=30%, list=15%, signal=26%	MYO1G/MGLL/SCN7A/CYB5R3/MYO1F/GAB1/MPP1/TANC1/ETS1/CLEC7A/S100A9/HCST/SLC38A5/CSRP1/FXYD1/YPEL5/DCTN6/EMP2/PTGER2/SNX2/BACH2/ADRB1/SLC40A1/MEOX2/USHBP1/SPRYD3/EPB41L5/KDR/ICAM2/TNFSF10/TYROBP/RGS2/TRPV2/TBX2/S100A8/CA2/CDH5/CD36/GNG11
GSE4748_CTRL_VS_LPS_AND_CYANOBACTERIUM_LPSLIKE_STIM_DC_3H_UP	GSE4748_CTRL_VS_LPS_AND_CYANOBACTERIUM_LPSLIKE_STIM_DC_3H_UP	127	-0.442655	-1.64946	0.000598174	0.00735936	0.0053982	1061	tags=32%, list=13%, signal=29%	ESD/WDR36/MITF/CD53/TGFB1I1/PDE4B/BDNF/DAB2/C1QTNF1/NFYB/ENPP2/SLC44A2/GSTO1/RIN2/PLXDC2/RGS5/PHYHD1/RGS16/SH3D19/ANTXR2/RAP2A/CLK1/DNAJB4/CAB39/WASF2/MATN2/AKAP12/ACTG2/ANXA1/LAMA4/PPP1R3C/JAM2/CXCL12/AQP1/KLF2/BMP6/IL1RL1/CES1/SLIT2/PCOLCE2/ANKRD1
GSE14413_UNSTIM_VS_IFNB_STIM_RAW264_CELLS_DN	GSE14413_UNSTIM_VS_IFNB_STIM_RAW264_CELLS_DN	36	-0.612283	-1.85741	0.000600982	0.00737527	0.00540987	636	tags=25%, list=7%, signal=23%	MMP25/CD34/CLEC1A/COX4I2/HOXA5/IL1A/FHL1/AGER/ANKRD1
GSE17974_CTRL_VS_ACT_IL4_AND_ANTI_IL12_24H_CD4_TCELL_UP	GSE17974_CTRL_VS_ACT_IL4_AND_ANTI_IL12_24H_CD4_TCELL_UP	112	-0.462014	-1.68506	0.00061328	0.00750729	0.00550671	1985	tags=45%, list=23%, signal=35%	LYZ/MYLIP/PDCL/VNN2/TPM2/ITGAM/PARP8/ALKBH7/IL11RA/FBXO33/TSPYL4/SPTY2D1/ITPKB/NR4A2/PFKFB3/ASAH1/MYO1F/ZNF329/ENPP2/TOX/ST6GALNAC3/RNF10/MAML2/DPEP2/PTPN13/TSC22D1/TXNIP/YPEL5/FBXO7/YPEL2/ITGA6/FAM8A1/BACH2/FBXL5/PLEKHA1/GABARAPL1/TSC22D3/CGRRF1/NFKBIZ/DUSP1/IL7R/CITED2/ARHGAP21/NAP1L5/BMPR2/KLF2/SPTBN1/GPX3/PTGS2/SOX7
GSE2770_IL12_VS_TGFB_AND_IL12_TREATED_ACT_CD4_TCELL_48H_UP	GSE2770_IL12_VS_TGFB_AND_IL12_TREATED_ACT_CD4_TCELL_48H_UP	113	-0.461202	-1.6852	0.000619011	0.00755845	0.00554423	1871	tags=42%, list=22%, signal=33%	AK3/SUSD1/STK40/MAN1C1/CD2/ALDH3B1/ABCG2/PSAP/ARHGAP18/CARD6/KCTD10/TMEM9B/ANXA6/KMO/FAM43A/PLCD3/ASNSD1/MCOLN2/CSPG4/ACSL1/ARPC2/SLC44A2/SPI1/GMFG/ST3GAL6/HECA/YPEL2/GSN/EHD2/CAT/MGST2/SLC39A8/ACP5/STAT5A/DUSP3/PLEKHA1/PPP2CB/GALC/GYPC/CORO1C/RNF125/TM6SF1/LIFR/TPST2/CALCRL/HBG2/CD36
GSE22432_MULTIPOTENT_PROGENITOR_VS_CDC_DN	GSE22432_MULTIPOTENT_PROGENITOR_VS_CDC_DN	115	0.391453	1.6086	0.000628773	0.00765845	0.00561759	1765	tags=33%, list=21%, signal=27%	PGM2L1/UBE2T/COL5A1/DKC1/KIF23/HELLS/RUVBL1/SEC61A1/FH/NAT10/HPRT1/AATF/RANBP1/PA2G4/ANKRD39/ZNF692/GEMIN6/POMGNT1/CCT8/SLC4A3/CALU/LIG1/MYO1E/SLC7A1/SLC20A1/LPIN3/YWHAQ/UBTF/SLC27A5/DDHD2/WDR55/CDC25A/VRK1/DHFR/YEATS4/PTP4A3/CDR2/C12orf4
GSE9037_CTRL_VS_LPS_1H_STIM_IRAK4_KO_BMDM_DN	GSE9037_CTRL_VS_LPS_1H_STIM_IRAK4_KO_BMDM_DN	112	-0.461777	-1.68419	0.00063317	0.00769278	0.00564277	1185	tags=25%, list=14%, signal=22%	HIP1/PPP1CB/INSIG1/SLC25A24/ENPP2/NEDD9/SGK3/RNF149/LEFTY2/CEBPB/RAB11FIP1/NFIX/RND3/GJA1/EDNRA/GLRX/MAOA/MAP3K8/LDLR/BTG2/CTNNAL1/SCD/AK1/KLF4/KCNK3/LPL/CALCRL/IFNGR1
GSE27241_WT_VS_RORGT_KO_TH17_POLARIZED_CD4_TCELL_UP	GSE27241_WT_VS_RORGT_KO_TH17_POLARIZED_CD4_TCELL_UP	81	0.449363	1.74138	0.000643963	0.00780444	0.00572467	921	tags=33%, list=11%, signal=30%	HMGB3/CENPF/TPX2/UBE2T/EZH2/PRC1/KIF11/TROAP/CCNA2/KIF23/SEC61G/CHTF18/CENPE/MKI67/KIF4A/NCAPG2/HDGF/PLK1/TTF2/AARSD1/KIF14/INCENP/RPL39/LIG1/UHRF1/ANAPC5/RNF26
GSE2770_UNTREATED_VS_IL4_TREATED_ACT_CD4_TCELL_2H_DN	GSE2770_UNTREATED_VS_IL4_TREATED_ACT_CD4_TCELL_2H_DN	114	0.395247	1.62711	0.000662557	0.00800987	0.00587536	823	tags=22%, list=10%, signal=20%	HMGB3/UBE2T/HES6/PRDX4/DKC1/MND1/CCT3/NSUN2/CHTF18/NME4/MIF/CCDC34/FKBP4/ELOVL6/LPIN2/XBP1/SLC25A13/TIMM23/POLR3C/MRPL47/MRPL28/ODC1/ATP8A1/HMBS/SLC45A4
GSE40666_STAT1_KO_VS_STAT4_KO_CD8_TCELL_WITH_IFNA_STIM_90MIN_DN	GSE40666_STAT1_KO_VS_STAT4_KO_CD8_TCELL_WITH_IFNA_STIM_90MIN_DN	75	-0.501345	-1.72793	0.000668609	0.00806303	0.00591435	1258	tags=35%, list=15%, signal=30%	TIPARP/PJA2/FZD1/ROS1/INSIG1/NDEL1/TMEM88/NMNAT3/F3/ZDHHC14/ZNF24/CPNE8/LRRC36/EGR1/OSM/CACNA1B/JUN/C4BPA/BTG2/GJA4/PPP1R15A/FOSB/SOX18/HBEGF/SPTBN1/CXCL2
GSE30971_WBP7_HET_VS_KO_MACROPHAGE_DN	GSE30971_WBP7_HET_VS_KO_MACROPHAGE_DN	117	-0.447522	-1.65121	0.000672589	0.008091	0.00593487	999	tags=25%, list=12%, signal=22%	ENPP2/IL15RA/RBM17/PTX3/RIN2/C1orf21/SLC7A7/HLA-E/CASP5/DLL1/CAB39/CD47/ENPP4/RND1/IL7R/CALM1/TFRC/PTEN/SASH1/CYP3A5/LILRA5/KLF6/TLR8/PAPSS2/PLAC8/CXCL2/PTGS2/IL6/GADD45B
GSE360_CTRL_VS_T_GONDII_DC_DN	GSE360_CTRL_VS_T_GONDII_DC_DN	94	-0.470392	-1.66577	0.000682876	0.00819451	0.0060108	1293	tags=30%, list=15%, signal=26%	GBP1/MGLL/ST3GAL1/CD200/TRIP10/HARS2/ICAM4/BTG3/BCAT1/IL15RA/CFLAR/CEBPD/PPBP/EXT2/PTGER4/SERPING1/MATN2/PENK/HMGCS2/DUSP1/IL7R/ADRB2/AK1/LAMP3/CYB5A/GADD45B/STX11/SFTPC
GSE9988_ANTI_TREM1_VS_VEHICLE_TREATED_MONOCYTES_UP	GSE9988_ANTI_TREM1_VS_VEHICLE_TREATED_MONOCYTES_UP	117	-0.446972	-1.64918	0.000698708	0.0083639	0.00613505	1223	tags=34%, list=14%, signal=30%	HOMER1/CDC42EP3/TRIB1/LONRF3/JMJD1C/SCML1/MMP19/PHACTR1/DAB2/SLC38A2/INSIG1/KLF10/RAB20/HAVCR2/TBC1D2/ETF1/USP53/ST3GAL6/F3/CEBPB/MT1G/TMEM70/DUSP3/RRAD/GPRC5A/DUSP1/P2RY1/TUBB6/CORO1C/RRAGD/GFOD1/PPARG/NEDD4L/JUN/MT1E/EDN1/LPL/CXCL2/STARD8/PTGS2
GSE13411_NAIVE_VS_MEMORY_BCELL_DN	GSE13411_NAIVE_VS_MEMORY_BCELL_DN	119	0.398709	1.64458	0.000708745	0.00844832	0.00619697	1777	tags=37%, list=21%, signal=30%	PDIA4/STK39/MX2/ZNF593/TARBP1/IGFBP3/RUVBL1/POU2AF1/TPD52L2/SDF2L1/EIF2AK1/NIT2/RPL39L/PABPC1/MDH2/UBE2M/TFDP1/PPFIBP2/PHLDA2/PPM1G/PABPC4/EXOSC4/CPNE1/REXO4/PMPCA/SCRN1/MAPKAP1/PIGT/TMEM106C/ADAR/C17orf80/REPIN1/PGK1/BTBD7/POLR2J/CEP250/CCR6/XPNPEP1/NAP1L4/MRPS34/GOLGA8A/HIVEP1/GLB1/TRAF3
GSE17721_0.5H_VS_12H_LPS_BMDC_UP	GSE17721_0.5H_VS_12H_LPS_BMDC_UP	106	0.387583	1.57957	0.000709229	0.00844832	0.00619697	1514	tags=29%, list=18%, signal=24%	MMP12/TK1/XPR1/TNFRSF21/ENC1/ACTL6A/FKBP4/KIFC1/FKBP11/HDGF/HPRT1/PELP1/RPL35/SLC26A6/SLC25A13/C6orf89/UCHL5/GSTZ1/NOLC1/RPL19/SEC61B/LTBP3/TRIP11/MRPS26/DPH2/GPX4/CCR6/ARMC6/IPO4/HM13/MRPS24
GSE35825_UNTREATED_VS_IFNG_STIM_MACROPHAGE_UP	GSE35825_UNTREATED_VS_IFNG_STIM_MACROPHAGE_UP	116	-0.461833	-1.69516	0.000717904	0.00851004	0.00624224	1815	tags=35%, list=21%, signal=28%	STK40/USP54/IFRD1/PTPN12/RTP4/FRMD6/BCL3/IL1RN/KPNA3/VCL/HSPA1B/ESD/PARP9/EHD3/ITGA5/CD200/MCOLN2/PGPEP1/TNFSF9/PDPN/IRAK3/CFLAR/BCL2A1/HMGCS1/ZNFX1/PLA1A/ACP5/CD47/FILIP1L/MAP3K8/TUBB6/FGD5/CLIC4/ID2/GBP4/HBEGF/PTGS2/IL1A/CAV1/TIMP3/STX11
GSE24574_BCL6_HIGH_VS_LOW_TFH_CD4_TCELL_DN	GSE24574_BCL6_HIGH_VS_LOW_TFH_CD4_TCELL_DN	119	0.398568	1.644	0.000716491	0.00851004	0.00624224	1915	tags=39%, list=23%, signal=30%	CCNE1/PARP1/TPX2/LMNB2/SSRP1/IGFBP2/MIF/CHAF1A/MKI67/FH/KIFC1/SNRPA/ENO1/IDH2/HDGF/HPRT1/LDHA/PYCR1/VDAC3/PDIA6/AURKB/TOMM40/NME1/PSMA5/PCCB/DNMT1/PHGDH/LAG3/FKBP2/TMEM106C/HSP90AB1/CKAP5/FADD/CCDC6/PRDX1/THOP1/S100A11/DHFR/ECHS1/PRIM1/STT3A/OSGEP/CDC6/TMPO/AP2S1/PGD
GSE2405_0H_VS_1.5H_A_PHAGOCYTOPHILUM_STIM_NEUTROPHIL_UP	GSE2405_0H_VS_1.5H_A_PHAGOCYTOPHILUM_STIM_NEUTROPHIL_UP	106	-0.457757	-1.65281	0.000724147	0.00855051	0.00627193	713	tags=21%, list=8%, signal=19%	EHD2/SNX10/NUPR1/CST3/AXL/RARRES2/MYH11/CSTA/MAFB/NCF2/WNT2/OLFML1/CST6/AQP1/HSPB2/VEGFC/CFD/NDN/GPX3/CD9/MGP/HBB
GSE43955_1H_VS_20H_ACT_CD4_TCELL_WITH_TGFB_IL6_DN	GSE43955_1H_VS_20H_ACT_CD4_TCELL_WITH_TGFB_IL6_DN	117	-0.444665	-1.64067	0.000724828	0.00855051	0.00627193	963	tags=26%, list=11%, signal=23%	CNN3/FEM1A/CD59/LY86/PGLYRP1/ACP5/CDKN1C/KIF1C/NUPR1/GJA1/NR2F1/AOC3/NFKBIZ/GLRX/PPP1R3C/SASH1/PPARG/NEDD4L/CLIC4/PLAC8/OLR1/NDN/PLAC9/LPL/DCN/PTGS2/IL1A/MGP/FHL1/TIMP3
GSE37416_0H_VS_48H_F_TULARENSIS_LVS_NEUTROPHIL_UP	GSE37416_0H_VS_48H_F_TULARENSIS_LVS_NEUTROPHIL_UP	120	-0.44804	-1.66307	0.000728547	0.00857362	0.00628888	1561	tags=32%, list=18%, signal=26%	LILRB3/IFIT5/CARD6/DCTN3/SNAP23/EIF4E3/TIMP2/LGALS9/MSRA/PXN/CEACAM3/OASL/TSPO/GLUD1/CD33/ACSL1/ARPC2/LMBRD1/RNF149/C21orf91/CRISPLD2/CST7/NAIP/RFX2/FAM8A1/SNX2/INPP1/SDC2/CAB39/CSF3R/MEGF9/GIMAP2/SELP/TYROBP/TACC1/CHPT1/S100A8/CAMP
GSE23925_LIGHT_ZONE_VS_NAIVE_BCELL_UP	GSE23925_LIGHT_ZONE_VS_NAIVE_BCELL_UP	107	-0.470704	-1.69846	0.000740654	0.00869509	0.00637798	1807	tags=48%, list=21%, signal=38%	PRKAB1/ARL5B/TP53INP2/TTLL3/VPS37B/PER1/EVI2B/CASKIN2/YRDC/ISCU/TOB2/DUSP2/KBTBD2/DDX3X/STAC3/ITPKB/EGR3/NR4A2/PALLD/TRIB1/PRDM4/TNFRSF1B/ATF3/DUSP6/PPP1R15B/P2RY14/BTG3/SLA/ATP11B/ETF1/FST/ATP6V1E1/BCL2A1/GATA3/VAMP3/FILIP1L/CCNL1/NFKBIZ/DUSP1/EGR1/MAP3K8/CD69/RNF125/FOS/SRGN/ID3/HSD11B1/PPP1R15A/FOSB/ZFP36/CES1
GSE17974_1H_VS_72H_UNTREATED_IN_VITRO_CD4_TCELL_DN	GSE17974_1H_VS_72H_UNTREATED_IN_VITRO_CD4_TCELL_DN	116	0.394651	1.63015	0.000752802	0.00881647	0.00646701	1978	tags=36%, list=23%, signal=28%	SPINT2/PRDX4/LMNB2/MTFR1/CCNA2/EGLN3/METAP1/CCDC34/UBE2I/SNRPA/CENPM/STYXL1/VDAC3/PFKL/PAICS/SKP2/CCT8/CLPX/FAM120A/PTPN7/CLNS1A/TFB1M/MYCBP/REPIN1/YWHAQ/STAP2/PAK1/MRPL52/PARK7/ZNF672/MAD2L2/CHCHD2/CSNK2B/PPIH/GNPAT/GLB1/KHDRBS1/VKORC1/TFPT/CDC6/MRPS16/VBP1
GSE12392_CD8A_POS_VS_NEG_SPLEEN_IFNB_KO_DC_DN	GSE12392_CD8A_POS_VS_NEG_SPLEEN_IFNB_KO_DC_DN	124	-0.441046	-1.64087	0.000762938	0.00891375	0.00653837	798	tags=22%, list=9%, signal=20%	CEBPD/LIMA1/CCND2/NDFIP1/RAP2A/CSF3R/AXL/ICAM2/IFI27/DUSP1/EGR1/G0S2/ZFP36L2/MAFB/RRAGA/JUN/KLF6/ADRB2/MSX1/FOSB/S100A4/KLF2/ITLN1/KLF4/THBD/ZFP36/FABP4
GSE34217_MIR17_92_OVEREXPRESS_VS_WT_ACT_CD8_TCELL_UP	GSE34217_MIR17_92_OVEREXPRESS_VS_WT_ACT_CD8_TCELL_UP	52	-0.562957	-1.84125	0.000791336	0.00922342	0.00676551	1001	tags=31%, list=12%, signal=27%	ETS1/ABLIM1/DPEP2/HEYL/COBLL1/TXNIP/LIMA1/PTGER2/ACTG2/CYYR1/JDP2/NPR2/MYC/KLF4/KRT4/INMT
GSE16385_UNTREATED_VS_12H_ROSIGLITAZONE_TREATED_MACROPHAGE_UP	GSE16385_UNTREATED_VS_12H_ROSIGLITAZONE_TREATED_MACROPHAGE_UP	56	-0.539044	-1.77809	0.000812272	0.00944485	0.00692793	333	tags=23%, list=4%, signal=22%	ARHGAP28/CACNA1B/NES/SLC1A1/TTLL7/P2RX1/FOXF1/RASIP1/ITLN1/SOX17/IL1A/CAV1/TCF21
GSE30971_CTRL_VS_LPS_STIM_MACROPHAGE_WBP7_KO_2H_UP	GSE30971_CTRL_VS_LPS_STIM_MACROPHAGE_WBP7_KO_2H_UP	106	-0.455154	-1.64341	0.000817154	0.00947898	0.00695298	1757	tags=40%, list=21%, signal=32%	CTSL/KBTBD2/SVIL/SH3BP5/RPGR/AKT3/PFKFB3/CDC42EP3/SAV1/CCL18/EYA4/MYO1G/ST3GAL1/TRIP10/TBC1D9/MCOLN2/STEAP4/BCAT1/ACSL1/RBM17/PTX3/F3/IRAK3/BCL2A1/SLC7A7/CASP5/DLL1/RGS16/BAALC/DENND3/CCL23/HEY1/ENPP4/OSM/G0S2/CLIC4/PLAC8/CXCL2/PTGS2/IL6/IL1A/GADD45B
GSE22025_UNTREATED_VS_TGFB1_TREATED_CD4_TCELL_DN	GSE22025_UNTREATED_VS_TGFB1_TREATED_CD4_TCELL_DN	101	-0.471893	-1.68276	0.000824173	0.0095377	0.00699604	1391	tags=32%, list=16%, signal=27%	EPHB6/TGOLN2/ANXA6/PCOLCE/ST3GAL1/ITGAX/MMP19/PHACTR1/LIPE/AP2A2/MDFIC/ANPEP/NEUROD2/GZMH/SLC12A4/KIF1C/AFF3/SCNN1G/GATA2/SOD3/RND1/FGFBP1/CYP3A5/ID3/TPST2/CTNNAL1/EDNRB/NDN/CCL2/CAMP/SPOCK2/CXCL2
GSE43955_10H_VS_30H_ACT_CD4_TCELL_UP	GSE43955_10H_VS_30H_ACT_CD4_TCELL_UP	122	-0.430507	-1.60442	0.000834038	0.00962899	0.00706301	701	tags=19%, list=8%, signal=18%	CAT/PCDH12/OSBPL11/CTSH/CDKN1C/GLRX/C1QB/HSPB8/NUMB/ANXA5/ID3/TRPC6/C1QA/PPP1R15A/HSPB2/VEGFC/LPL/IL6/IL1A/CES1/CAV1/MARCO/FHL1
GSE41176_UNSTIM_VS_ANTI_IGM_STIM_BCELL_3H_UP	GSE41176_UNSTIM_VS_ANTI_IGM_STIM_BCELL_3H_UP	119	-0.461108	-1.7103	0.000846978	0.00968657	0.00710524	1109	tags=28%, list=13%, signal=24%	CXCL1/NDEL1/BTG3/ACSL1/IL15RA/PTX3/F3/MT2A/RIN2/IRAK3/CFLAR/BCL2A1/SLC7A7/PLA1A/MT1G/RGS16/SNN/CDH13/HEY1/EGFL6/NPR3/G0S2/TFRC/CYP3A5/CXCL5/MT1E/PLAC8/MYH10/LAMP3/CXCL2/PTGS2/IL6/IL1A
GSE360_HIGH_DOSE_B_MALAYI_VS_M_TUBERCULOSIS_MAC_DN	GSE360_HIGH_DOSE_B_MALAYI_VS_M_TUBERCULOSIS_MAC_DN	123	-0.440041	-1.643	0.000843258	0.00968657	0.00710524	1312	tags=33%, list=15%, signal=28%	PDE4B/GBP1/SERPINE1/SPTAN1/CD1D/CXCL1/ACE/TUBA1A/DLEC1/RALA/RAB31/ENPP2/ACSL1/ANPEP/EPB41L3/CSRP1/TNR/TXNIP/BCL2A1/MCL1/MT1G/RGS16/SLC39A8/IL3RA/CLK1/MCC/CCL8/TSC22D3/IL7R/STOM/RGS2/PTEN/SRGN/REM1/OLR1/HBEGF/ZFP36/CXCL2/PTGS2/FABP4
KAECH_DAY8_EFF_VS_MEMORY_CD8_TCELL_DN	KAECH_DAY8_EFF_VS_MEMORY_CD8_TCELL_DN	128	-0.436054	-1.62656	0.000844596	0.00968657	0.00710524	1534	tags=31%, list=18%, signal=26%	ZBTB20/RPGR/LAMP1/POU6F1/SSBP2/KCTD12/FTL/CTSS/NR1D2/SNTB2/DUSP6/ARRB1/MCOLN2/ABCG1/GSTO1/VAMP2/SESN1/GATA3/CCND2/EIF1/ANTXR2/PLEKHA1/RHOB/SMAD7/DUSP1/EGR1/JUND/IL7R/ZFP36L2/FOS/RGS2/NEDD4L/JUN/MYC/KCNJ8/KLF6/ADRB2/FOSB/KLF4/ZFP36
GSE41176_WT_VS_TAK1_KO_ANTI_IGM_STIM_BCELL_6H_DN	GSE41176_WT_VS_TAK1_KO_ANTI_IGM_STIM_BCELL_6H_DN	141	-0.421817	-1.60445	0.000846571	0.00968657	0.00710524	1469	tags=28%, list=17%, signal=24%	RABGGTB/PPP3CB/C3AR1/PLSCR1/PDE4B/GBP1/VPS11/TBC1D9/INSIG1/BTG3/NECAP1/NR3C1/CD44/PTX3/ATP6V1E1/ITGA1/RIN2/CFLAR/HCK/BCL2A1/SLC7A7/ANKS1A/SLC39A8/STAT5A/PTAFR/CD47/RHOQ/DENND4A/PFDN1/ENG/CD69/CASP1/G0S2/TFRC/PTEN/SASH1/LAMP3/LPL/PTGS2/IFNGR1
GSE21546_UNSTIM_VS_ANTI_CD3_STIM_DP_THYMOCYTES_UP	GSE21546_UNSTIM_VS_ANTI_CD3_STIM_DP_THYMOCYTES_UP	101	-0.471068	-1.67982	0.000851418	0.00971453	0.00712576	2288	tags=53%, list=27%, signal=40%	FNDC5/RUFY3/FSTL1/ICA1L/SYT17/AKAP6/FN1/CPEB1/SLC25A14/NCOA4/TAGLN/TGFBR1/GRB10/SH3BP5/RAB4B/ARL6IP5/HIPK2/ECHDC3/MAP2/WDR44/SLC35D2/RAB2B/ATP2B4/ZNF559/RAB6A/EHD3/KIDINS220/KCTD10/PHACTR3/SERPINE1/NAP1L2/OSTF1/THBS1/NCOA7/LMBRD1/KCNMB4/CD59/CEBPD/CHST7/LSAMP/SERINC1/ANTXR2/ANXA2/B3GALT2/MYADM/RND3/PRKCH/SAMD9L/EIF1B/MGST3/DUSP1/OPTN/HBEGF/IL17D
GSE23568_ID3_TRANSDUCED_VS_ID3_KO_CD8_TCELL_DN	GSE23568_ID3_TRANSDUCED_VS_ID3_KO_CD8_TCELL_DN	121	-0.438159	-1.63138	0.000864306	0.00983855	0.00721672	1001	tags=23%, list=12%, signal=21%	ETS1/PTPN13/SLC25A20/CFLAR/BCL2A1/MCL1/PPP2R5A/RASSF2/ITGA6/SNX10/FAS/CTSH/EPS15/ANTXR2/SNX2/CD47/EIF4A2/AKAP12/SMAD4/DUSP1/AHNAK/IL7R/CASP1/ZFP36L2/CA2/CD9/ZFP36/HBB
GSE20715_0H_VS_24H_OZONE_TLR4_KO_LUNG_DN	GSE20715_0H_VS_24H_OZONE_TLR4_KO_LUNG_DN	126	-0.439105	-1.63346	0.00087284	0.00991253	0.00727099	1406	tags=32%, list=17%, signal=27%	ALDH3A1/KCTD10/DCTN3/ARHGEF7/MAPK1/DUSP6/THBS1/SLC23A2/SH2D3C/LIPE/SELENBP1/NFIL3/ETF1/FST/F3/MT2A/ZBTB16/TLR4/LGALS3/CTSH/NPR3/MAL/TUBB6/SNRK/SEMA5A/LDLR/NEDD4L/LEPR/CDO1/MYC/MT1E/HSD11B1/VAPA/EDN1/BMP2/RAMP2/ANGPT1/LPL/CXCL2/IFNGR1
GSE43863_DAY6_EFF_VS_DAY150_MEM_LY6C_INT_CXCR5POS_CD4_TCELL_DN	GSE43863_DAY6_EFF_VS_DAY150_MEM_LY6C_INT_CXCR5POS_CD4_TCELL_DN	112	-0.456035	-1.66325	0.000886156	0.0100404	0.00736475	2127	tags=46%, list=25%, signal=35%	SH3BP1/TCP11L2/GAB3/KLRD1/MS4A6A/TBC1D10C/ABI3/MYLIP/INCA1/TNFAIP8L2/LEPROT/FRYL/SUSD1/TBXA2R/TSPYL4/BCL3/SERINC3/ABCG2/AKT3/FLI1/POU6F1/ZNF608/TSPAN13/HEXB/CDC42EP3/SLC12A6/CTSF/RCSD1/RIN3/CTSS/CD1D/CCND3/CD82/P2RY14/LAPTM5/ETS1/HCST/GMFG/C1orf21/RASSF2/DENND3/SSH2/PDE2A/RP2/PDE3B/JUND/TYROBP/EMP3/CTSW/KLF2/PGAP1/MSRB3
GSE32986_UNSTIM_VS_CURDLAN_HIGHDOSE_STIM_DC_UP	GSE32986_UNSTIM_VS_CURDLAN_HIGHDOSE_STIM_DC_UP	109	0.385069	1.5749	0.000893416	0.0100991	0.00740786	1194	tags=28%, list=14%, signal=25%	CCNE1/FEN1/DNAJC12/MRPL17/RRBP1/NUF2/REEP4/NPLOC4/CCNE2/GFPT1/TBCE/MSH6/ADRM1/XBP1/PA2G4/COIL/ILF2/DHTKD1/ODF2/TIPRL/GOT1/PSMA5/CBX5/BRI3BP/ASPHD2/POLR2H/POLR2D/TBC1D22B/SEMA3A/CKAP5/RNASEH2A
GSE27434_WT_VS_DNMT1_KO_TREG_DN	GSE27434_WT_VS_DNMT1_KO_TREG_DN	130	-0.435144	-1.62963	0.000902719	0.0101807	0.00746767	1815	tags=39%, list=21%, signal=31%	STK40/ANKRD28/DNAJB6/IFRD1/DUSP2/CPE/CSNK1A1/IL1RN/VCL/CD86/KCTD12/MAP2K4/DSTN/SERPINE1/ICAM1/MIDN/PPP1CB/NFE2L2/MCOLN2/NDEL1/BTG3/TNFSF9/ETF1/CSRP1/GMFG/PAG1/NUPR1/RHOQ/GJA1/RHOB/SELP/NFKBIZ/DUSP1/EGR1/MAP3K8/FOS/PTEN/ID1/SRGN/EFNB2/MYC/BTG2/SMAD6/PPP1R15A/AK1/IL1RL1/ZFP36/CXCL2/PTGS2/IL1A/GADD45B
GSE6259_33D1_POS_DC_VS_BCELL_UP	GSE6259_33D1_POS_DC_VS_BCELL_UP	79	-0.499075	-1.73719	0.000907255	0.0102082	0.00748786	921	tags=30%, list=11%, signal=27%	CBLL1/LIX1L/RTN4/FLYWCH1/ITGA6/CFH/PEG10/ST6GALNAC6/VAMP3/GAS6/CCL8/P2RX7/MYL9/MGST3/RND1/ZCCHC14/EDNRB/GPX3/VSIG4/CALCRL/STXBP6/MGP/FMO2/PCOLCE2
GSE20366_EX_VIVO_VS_DEC205_CONVERSION_UP	GSE20366_EX_VIVO_VS_DEC205_CONVERSION_UP	110	-0.454363	-1.65618	0.00091945	0.0103216	0.00757103	1780	tags=35%, list=21%, signal=28%	HERC1/N4BP1/SLC15A2/RCBTB2/CMTM7/EGR3/CWF19L2/HOMER1/KCTD12/PEPD/IDI1/PLCL1/CHD9/METRNL/MAPK1/SLC43A2/SEC14L1/NCK1/BIVM/RIN2/NDFIP1/TMEM70/ANTXR2/BNIP2/SSPN/MYADM/TMEM18/UBE2B/TMBIM1/GALC/DKK3/ANG/OPTN/ESAM/FZD4/EPAS1/TSPAN12/SPARCL1/STX11
GSE19888_ADENOSINE_A3R_INH_VS_ACT_IN_MAST_CELL_DN	GSE19888_ADENOSINE_A3R_INH_VS_ACT_IN_MAST_CELL_DN	91	-0.472654	-1.66641	0.000931767	0.0104358	0.00765481	1267	tags=25%, list=15%, signal=22%	TIFA/CD300LF/ITPR1/PKD2/NCOA7/P2RY14/FGL2/MYLK/ZNFX1/GSN/F10/NUPR1/MMRN1/RP2/CYP27A1/GBP4/CD300C/HSD11B1/PLAC8/LIN7A/CFD/VWF/IL1RL1
GSE4590_LARGE_PRE_BCELL_VS_VPREB_POS_LARGE_PRE_BCELL_UP	GSE4590_LARGE_PRE_BCELL_VS_VPREB_POS_LARGE_PRE_BCELL_UP	107	-0.466674	-1.68392	0.000940825	0.0105131	0.0077115	1847	tags=42%, list=22%, signal=33%	PARP8/SUSD1/PLCB4/UVRAG/SLC25A12/TGFBR1/WFDC11/ZBTB20/HDAC4/ARHGAP18/KIT/CDC42EP3/IDI1/DSTN/CHD9/RNF13/TIFA/CD200/NEBL/MCOLN2/NCOA7/TSPAN2/ACOT7/SESTD1/PDE5A/ZDHHC14/RNF130/ANKS1A/SNX10/ANXA2/DOCK11/DHCR24/SAMD9L/GNAQ/HMGCS2/HMGCR/LTA4H/LDLR/NEDD4L/TACC1/GBP4/PAPSS2/HSD11B1/CALCRL/IFNGR1
GSE17974_0H_VS_72H_IN_VITRO_ACT_CD4_TCELL_UP	GSE17974_0H_VS_72H_IN_VITRO_ACT_CD4_TCELL_UP	100	-0.457209	-1.62792	0.000946774	0.0105553	0.0077425	1991	tags=41%, list=23%, signal=32%	YRDC/LYZ/TPM2/PARP8/LILRB2/IL11RA/ZBTB20/FBXO33/TSPYL4/NR4A2/TRIB1/CHD9/TMEM9B/ASAH1/CIRBP/CXCL1/RNF10/CLEC7A/PTPN13/YPEL5/HCK/ITGA6/FBXL5/EID3/GABARAPL1/ANXA1/NFKBIZ/DUSP1/EGR1/IL7R/RNF125/G0S2/RGS2/CTSO/NAP1L5/JUN/ID2/FCN1/KLF2/KLF4/LDB2
GSE20715_WT_VS_TLR4_KO_48H_OZONE_LUNG_UP	GSE20715_WT_VS_TLR4_KO_48H_OZONE_LUNG_UP	115	-0.451961	-1.65823	0.000953634	0.0106075	0.00778079	1872	tags=44%, list=22%, signal=35%	DTNA/MEF2A/CD2/CACNG4/RUSC2/PPL/COPZ2/IL1RN/ATG7/AKT3/HOMER1/HSPA1B/IL16/PRELP/ADRA1B/FBXO3/MAGI3/SH2D3C/NFE2L2/SLC25A24/NDEL1/TWSG1/FXR1/CD302/GZMA/SNX3/FXYD1/LTC4S/CEBPD/PILRA/SERINC1/RYBP/NDFIP1/LTBP4/PAG1/DNAJB4/TBX4/PRKCH/AXL/TSC22D3/PPP2CB/CRY2/SEMA3B/DUSP1/ALDH1A1/ID1/CLIC4/EDNRB/SGCE/NPNT/FMO2
GSE36392_TYPE_2_MYELOID_VS_NEUTROPHIL_IL25_TREATED_LUNG_DN	GSE36392_TYPE_2_MYELOID_VS_NEUTROPHIL_IL25_TREATED_LUNG_DN	111	0.385586	1.57571	0.00097006	0.0107657	0.00789678	1745	tags=39%, list=21%, signal=31%	CENPF/PFKP/TNFRSF21/SEC61G/REEP4/CENPE/MAGED1/RAMP1/ETV6/GMPPA/TYSND1/AHCY/RPL35/HEMK1/AP1B1/MRPS18A/AURKAIP1/STOML2/FAM89B/TOMM40/FOXRED2/PPM1G/UXT/RCC2/NDUFS5/PLOD3/PMPCA/RPL19/ZNHIT3/RASGRP1/CARM1/CREB3L2/PSMB7/ZDHHC9/WDR55/GORASP2/CERK/ALG5/IMP4/NDUFB10/TMEM51/ANKRD40/GNPAT
GSE39556_CD8A_DC_VS_NK_CELL_MOUSE_3H_POST_POLYIC_INJ_DN	GSE39556_CD8A_DC_VS_NK_CELL_MOUSE_3H_POST_POLYIC_INJ_DN	129	-0.441197	-1.65121	0.000980915	0.0108614	0.007967	1693	tags=31%, list=20%, signal=25%	ARL6IP5/FOLR2/F13A1/ZDHHC17/RNF14/DAPK1/DOCK9/IL16/RPS6KA1/KMO/MGLL/RNF13/ASAH1/TRIM22/RHOBTB1/ITPR1/ABCG1/ABLIM1/AKAP11/HCK/CEBPD/HLA-E/RGS16/SERINC1/STX12/FAM8A1/FBXL5/VAMP3/GLS/SMAD7/GALC/UBL3/MAP3K8/CD69/OPTN/CD55/ZFP36/CXCL2/IFNGR1/ADH1A
GSE4590_SMALL_VS_LARGE_PRE_BCELL_DN	GSE4590_SMALL_VS_LARGE_PRE_BCELL_DN	89	-0.473166	-1.66405	0.000986176	0.0108949	0.00799157	1036	tags=25%, list=12%, signal=22%	CNN3/SLC25A24/LGALS1/DUSP7/GMFG/PGLYRP1/PDLIM1/LGALS3/ANXA2/DUSP3/PAQR8/TSC22D3/SMAD7/AHNAK/CD69/ZFP36L2/CRTAP/ANXA5/AQP1/ADRB2/GIMAP4/KLF4
GSE7218_UNSTIM_VS_ANTIGEN_STIM_THROUGH_IGG_BCELL_DN	GSE7218_UNSTIM_VS_ANTIGEN_STIM_THROUGH_IGG_BCELL_DN	103	-0.454716	-1.63164	0.00100149	0.0110391	0.00809733	1624	tags=32%, list=19%, signal=26%	IL1RN/FLI1/NR4A2/CD53/PRF1/TNFRSF1B/ATF3/MYO1G/UBASH3A/CD300LF/PLA2G4C/PRPH/HAVCR2/S100A9/CCL3/CST7/PGLYRP1/IRAK3/RGS16/PTGER4/SERPING1/NUPR1/AXL/TRPC3/CD69/ALDH1A1/JDP2/ID1/SRGN/GIMAP4/IFNGR1/GADD45B/SLPI
GSE1432_6H_VS_24H_IFNG_MICROGLIA_UP	GSE1432_6H_VS_24H_IFNG_MICROGLIA_UP	129	-0.440177	-1.6474	0.00100656	0.0110699	0.00811993	1725	tags=36%, list=20%, signal=29%	ZNF654/SWAP70/IL1R1/SYPL1/FOLR2/YIPF4/TAF9/IGFBP7/AKT3/SSBP2/ESD/KIDINS220/PLSCR1/OPN3/MMP19/PODXL/PHACTR1/TLE4/RALA/LGALS1/IQGAP1/S100A9/AMD1/CBLL1/PAFAH1B1/RAB8B/CHST7/SERINC1/EXT2/EIF1/IL3RA/B3GALNT1/SAR1A/ANXA2/SDC2/FCGR2A/PDE2A/GSTM3/IL7R/CD163/EMP3/PAPSS2/SCD/OLR1/SPTBN1/CD9
GSE24634_TEFF_VS_TCONV_DAY10_IN_CULTURE_UP	GSE24634_TEFF_VS_TCONV_DAY10_IN_CULTURE_UP	114	0.387466	1.59508	0.00102266	0.0112216	0.00823121	1706	tags=33%, list=20%, signal=27%	HMGB3/CENPF/FOXM1/DNAJC12/DKC1/CCNA2/KIF23/CDKN3/HELLS/CHEK1/TNFRSF9/POU2AF1/KIFC1/GPSM2/HPRT1/AURKB/NETO2/SLC35B1/APOBEC3B/TNC/CBX5/PHGDH/DPP4/CBLB/MYCBP/RASGRP1/MCM10/THBS4/NCR3/CDC25A/ARG2/LAMB3/VRK1/DHFR/CHST12/CDC73/VGLL4/RGS3
GSE21546_WT_VS_SAP1A_KO_AND_ELK1_KO_ANTI_CD3_STIM_DP_THYMOCYTES_UP	GSE21546_WT_VS_SAP1A_KO_AND_ELK1_KO_ANTI_CD3_STIM_DP_THYMOCYTES_UP	113	-0.453582	-1.65736	0.00103124	0.0112903	0.00828161	1893	tags=41%, list=22%, signal=32%	PCDHB14/TAGLN/FRAT1/NUDT9P1/DNAJB6/CCNDBP1/ARL6IP5/ZNF664/VCL/PCDHB10/CLIP1/MANBA/EHD3/KIDINS220/PIK3R1/NAP1L2/OSTF1/ZNF25/LMOD1/NCOA7/NEDD9/FSTL3/TSC22D1/CEBPD/NAP1L3/LSAMP/SERINC1/CLK1/MYADM/RND3/PRKCH/SAMD9L/ACTG2/CPAMD8/MGST3/DUSP1/HSPB8/BEX1/ABCB1/OPTN/CYP3A5/IGFBP6/BTG2/BMPR2/MTMR9/TSPAN7
GSE15930_NAIVE_VS_72H_IN_VITRO_STIM_TRICHOSTATINA_CD8_TCELL_DN	GSE15930_NAIVE_VS_72H_IN_VITRO_STIM_TRICHOSTATINA_CD8_TCELL_DN	116	0.390744	1.61402	0.00103603	0.0113067	0.00829361	1666	tags=36%, list=20%, signal=29%	CRABP2/CDC20/GCAT/MARCKSL1/RAD51AP1/EZH2/MRPL17/NUSAP1/KIF23/TPI1/NME4/TNFRSF9/MKI67/POU2AF1/NDUFV1/CKS1B/FKBP11/NCBP2/TIA1/POLR3K/NUP85/INCENP/LMNB1/HMBS/TIMM9/LIG1/MTX2/NDUFS5/DNMT1/FKBP2/XPOT/CARM1/CKAP5/TUBG1/PIGF/RPN1/XPNPEP1/PRKACA/MBD4/MNS1/PSMD12/RCC1
GSE15330_HSC_VS_GRANULOCYTE_MONOCYTE_PROGENITOR_UP	GSE15330_HSC_VS_GRANULOCYTE_MONOCYTE_PROGENITOR_UP	114	0.386942	1.59292	0.00103737	0.0113067	0.00829361	1305	tags=26%, list=15%, signal=23%	CCT2/IKBKE/PPP1R14B/CCT3/NSUN2/MSI2/GPATCH4/RAB40C/UBE2I/RALGPS2/PUS7/GRAMD1A/ERRFI1/CSNK1D/MRPL21/PDIA6/SP5/TP53INP1/CCT8/PRPF40B/TLK2/SLC29A2/TNRC6C/DLX1/SPAG1/RASGRP1/METTL1/IRF3/DMAP1/LARP1
GSE26495_PD1HIGH_VS_PD1LOW_CD8_TCELL_DN	GSE26495_PD1HIGH_VS_PD1LOW_CD8_TCELL_DN	78	-0.494526	-1.71396	0.00104836	0.0113778	0.00834579	2148	tags=50%, list=25%, signal=38%	JAKMIP2/RAB23/PDE4A/ASPN/KLRD1/ABHD2/BNC2/ITGAM/TMCC3/FRMD6/LY6H/DUSP22/USP47/STX8/DSTN/MXD1/ITGAX/ARRB1/KLRC4/TSPAN2/TWSG1/ACOT7/TNFSF12/ADCY9/C9orf43/MXRA7/TLR4/KLRF1/ADRB1/EIF4EBP2/TYROBP/TM6SF1/SLCO4C1/FRY/NDRG2/BCL2L2/GNLY/CES1/TSPAN12
KAECH_NAIVE_VS_DAY15_EFF_CD8_TCELL_DN	KAECH_NAIVE_VS_DAY15_EFF_CD8_TCELL_DN	128	-0.43295	-1.61498	0.00105091	0.0113778	0.00834579	1627	tags=41%, list=19%, signal=34%	CTSD/NRP1/GABARAPL2/NR4A2/PRF1/DSTN/MAPRE2/PLSCR1/SNTB2/ITGAX/NUCB1/MYO1F/CCND3/RSU1/KLF10/MDFIC/LGALS1/LAPTM5/SLA/FGL2/ACOT7/PTPN13/CD44/GZMA/GMFG/ST3GAL6/PGLYRP1/BCL2A1/FGR/SNX10/LGALS3/ANXA2/SSPN/MYADM/CD47/RHOQ/KCTD9/GJA1/ANXA1/GLRX/DAPK2/AHNAK/GSTM3/CASP1/SRGN/BCL2L2/EMP3/CHPT1/KCNJ8/ID2/GBP4/S100A4/EMP1
GSE10325_LUPUS_BCELL_VS_LUPUS_MYELOID_UP	GSE10325_LUPUS_BCELL_VS_LUPUS_MYELOID_UP	108	0.392165	1.59896	0.0010487	0.0113778	0.00834579	1741	tags=38%, list=21%, signal=31%	PARP1/MCM3/BCAS4/E2F5/POU2AF1/MAGED1/RPL10A/ATIC/NIT2/RPL35/TP53BP1/SNRPD2/UXT/ODC1/NOLC1/ITM2C/SOD1/LIG1/NOC3L/HMGN1/ASNS/RASGRP1/NUCKS1/BLNK/DPH2/SMYD3/CD72/CHD7/PAOX/SUZ12/AGPAT5/GPX7/LY9/ACYP1/RPUSD2/BCL11A/GOLGA8A/TMEM14A/MCM7/CLEC2D/TCF3
GSE9509_LPS_VS_LPS_AND_IL10_STIM_IL10_KO_MACROPHAGE_10MIN_UP	GSE9509_LPS_VS_LPS_AND_IL10_STIM_IL10_KO_MACROPHAGE_10MIN_UP	115	-0.450194	-1.65175	0.00105886	0.0114385	0.00839032	1819	tags=38%, list=21%, signal=30%	SLC14A1/N4BP1/LITAF/FRMD6/HIPK2/ECHDC3/POU6F1/KCTD12/TSPAN13/SAV1/TIAM1/TRIB1/PLSCR1/EXOC6/DAB2/PTPN1/OASL/PLAGL1/NFIL3/PTPN13/PTX3/F3/MT2A/RIN2/PDLIM1/B3GALNT1/FGF2/PMP22/ARHGEF10/PRKCE/PRICKLE1/TUBB6/FOS/RBMS2/TBX3/RHOJ/MT1E/EDNRB/EDN1/NPNT/CCL2/PRKD1/KLF4/CXCL2
GSE21380_TFH_VS_GERMINAL_CENTER_TFH_CD4_TCELL_DN	GSE21380_TFH_VS_GERMINAL_CENTER_TFH_CD4_TCELL_DN	99	0.405074	1.64419	0.00106294	0.0114572	0.00840401	1768	tags=33%, list=21%, signal=27%	SRPRB/SLC5A6/TNFRSF25/NEU1/DSP/CKS1B/EIF2AK1/PPHLN1/C1orf122/PLK1/UBE2M/FAM120A/ARRDC5/UHRF1/SLC25A22/NDUFS5/ARF5/RPS6KB2/SLC7A1/FKBP2/SLC29A2/TMED9/CDK10/NT5C/AMH/FBXW5/SUZ12/DCBLD1/THOP1/BCAP31/CHCHD2/NDUFB4/LCOR
GSE24081_CONTROLLER_VS_PROGRESSOR_HIV_SPECIFIC_CD8_TCELL_UP	GSE24081_CONTROLLER_VS_PROGRESSOR_HIV_SPECIFIC_CD8_TCELL_UP	99	-0.46615	-1.66368	0.00107501	0.0115363	0.00846201	810	tags=26%, list=10%, signal=24%	NBL1/VAMP2/SESN1/MGST2/SLC39A8/EIF1/PTGER4/CLK1/MATN2/GABARAPL1/FILIP1L/ST7/CCNH/MAL/GNAQ/CRYL1/BEX1/ABCB1/LEPR/MXD4/AQP1/TCEAL2/OLR1/DNASE1L3/ZFP36/MGP
GSE8835_CD4_VS_CD8_TCELL_CLL_PATIENT_UP	GSE8835_CD4_VS_CD8_TCELL_CLL_PATIENT_UP	112	-0.453421	-1.65372	0.00107271	0.0115363	0.00846201	1597	tags=33%, list=19%, signal=27%	AKT3/FKBP1B/CLEC10A/TIAM1/PRDM4/MYO1G/FZD6/TLR3/PPP1R15B/OASL/TSPO/IL15RA/SPOP/SIRPB1/MLKL/DIAPH2/LGALS3/STAT5A/INPP1/SGCB/FCGR1A/KDR/SAMD9L/ICAM2/GATA2/PRKCE/GYPC/CD69/TNFSF10/SUSD2/EMP3/UACA/CPA3/FBLN1/IL1RL1/MARCO/STX11
GSE25146_UNSTIM_VS_HELIOBACTER_PYLORI_LPS_STIM_AGS_CELL_UP	GSE25146_UNSTIM_VS_HELIOBACTER_PYLORI_LPS_STIM_AGS_CELL_UP	93	0.408777	1.63478	0.00108035	0.0115681	0.00848536	1162	tags=29%, list=14%, signal=25%	IKBKE/CLCN7/CHTF18/HELLS/SMPDL3B/KIF4A/AIFM1/GPSM2/GRAMD1A/ZBTB41/PLK1/PRPF3/ACIN1/TPR/RNF4/PLOD2/SBF1/CPSF1/PTPN7/UHRF1/REXO4/BAIAP3/ELMOD2/MAP3K7/RASGRP1/PREB/CKAP5
GSE7509_UNSTIM_VS_TNFA_IL1B_IL6_PGE_STIM_DC_UP	GSE7509_UNSTIM_VS_TNFA_IL1B_IL6_PGE_STIM_DC_UP	115	0.382366	1.57126	0.00109925	0.0117446	0.00861481	1748	tags=35%, list=21%, signal=28%	MCM3/PPAT/CCT3/KDELR3/NOL6/TBL3/MTFR1/ENC1/GAPDH/NME4/GART/KPNB1/DHX8/RANBP1/AURKB/ADSL/IMPDH2/DDX56/SEC24D/POLR2B/WDR12/COG7/MCM6/LIG1/PCCB/PLA2G4A/TKT/MOV10/PERP/RHOBTB3/GIPC1/MRPS30/PLSCR2/THOP1/NUDT22/DDB1/ECHS1/SF3B3/MCM7/POLR1C
GSE7852_TREG_VS_TCONV_FAT_UP	GSE7852_TREG_VS_TCONV_FAT_UP	137	-0.426722	-1.61874	0.00111299	0.0118654	0.00870344	1827	tags=34%, list=22%, signal=27%	KLRG1/PLCB4/TSPAN31/SORBS1/FAM98B/ALOX15B/SWAP70/BCL3/SPTY2D1/CMTM7/TSPAN13/MITF/PLCL1/SERPINB6/ATF3/ARRB1/TMTC2/ELF1/FGL2/ZNF503/COBLL1/SNX3/HMGCS1/YPEL2/SESN1/RGS16/MAP4K5/FEM1C/ANXA1/TMBIM1/GALC/ABLIM3/GNAQ/ENPP4/NFKBIZ/GLRX/DUSP1/CAP2/PPARG/JDP2/PROS1/NPNT/HPGD/ZFP36/IFNGR1/STX11
GSE24634_TEFF_VS_TCONV_DAY7_IN_CULTURE_DN	GSE24634_TEFF_VS_TCONV_DAY7_IN_CULTURE_DN	133	-0.432285	-1.62587	0.0011269	0.0119875	0.00879299	1853	tags=42%, list=22%, signal=33%	ITGAM/LILRB2/GABARAP/PTPN12/CTSL/PSAP/NRP1/CD86/CLEC10A/HOMER1/LIPA/ELOVL1/SAV1/SPRY2/LILRA2/CTSS/TNFSF13/CCL18/C1S/SLC27A3/RNF13/SERPINE1/TMEM41B/TRIM22/CIRBP/CD81/DAB2/PRMT2/HLA-DPB1/TNS1/CLEC7A/EPB41L3/CD44/TSC22D1/F3/RIN2/MNDA/RNF130/FGR/GSN/ACP5/PLEKHA1/VAMP3/NR3C2/CORO1C/C1QB/TYROBP/ANG/CTSO/NCF2/IGFBP6/SLC11A1/C1QA/RRAS/HSD11B1/CD9
GSE45365_BCELL_VS_CD8_TCELL_DN	GSE45365_BCELL_VS_CD8_TCELL_DN	66	-0.506999	-1.71505	0.00113077	0.0120024	0.00880394	1196	tags=38%, list=14%, signal=33%	FZD5/MS4A4A/RSU1/LMOD1/HIGD1A/CNN3/LGALS1/ACOT7/ZNF503/OSTM1/HSPA2/F3/IRX2/RAVER2/CFH/PPBP/CDH13/CRY2/C1QB/PRX/PPP1R14A/STARD8/EMP1/HSD17B6/TSPAN7
GSE3982_MEMORY_CD4_TCELL_VS_TH2_UP	GSE3982_MEMORY_CD4_TCELL_VS_TH2_UP	112	-0.451491	-1.64668	0.00113934	0.0120671	0.00885139	1847	tags=41%, list=22%, signal=33%	PARP8/DIP2C/JAK1/HERC1/IL11RA/ZDHHC17/BTG1/AGTR2/CHCHD7/AKT3/CTSF/JMJD1C/GBP1/ITGA5/NAP1L2/TRIM22/NECAP1/CD44/TSC22D1/PAFAH1B1/MCL1/GSN/SESN1/ADARB1/FAS/TGFBR2/EIF1/HLA-DQB1/MACF1/CAMTA1/NR3C2/EIF4A2/BTN2A1/TSC22D3/ANXA1/EDNRA/CALM1/CASP1/ZFP36L2/SASH1/OPTN/CTSO/CRTAP/KLF6/AK1/GIMAP5
GSE16385_UNTREATED_VS_12H_ROSIGLITAZONE_IFNG_TNF_TREATED_MACROPHAGE_UP	GSE16385_UNTREATED_VS_12H_ROSIGLITAZONE_IFNG_TNF_TREATED_MACROPHAGE_UP	90	-0.478383	-1.68036	0.00114258	0.0120752	0.00885732	2223	tags=48%, list=26%, signal=36%	PRKAB1/ARL5B/PER1/RCHY1/DNAJB1/YRDC/GLIPR1/STX19/HAS1/DUSP2/KBTBD2/TSPYL4/HLF/ITPKB/EGR3/NR4A2/KCNS3/TNFRSF1B/NFIB/DUSP6/NCOA7/BTG3/C21orf91/LIMA1/GATA3/TTC19/PTGER2/CDKN2B/VAMP3/FILIP1L/CCNL1/NFKBIZ/EIF1B/EGR1/CD69/MYH11/MME/JAM2/BCL2L2/ID3/PEBP4/ZFP36/TMEM47
GSE19941_LPS_VS_LPS_AND_IL10_STIM_IL10_KO_NFKBP50_KO_MACROPHAGE_DN	GSE19941_LPS_VS_LPS_AND_IL10_STIM_IL10_KO_NFKBP50_KO_MACROPHAGE_DN	114	-0.446881	-1.63595	0.001146	0.0120851	0.00886461	2421	tags=53%, list=29%, signal=38%	CYSLTR1/MGAT4B/CSF1/RPS6KA5/CAPG/FOXP3/GPR137B/CXCL3/AFF1/ARL5B/CSF2/TRAF6/FN1/IFITM2/RPL17/ARNT2/CRMP1/CD99/NFKB1/HINT1/CCR8/STYX/N4BP1/TGFBR1/SWAP70/SH3BP5/SERINC3/KCTD12/PCMT1/TSPAN4/SHE/EXOSC9/DUSP16/FBXO30/SLC38A2/LGALS1/FGL2/AKAP11/SLC44A2/COBLL1/ITGA1/CCR1/ITGA6/LGALS3/MATK/PTGER4/PAG1/MYADM/CD47/FILIP1L/GNAQ/AHNAK/GSTM3/RRAGD/PPARG/PLAC8/PROS1/GPM6A/IL1RL1/IL6
GSE24634_IL4_VS_CTRL_TREATED_NAIVE_CD4_TCELL_DAY7_UP	GSE24634_IL4_VS_CTRL_TREATED_NAIVE_CD4_TCELL_DAY7_UP	108	0.390719	1.59306	0.00116604	0.0122699	0.00900012	871	tags=24%, list=10%, signal=22%	CCL19/CDC20/UBE2C/TK1/TPX2/STK39/RAD51AP1/FEN1/KIF11/NUSAP1/CCNA2/KIF23/CDKN3/CHEK1/MKI67/MAGED1/PTTG1/IDH2/UCP2/AURKB/SLC25A13/MYO6/PARP2/CBX5/MCM6/AKR1A1
GSE32986_GMCSF_AND_CURDLAN_LOWDOSE_VS_GMCSF_AND_CURDLAN_HIGHDOSE_STIM_DC_DN	GSE32986_GMCSF_AND_CURDLAN_LOWDOSE_VS_GMCSF_AND_CURDLAN_HIGHDOSE_STIM_DC_DN	90	-0.477873	-1.67857	0.00118363	0.0124281	0.00911622	1755	tags=32%, list=21%, signal=26%	DIXDC1/SH3BGRL2/HLF/LRRC46/CLDN14/ADRA1B/VLDLR/TIFA/METRNL/CDKN2D/LGALS1/ABLIM1/PTPN13/PDE5A/SIRPB1/ALOX5/LGALS3/ANXA2/MYADM/CHN1/PTGDS/TM6SF1/LTA4H/SCGB3A2/JUN/CLIC4/S100A4/PGC/PLSCR4
GSE30971_WBP7_HET_VS_KO_MACROPHAGE_2H_LPS_STIM_DN	GSE30971_WBP7_HET_VS_KO_MACROPHAGE_2H_LPS_STIM_DN	113	-0.449991	-1.64424	0.00119091	0.0124509	0.00913291	999	tags=23%, list=12%, signal=21%	ENPP2/IL15RA/RBM17/PTX3/C1orf21/BCL2A1/SLC7A7/CASP5/HMGCS1/DLL1/BAALC/ENPP4/RND1/IL7R/TFRC/PTEN/SASH1/NEDD4L/KLF6/TLR8/PAPSS2/PLAC8/CXCL2/PTGS2/IL6/GADD45B
GSE360_HIGH_DOSE_B_MALAYI_VS_M_TUBERCULOSIS_DC_DN	GSE360_HIGH_DOSE_B_MALAYI_VS_M_TUBERCULOSIS_DC_DN	122	-0.42562	-1.5862	0.00119057	0.0124509	0.00913291	1431	tags=35%, list=17%, signal=30%	VAMP5/PRELP/PLSCR1/SERPINA1/STK4/GBP1/MGLL/TRIM22/ICAM1/DUSP6/DLEC1/BCAT1/S100A9/PDPN/CST7/F3/MT2A/BTN3A3/ATP6V1E1/SLC12A4/MT1G/PTGER4/DENND3/SERPING1/CCL8/TSC22D3/CGRRF1/SOD3/GLRX/DUSP1/G0S2/CD163/LDLR/CDO1/CXCL5/MT1E/PPP1R15A/OLR1/CCL2/S100A8/CYP4B1/GADD45B/STX11
GSE22886_NAIVE_CD8_TCELL_VS_DC_DN	GSE22886_NAIVE_CD8_TCELL_VS_DC_DN	134	-0.429592	-1.6189	0.00119388	0.0124553	0.00913611	1630	tags=35%, list=19%, signal=29%	RCBTB2/DAPK1/LAPTM4A/FTL/TIAM1/CTSS/NPTN/PTGS1/DPYD/ATP6V1A/ATP6V1B2/ARL8B/DAB2/TAX1BP3/RAB31/CLEC7A/SNX3/ATP6V1E1/CCR1/SNX1/CAPZA2/MNDA/RNF130/RAB11FIP1/GSN/CAT/MGST2/CTSH/LST1/ATP6AP2/TMEM70/SNX2/ANXA2/DUSP3/ATP6V0E1/VAMP3/CST3/ABHD6/FCER1G/SLC31A2/TUBB6/CORO1C/HMGCR/STAC/TM6SF1/CD58/ANXA5
GSE17974_CTRL_VS_ACT_IL4_AND_ANTI_IL12_6H_CD4_TCELL_UP	GSE17974_CTRL_VS_ACT_IL4_AND_ANTI_IL12_6H_CD4_TCELL_UP	97	-0.47428	-1.68122	0.00120739	0.0125425	0.0092001	1446	tags=32%, list=17%, signal=27%	RCSD1/MXD1/CHD9/MYO1G/DOK2/CCDC69/ARRB1/ENPP2/TSC22D1/ARRB2/YPEL5/DIAPH2/FAM8A1/SLC16A5/SNN/TSC22D3/CGRRF1/DUSP1/AHNAK/G0S2/ZFP36L2/FOS/RGS2/NAP1L5/JUN/C4BPA/KLF4/LDB2/PTGS2/GADD45B/FHL1
GSE32034_LY6C_HIGH_VS_LOW_MONOCYTE_DN	GSE32034_LY6C_HIGH_VS_LOW_MONOCYTE_DN	106	0.378925	1.54428	0.00120616	0.0125425	0.0092001	1640	tags=35%, list=19%, signal=29%	IKBKE/RRBP1/ENC1/SEC61G/AXIN1/RAB40C/FKBP4/COL9A2/DAP3/GRAMD1A/HEATR1/DUS1L/AHSA1/NSUN4/CPSF1/STAT1/ZNF394/POP7/ULK1/TM9SF2/FKBPL/LARP1/BST2/KCNN4/DDHD2/STUB1/NUP43/SAFB/SART1/RAB3IP/ALKBH4/GMPPB/AGRN/CTDP1/OSBP/PTOV1/MRPS31
GSE22886_DAY1_VS_DAY7_MONOCYTE_IN_CULTURE_UP	GSE22886_DAY1_VS_DAY7_MONOCYTE_IN_CULTURE_UP	121	-0.430377	-1.6024	0.00121002	0.0125431	0.00920052	1312	tags=26%, list=15%, signal=22%	PDE4B/ST3GAL1/SERPINB8/ICAM1/OASL/IL15RA/ANPEP/NR3C1/PTX3/PKIG/IRAK3/APOL3/CFLAR/MCL1/HLA-E/NLRP3/AKAP13/IL3RA/CDC42EP2/CYP3A5/EMP3/NEDD4L/KLF6/PLAC8/PPP1R15A/HBEGF/LAMP3/PTGS2/IL6/IL1A/GADD45B
GSE3039_CD4_TCELL_VS_B1_BCELL_DN	GSE3039_CD4_TCELL_VS_B1_BCELL_DN	109	-0.454711	-1.65039	0.00121929	0.0125856	0.00923171	1770	tags=42%, list=21%, signal=34%	GABARAP/MPST/ZBED5/SH3BGRL2/BTG1/LAMP1/CTSD/IL1RN/ADI1/CD53/RHOA/MCOLN1/TIMP2/MSN/MPP1/CD33/CLEC7A/CD44/CD302/MT2A/TXNIP/SIRPB1/CCR1/MCL1/C9orf43/CEBPB/ADRB1/F10/CSF3R/CD47/GPR152/FCER1G/SLC31A2/FPR1/GLRX/STOM/MCAM/TYROBP/SDCBP/ANXA5/SLC11A1/TLR8/CD300C/MT1E/CD9/SLPI
GSE17721_CTRL_VS_LPS_2H_BMDC_UP	GSE17721_CTRL_VS_LPS_2H_BMDC_UP	94	0.404394	1.62181	0.0012178	0.0125856	0.00923171	2131	tags=37%, list=25%, signal=28%	HMGB3/CCNE1/MX2/XPR1/SLC44A4/RAB40C/MSH6/RPL6/MRPS15/IRAK1/PPM1G/POLR2B/PEX13/RPS14/TMEM14C/FAM53A/NUDT3/TMUB2/GPX4/SETD4/BST2/MTA1/SLC30A5/ATG12/GNPAT/C12orf4/ZBTB25/RGL2/PGD/HP/GPS1/STK38/PTP4A2/CPT2/GUSB
GSE24634_NAIVE_CD4_TCELL_VS_DAY3_IL4_CONV_TREG_UP	GSE24634_NAIVE_CD4_TCELL_VS_DAY3_IL4_CONV_TREG_UP	115	-0.448074	-1.64397	0.00122986	0.0126511	0.00927973	1365	tags=30%, list=16%, signal=26%	IL16/CTSF/JMJD1C/BTN3A1/PDE4B/PIK3R1/ITM2A/ARRB1/FYN/ZNF329/ACYP2/ABLIM1/DPEP2/RPL35A/BTN3A3/NBL1/FZD8/ITGA6/TGFBR2/LEPROTL1/BNIP2/PTGER4/CLK1/PLEKHA1/TSC22D3/KLF13/SMAD7/GYPC/RNF125/ZFP36L2/OPTN/BTG2/ID4/GADD45B/FHL1
GSE7852_THYMUS_VS_FAT_TREG_DN	GSE7852_THYMUS_VS_FAT_TREG_DN	113	-0.449498	-1.64244	0.00123083	0.0126511	0.00927973	1343	tags=31%, list=16%, signal=26%	NR1D2/CRIP2/ANXA6/TIPARP/ASAH1/FZD5/ARRB1/PKD2/SLC38A2/INSIG1/ELF1/NDEL1/IL15RA/TNFSF9/ZNF503/MT2A/YPEL2/CPNE8/DUSP3/FEM1C/RHOB/NDRG4/NR2F1/DENND4A/ABLIM3/GNAQ/ENPP4/ZCCHC14/ABCB1/JDP2/ADRB2/S100A4/FZD4/IFNGR1/STX11
GSE17974_0H_VS_12H_IN_VITRO_ACT_CD4_TCELL_DN	GSE17974_0H_VS_12H_IN_VITRO_ACT_CD4_TCELL_DN	110	0.390714	1.5936	0.0012474	0.0127943	0.00938484	1490	tags=34%, list=18%, signal=28%	HYOU1/GALE/FEN1/TARBP2/ZNF593/MRPL17/WDR77/EFNA4/ISCA2/FH/SDF2L1/AIFM1/TIMM8A/HPRT1/MRPS18A/DNAJA3/STIL/STX6/PAICS/RECQL4/ALG3/LZIC/MCM6/EIF2B4/SLC7A1/RBM28/C17orf80/IMMT/PSMB2/EOMES/PTRH2/TBX21/RNGTT/BAZ1B/ARMC6/PUS3/PPP1CA
GSE39110_UNTREATED_VS_IL2_TREATED_CD8_TCELL_DAY3_POST_IMMUNIZATION_DN	GSE39110_UNTREATED_VS_IL2_TREATED_CD8_TCELL_DAY3_POST_IMMUNIZATION_DN	101	0.40123	1.64045	0.00126862	0.0129847	0.00952446	1134	tags=26%, list=13%, signal=23%	HMGB3/STK39/UBE2T/FOXM1/RAD51AP1/DAP/TPI1/CHEK1/TNFRSF9/NPLOC4/DSP/SLC25A10/STIL/SLC12A8/ERBB3/PASK/INCENP/KIF18A/UBL4A/CPD/SOD1/KLC3/KIAA1522/FKBP2/IQGAP3/HIF1A
GSE25123_WT_VS_PPARG_KO_MACROPHAGE_UP	GSE25123_WT_VS_PPARG_KO_MACROPHAGE_UP	112	-0.449534	-1.63954	0.00127259	0.0129981	0.00953428	1481	tags=31%, list=17%, signal=26%	PFKFB3/RAP1B/MXD1/SLITRK2/DUSP16/THBS1/MSN/INSIG1/OASL/MAML2/TNFSF9/ETV5/PTX3/IRAK3/CEBPD/SLC7A7/CASP5/RASSF2/CHST7/MT1G/SLC39A8/STAT5A/PTGER4/FCGR2A/PRKCH/NFKBIZ/FPR1/MAP3K8/OSM/RGS2/MAFB/RETN/S100A8/CXCL2/IL6
GSE25677_R848_VS_MPL_AND_R848_STIM_BCELL_UP	GSE25677_R848_VS_MPL_AND_R848_STIM_BCELL_UP	59	-0.534284	-1.78527	0.00128297	0.0130569	0.00957743	1339	tags=39%, list=16%, signal=33%	RAPGEF3/MGLL/PNPLA2/CYB5R3/FMO4/TANC1/RAB31/ZFP1/SESN1/CCND2/ACP5/FAM8A1/MATK/PTGER4/SSPN/RND3/CD69/ZFP36L2/HSPA12B/OLFML1/GPM6A/HBEGF/AQP4
GSE17974_CTRL_VS_ACT_IL4_AND_ANTI_IL12_4H_CD4_TCELL_UP	GSE17974_CTRL_VS_ACT_IL4_AND_ANTI_IL12_4H_CD4_TCELL_UP	91	-0.465312	-1.64052	0.00128543	0.0130569	0.00957743	999	tags=31%, list=12%, signal=27%	RCSD1/MXD1/EIF4E3/MYO1G/ASAH1/ENPP2/DPEP2/SLC7A7/MT1G/DIAPH2/FAM8A1/SNN/PIGA/TSC22D3/CGRRF1/DUSP1/CRYL1/CITED2/MYH11/G0S2/ZFP36L2/JUN/C4BPA/PLAC8/LMO7/PTPRB/PTGS2/GADD45B
GSE1460_INTRATHYMIC_T_PROGENITOR_VS_THYMIC_STROMAL_CELL_DN	GSE1460_INTRATHYMIC_T_PROGENITOR_VS_THYMIC_STROMAL_CELL_DN	117	-0.435031	-1.60512	0.00128639	0.0130569	0.00957743	1535	tags=34%, list=18%, signal=28%	ARHGEF12/ELOVL1/SGPP1/SFRP1/PTGS1/FBXO3/TSPAN4/SLC6A1/ITGA5/THBS1/PKD2/PNMA1/CNN3/GLT8D2/OSTM1/CRISPLD2/F3/ADCY9/ARHGAP29/PRRG1/COL4A5/NPDC1/ATP6AP2/HOXA2/FGF2/EDNRA/EGR1/RUNX1T1/TUBB6/BEX1/TM6SF1/ANG/LEPR/RRAS/MT1E/EDNRB/KLF4/LRRC32/SLIT2/TMEM100
GSE24634_TREG_VS_TCONV_POST_DAY10_IL4_CONVERSION_UP	GSE24634_TREG_VS_TCONV_POST_DAY10_IL4_CONVERSION_UP	116	0.384547	1.58842	0.00130435	0.0132116	0.00969089	2218	tags=47%, list=26%, signal=35%	TK1/TPX2/STK39/PRC1/PPAT/KIF11/CRELD2/NUSAP1/HELLS/THOC5/JTB/CENPE/COL9A2/SHMT2/COL6A3/NIT2/UCP2/FKBP3/PA2G4/UTP14A/APOBEC3B/KIF18A/MCM6/CSTF3/EIF4E2/CREB3L2/POP7/XRCC6/FUT8/AGA/AGPAT5/CASK/RMI1/ARG2/TUBB/DHFR/GFI1/BARD1/CHFR/TAF2/GTPBP4/TMPO/BATF/DCPS/LASP1/IL2RA/SLAMF1/APOBEC3F/RBKS/PHTF2/BUB1B/NUP107/RFC5/RBM38
GSE45837_WT_VS_GFI1_KO_PDC_UP	GSE45837_WT_VS_GFI1_KO_PDC_UP	85	-0.48182	-1.696	0.0013164	0.0132565	0.00972385	1284	tags=27%, list=15%, signal=23%	ITGA5/TMEM41B/HIP1/DAB2/SH2D3C/ZBTB16/VAMP2/DNAJB4/FHL5/HMGCS2/SASH1/ABCB1/NES/WNT2/CYP3A5/FEZ1/CLEC1A/MTMR9/WASF3/CYBRD1/PGAP1/HOXA5/TSPAN12
GSE31622_WT_VS_KLF3_KO_BCELL_UP	GSE31622_WT_VS_KLF3_KO_BCELL_UP	107	-0.458894	-1.65585	0.00131448	0.0132565	0.00972385	898	tags=25%, list=11%, signal=23%	CSRP1/GSTO1/PAFAH1B1/MXRA7/ACAT1/ST6GALNAC6/SERPING1/SCN1A/CACNA2D2/NR2F1/GATA2/PRKCE/CAP2/PFDN1/MAOB/CD163/ALDH1A1/CHPT1/NEXN/CYP27A1/HSPB2/ANGPT1/VSIG4/CES1/CD300LG/CLIC5/INMT
GSE3982_EOSINOPHIL_VS_BCELL_DN	GSE3982_EOSINOPHIL_VS_BCELL_DN	114	0.38317	1.57739	0.00131694	0.0132565	0.00972385	1766	tags=35%, list=21%, signal=28%	CCNE1/MCM3/SMARCA4/FANCG/MTX1/LAX1/ACTL6A/SHMT2/NVL/DAP3/TRIT1/MAP3K9/STOML2/RPS21/GOLGA3/MRPS33/CBX5/DNMT1/SCRN1/TCFL5/ASNS/JMJD4/CD72/PERP/ATRN/NT5E/AGPAT5/MRPS30/BAZ1B/NUP133/SUCLG2/GORASP2/DHFR/RPS16/ACAD10/MRPL35/KLHDC4/NDUFB2/TCF3/MPV17
GSE22935_UNSTIM_VS_12H_MBOVIS_BCG_STIM_MYD88_KO_MACROPHAGE_UP	GSE22935_UNSTIM_VS_12H_MBOVIS_BCG_STIM_MYD88_KO_MACROPHAGE_UP	84	-0.469674	-1.64948	0.00132025	0.0132624	0.00972813	238	tags=17%, list=3%, signal=16%	PTGER4/RGS9/BTG2/VAPA/REM1/CPA3/ADCY4/GRK5/AK1/CAMP/CA2/ADAMTS8/TIMP3/HBB
GSE14415_INDUCED_TREG_VS_FAILED_INDUCED_TREG_UP	GSE14415_INDUCED_TREG_VS_FAILED_INDUCED_TREG_UP	100	0.398003	1.62372	0.00132408	0.0132735	0.00973628	1919	tags=43%, list=23%, signal=34%	TK1/CRELD2/CDKN3/TPI1/TNFRSF9/POLB/EEF1D/UCK2/SHMT2/CKS1B/LSM7/LDHA/RANBP1/AURKB/ZMYND19/TUBGCP2/GEMIN6/SPC24/CDK4/AHSA1/SNRPA1/FKBP2/PSMC4/PGK1/PSMB2/POLD1/MCM10/AGPAT5/PRDX1/BCKDK/NUP43/PARK7/PANX1/PPIE/GEMIN5/MCM7/PRIM1/GMNN/ZIK1/SHMT1/FLNB/BATF/SNRPD1
GSE12845_NAIVE_VS_PRE_GC_TONSIL_BCELL_DN	GSE12845_NAIVE_VS_PRE_GC_TONSIL_BCELL_DN	130	0.368412	1.5694	0.00133176	0.0133231	0.00977269	1953	tags=37%, list=23%, signal=29%	UBE2C/ST14/KIF11/DENR/RUVBL1/KIF4A/ATP2A2/NDUFV1/KIFC1/AIFM1/PTTG1/IDH2/MSH6/HPRT1/SNRPG/ADA/PDIA6/STOML2/TFDP1/DPY19L4/ILF2/NUBPL/MRPS33/PTPN7/C1orf112/MYO1E/GTF2E2/RASGRP1/NUCKS1/USP7/EIF4E2/PSMB2/MCM10/BAZ1B/MRPL15/SMPDL3A/MRPL22/MRPS31/CHCHD2/BARD1/MRPL35/SERF2/MCM7/CDC6/NDUFS6/IPP/MRPS16/DCPS
GSE22501_PERIPHERAL_BLOOD_VS_CORD_BLOOD_TREG_UP	GSE22501_PERIPHERAL_BLOOD_VS_CORD_BLOOD_TREG_UP	110	-0.448999	-1.63662	0.00134279	0.0134059	0.00983341	1391	tags=32%, list=16%, signal=27%	EPHB6/TNFRSF1B/RGS11/VAT1/PODXL/PHACTR1/PXN/INSIG1/DUSP7/TNFSF9/SNX3/TFPI/SLC12A4/MNDA/CHST7/INPP1/HOXB5/CCL23/ABCC8/TMPRSS2/LAMA3/EDNRA/GNAQ/DKK3/HMGCS2/PPP1R3C/DAPK2/SYDE1/ID3/GJA4/CFD/GPM6A/KRT4/FGFR4/CXCL2
GSE41176_WT_VS_TAK1_KO_ANTI_IGM_STIM_BCELL_6H_UP	GSE41176_WT_VS_TAK1_KO_ANTI_IGM_STIM_BCELL_6H_UP	105	-0.457582	-1.64713	0.001351	0.0134603	0.00987333	1367	tags=30%, list=16%, signal=25%	PLSCR1/PDE4B/NAP1L2/LRRC4B/CIRBP/PRSS23/NFIL3/TNFSF9/SLC25A20/MT2A/CFLAR/NLRP3/TTC19/RND3/FILIP1L/FLRT3/STARD3NL/DUSP1/MAP3K8/CD69/OSM/FOS/JAM2/BTG2/ADRB2/ADAMTS1/MT1E/THBD/ZFP36/CXCL2/PTGS2
GSE28783_CTRL_ANTI_MIR_VS_UNTREATED_ATHEROSCLEROSIS_MACROPHAGE_DN	GSE28783_CTRL_ANTI_MIR_VS_UNTREATED_ATHEROSCLEROSIS_MACROPHAGE_DN	107	-0.45807	-1.65288	0.00135452	0.0134678	0.0098788	1576	tags=33%, list=19%, signal=27%	ITPKB/DPF1/GNRH1/NIPBL/PFKFB3/SPRY2/CCPG1/EPHB6/TNFRSF1B/SERPINE1/GRIK3/TNFRSF11B/FZD1/INSIG1/CCL3/GSTO1/SNX3/F3/RGS16/CCL23/TMPRSS2/LAMA3/TCF4/NAALADL1/GNAQ/DKK3/DUSP1/SYDE1/ID3/CA2/CD9/EPAS1/CXCL2/TMEM47/GADD45B
GSE32034_LY6C_HIGH_VS_LOW_ROSIGLIZATONE_TREATED_MONOCYTE_DN	GSE32034_LY6C_HIGH_VS_LOW_ROSIGLIZATONE_TREATED_MONOCYTE_DN	115	-0.446101	-1.63673	0.00136152	0.0134858	0.00989205	1284	tags=36%, list=15%, signal=31%	ITGA5/SPTAN1/TIPARP/CDKN2D/MIDN/CYB5R3/ZBTB2/PTPN1/GAB1/MCOLN2/ACOT9/RNASE1/ANPEP/TNFSF9/NR3C1/CD59/ST3GAL6/CCR1/CEBPD/TRPC1/RGS16/DIAPH2/PTGER4/PRKCH/MATN2/NDRG4/GNAQ/NFKBIZ/MAP3K8/STOM/CITED2/SNRK/ID1/SRGN/NEDD4L/JUN/CCL2/IL17D/ZFP36/SFTPD/EMP1
GSE40274_CTRL_VS_FOXP3_TRANSDUCED_ACTIVATED_CD4_TCELL_UP	GSE40274_CTRL_VS_FOXP3_TRANSDUCED_ACTIVATED_CD4_TCELL_UP	101	0.398804	1.63053	0.00136567	0.0134858	0.00989205	1092	tags=27%, list=13%, signal=24%	UBE2T/IGF2BP3/RAD51AP1/MCM3/NUSAP1/TPI1/MAGED1/KIF4A/CCNE2/FH/DNASE1/SNRPA/NCAPG2/PTTG1/USP6NL/ADA/STIL/VDAC3/AURKB/SNRPD2/POLR3K/IMPDH2/LIG1/PFN2/FKBP2/CPSF6/ASNS
GSE43863_TH1_VS_LY6C_INT_CXCR5POS_EFFECTOR_CD4_TCELL_UP	GSE43863_TH1_VS_LY6C_INT_CXCR5POS_EFFECTOR_CD4_TCELL_UP	101	0.398598	1.62969	0.00136567	0.0134858	0.00989205	1946	tags=36%, list=23%, signal=28%	MX2/GALE/RAD51AP1/PFKP/CRELD2/KIF23/TPI1/NUF2/CENPE/FH/TUFM/HPRT1/HEMK1/AARSD1/KCNK5/PASK/CDK4/UCHL5/UFC1/BRI3BP/LETM1/SAR1B/GNPDA1/TKT/IQGAP3/MCM10/GZMK/THOP1/CSNK2B/SNF8/RPE/DDT/MTHFD1L/AP2S1/MRPS16/DDX1
GSE7831_CPG_VS_INFLUENZA_STIM_PDC_1H_DN	GSE7831_CPG_VS_INFLUENZA_STIM_PDC_1H_DN	111	-0.445209	-1.62688	0.0013674	0.0134858	0.00989205	1265	tags=27%, list=15%, signal=23%	CFTR/TINF2/CYB5R3/AP2A2/RALA/RAB20/CCR1/LTC4S/GSN/SNX10/HLA-DOA/LGALS3/CTSH/PEG10/B3GALT2/STAC/ABCB1/LDLR/RRAGA/JUN/CLIC4/BTG2/KCNJ8/GJA5/ADCY4/PRKD1/VWF/HPGD/LDB2/MARCO
GSE10239_MEMORY_VS_KLRG1HIGH_EFF_CD8_TCELL_DN	GSE10239_MEMORY_VS_KLRG1HIGH_EFF_CD8_TCELL_DN	120	0.374296	1.54382	0.00138725	0.013654	0.0100154	2340	tags=37%, list=28%, signal=27%	CENPF/CDC20/TK1/PRC1/FASTKD3/KIF23/TNFRSF9/CCDC34/ACTL6A/KIFC1/CHMP4B/GPSM2/LPIN2/AURKB/COG7/CPNE1/C1orf112/GMCL1/MAP3K7/MYCBP/RBM14/SLC25A16/SMARCC1/VKORC1L1/WNK4/RAD21/IBTK/MRPL15/BCAP31/SRRM1/IDE/METTL9/MTHFD1L/MYO5A/SLBP/FAM91A1/PPP2R5E/POGZ/BUB1B/YWHAZ/RFC5/CENPA/CBX3/TMEM59
GSE24726_WT_VS_E2_2_KO_PDC_DAY6_POST_DELETION_UP	GSE24726_WT_VS_E2_2_KO_PDC_DAY6_POST_DELETION_UP	100	0.397337	1.621	0.0013934	0.0136868	0.0100395	1331	tags=29%, list=16%, signal=25%	OCIAD2/CCT2/UBE2T/FEN1/NDUFB11/POLB/RPL18A/FBXO32/GPSM2/HPRT1/RPL35/AURKB/SLC25A13/DARS2/UTP14A/ATF6/MRPL24/WDR12/SPC24/PCYT1A/MCM6/SH3PXD2A/KIAA1522/MYO1E/WBP1/SLC27A1/PSMB2/UBN1/NME2
GSE29164_CD8_TCELL_VS_CD8_TCELL_AND_IL12_TREATED_MELANOMA_DAY7_DN	GSE29164_CD8_TCELL_VS_CD8_TCELL_AND_IL12_TREATED_MELANOMA_DAY7_DN	95	0.401081	1.61806	0.00139765	0.0137009	0.0100498	996	tags=28%, list=12%, signal=25%	PDIA4/TK1/SCG5/KDELR2/PRDX4/RAB26/KDELR3/MTFR1/HSP90B1/SEC61G/CENPE/PTTG1/FKBP11/ADA/LDHA/XBP1/HESX1/NME1/SLC35B1/IFITM1/PSMA5/LILRB4/C3orf14/SEC61B/ZNF195/AK2/LRRC59
GSE411_WT_VS_SOCS3_KO_MACROPHAGE_UP	GSE411_WT_VS_SOCS3_KO_MACROPHAGE_UP	115	0.378322	1.55464	0.00141331	0.0138266	0.010142	1919	tags=33%, list=23%, signal=26%	CENPF/TK1/E2F3/MND1/NEU1/REEP4/CCDC34/UBE2I/EHF/MSH6/FAM83E/MRPL21/UCP2/MRPS18A/TMCO1/UBE2M/ZFAND3/GEMIN6/UCHL5/SLC36A4/CBX4/AKR1A1/SLAMF7/IMMT/UBE2J1/SLC23A1/DTWD2/DTNBP1/DHFR/MNS1/VGLL4/TMEM51/UBAP2L/DDX19A/PAPOLA/ILDR1/MTHFD1L/SNRPD1
GSE22601_IMMATURE_CD4_SINGLE_POSITIVE_VS_CD8_SINGLE_POSITIVE_THYMOCYTE_DN	GSE22601_IMMATURE_CD4_SINGLE_POSITIVE_VS_CD8_SINGLE_POSITIVE_THYMOCYTE_DN	122	-0.422046	-1.57288	0.00144599	0.0141179	0.0103557	1440	tags=31%, list=17%, signal=26%	ZNF365/MXD1/IGFBP4/TNFRSF1B/PLSCR1/TIPARP/CDKN2D/MIDN/CIRBP/ARL5A/PTPN1/SLC38A2/NFE2L2/CD82/MDFIC/P2RY14/ZFP1/NFIL3/RNF149/C21orf91/CEBPD/CEBPB/FFAR2/FAS/PTGER4/GJA1/SSH2/SELP/PPP2CB/NFKBIZ/MAP3K8/OSM/RRAGD/PROS1/ZFP36/EPAS1/EMP1/STX11
GSE3982_MAST_CELL_VS_TH2_DN	GSE3982_MAST_CELL_VS_TH2_DN	112	0.390407	1.60607	0.00147449	0.0143674	0.0105387	1732	tags=38%, list=20%, signal=30%	FOXM1/MCM3/SSRP1/SLC5A6/MIF/MPZL1/SLC25A10/RAMP1/CKS1B/RSRC1/PLK1/PAXIP1/ADRM1/PA2G4/MRPS15/TOMM40/TPR/NUP85/APOBEC3B/LMNB1/PTPN7/LIG1/ZNF207/USP39/POLR2D/MUTYH/MRPS2/FADD/FUT8/POLD1/THAP7/TBX21/TMEM134/ARMC6/CDC25A/GMEB1/APLP1/GOLGA8A/CSNK2B/PDK1/CLEC2D/GMNN
GSE36888_UNTREATED_VS_IL2_TREATED_TCELL_17H_DN	GSE36888_UNTREATED_VS_IL2_TREATED_TCELL_17H_DN	113	-0.446896	-1.63293	0.0014843	0.0144342	0.0105877	1367	tags=34%, list=16%, signal=29%	PLSCR1/SERPINA1/CDKN2D/TRIP10/ICAM1/PNMA1/CXCL1/MCOLN2/ACOT9/BTG3/ACSL1/IL15RA/MAML2/ETV5/CD59/PTX3/MT2A/HCK/BCL2A1/SLC7A7/CASP5/KCNJ15/SLC39A8/DENND3/CCL23/FCER1G/CDC42EP2/NFKBIZ/GLRX/TREM1/G0S2/CXCL5/MT1E/PLAC8/CXCL2/PTGS2/IL6/MT1M
GSE13522_CTRL_VS_T_CRUZI_Y_STRAIN_INF_SKIN_IFNAR_KO_UP	GSE13522_CTRL_VS_T_CRUZI_Y_STRAIN_INF_SKIN_IFNAR_KO_UP	115	-0.444803	-1.63197	0.0014937	0.0144966	0.0106335	1536	tags=37%, list=18%, signal=30%	CLEC10A/ALS2CL/LIPA/PRF1/EHD3/TMEM9B/PDE4B/KMO/VTI1B/OSTF1/MSRA/SLC38A2/TANC1/CNN3/DUSP7/NAPSA/RBM17/KCNMB4/LY86/GMFG/ARHGAP29/ADH1C/PPP2R5A/RASSF2/FFAR2/TGFBR2/CTSH/ACP5/SLC16A5/SNN/PITPNA/ICAM2/FCER1G/PDE3B/TYROBP/ANXA5/ID2/HSD11B1/DNASE1L3/EPAS1/RAMP3/SLPI
GSE13547_WT_VS_ZFX_KO_BCELL_UP	GSE13547_WT_VS_ZFX_KO_BCELL_UP	94	-0.457406	-1.61978	0.00150838	0.01461	0.0107167	1389	tags=37%, list=16%, signal=31%	NRP1/AKT3/LAPTM4A/STIM2/CHD9/TMEM37/RBL2/ITM2A/SLC23A2/CALCOCO1/FYN/ACE/TOX/ST6GALNAC3/NEDD9/LRRFIP2/LBH/S100A9/LATS2/YPEL5/PTGER2/CCND2/SSPN/SNN/PLEKHA1/EIF4A2/SMAD4/DAPK2/RGS2/FRY/KCNJ8/CD55/DNASE1L3/CAMP/SLPI
GSE24142_ADULT_VS_FETAL_DN2_THYMOCYTE_UP	GSE24142_ADULT_VS_FETAL_DN2_THYMOCYTE_UP	115	-0.444695	-1.63158	0.00152014	0.0146946	0.0107787	1333	tags=28%, list=16%, signal=24%	MCOLN1/SCARB2/KMO/TIFA/SYTL4/NCOA1/MPP1/TANC1/MDFIC/SLCO3A1/MAN1A1/P2RY14/LATS2/LANCL1/DNASE1L1/YPEL5/ARHGAP29/PTGER2/TSC22D3/PRKCE/CASP1/BCL2L2/CTSW/ID3/GBP4/KLF6/VEGFC/CALCRL/ACADL/IFNGR1/EMP1/KLF9
GSE3982_EOSINOPHIL_VS_TH2_DN	GSE3982_EOSINOPHIL_VS_TH2_DN	121	0.370132	1.52968	0.00152315	0.0146946	0.0107787	1273	tags=33%, list=15%, signal=29%	CCT2/FANCG/NUSAP1/CCNA2/CDKN3/RUVBL1/POU2AF1/ACTL6A/PUS7/ENO1/PTTG1/GPSM2/LSM4/PLK1/LSM7/LDHA/SLC26A6/PA2G4/SNRPD2/COIL/TOMM40/PHB/APOBEC3B/GOT1/AHSA1/MTX2/CPNE1/DNMT1/DPP4/MRPS12/MAPKAP1/POLR2D/DNAJC10/SMARCC1/IMMT/DPH2/CSE1L/TBC1D16/PSMB2/PERP
GSE5589_LPS_AND_IL10_VS_LPS_AND_IL6_STIM_IL10_KO_MACROPHAGE_45MIN_UP	GSE5589_LPS_AND_IL10_VS_LPS_AND_IL6_STIM_IL10_KO_MACROPHAGE_45MIN_UP	108	-0.451434	-1.63567	0.00153334	0.0147637	0.0108294	1045	tags=29%, list=12%, signal=25%	CD82/SLCO2B1/HEBP1/WDR17/S100A9/PTPN13/GSTO1/SIRPB1/CCR1/PLXDC2/PECR/SORT1/SNX10/MGST2/TGFBR2/ANXA2/AXL/LAMA3/HEY1/SOD3/MAOA/STOM/ASPA/RASL12/MAFB/LIMS2/REM1/GPM6A/S100A8/CAMP/CD36
GSE21033_CTRL_VS_POLYIC_STIM_DC_1H_UP	GSE21033_CTRL_VS_POLYIC_STIM_DC_1H_UP	89	-0.465228	-1.63613	0.00154467	0.0148435	0.0108879	1244	tags=30%, list=15%, signal=26%	DOK2/SORBS3/SEC14L1/ACE/TUBA1A/GPR4/CD82/TMEM43/STX2/RAB11FIP1/RFX2/FGF2/ANXA2/CD47/CAMTA1/ANXA1/HMGCS2/DUSP1/DAPK2/GAS1/TPST2/FOSB/KLF2/MYH10/GPM6A/THBD/EMP1
GSE17974_0.5H_VS_72H_UNTREATED_IN_VITRO_CD4_TCELL_DN	GSE17974_0.5H_VS_72H_UNTREATED_IN_VITRO_CD4_TCELL_DN	112	0.389168	1.60098	0.00156208	0.0149812	0.0109889	2318	tags=46%, list=27%, signal=34%	PRDX4/LMNB2/MRPL17/CCNA2/CCDC34/SCAMP3/CCNE2/SHMT2/NAT10/SNRPA/IDH2/MSH6/PAXIP1/LRPPRC/RECQL4/WDR12/PSMA5/C1QBP/MTX2/UHRF1/TFB1M/POLR2H/KHK/MRPL37/PREB/MOV10/STAP2/GPX7/CDC25A/MRPL52/ZNF672/MAD2L2/SF3B3/CSNK2B/MCM7/GMNN/PPIH/GLO1/SHMT1/PGRMC1/NME6/RAB24/VBP1/SLAMF1/MCEE/UNG/CORO1B/RFC5/TRIB3/SPRED2/DPAGT1/MRPL23
GSE39916_B_CELL_SPLEEN_VS_PLASMA_CELL_BONE_MARROW_DN	GSE39916_B_CELL_SPLEEN_VS_PLASMA_CELL_BONE_MARROW_DN	112	-0.446949	-1.63011	0.00156681	0.014997	0.0110005	1914	tags=39%, list=23%, signal=31%	TRIM35/RALGDS/GPR155/ADK/MAF/TSPAN31/ZCCHC3/NRP1/POU6F1/TSPAN3/CDC42EP3/MAPRE2/PLSCR1/TLR3/TRIP10/OSTF1/MYO1F/PLAGL1/PTPN13/CD44/ST3GAL6/CST7/BCL2A1/RAB8B/APOH/PTGER2/MATK/MYADM/EPB41L5/PDE2A/PEAR1/AHNAK/IL7R/CASP1/ABCB1/JDP2/CTSW/TPST2/ID2/GBP4/PROS1/S100A4/SPOCK2/STX11
GSE43955_TGFB_IL6_VS_TGFB_IL6_IL23_TH17_ACT_CD4_TCELL_52H_DN	GSE43955_TGFB_IL6_VS_TGFB_IL6_IL23_TH17_ACT_CD4_TCELL_52H_DN	137	-0.420742	-1.59605	0.00157979	0.0150916	0.0110699	914	tags=22%, list=11%, signal=20%	CD44/LY86/RTN4/FXYD1/ZBTB16/SF3B5/CTSH/CDKN1C/PTGER4/RHOQ/CST3/NR2F1/DUSP1/EGR1/IL7R/C1QB/RGS2/GPR65/ALDH1A1/ANXA5/EFNB2/CLIC4/MSR1/TRPC6/CD300C/OLR1/LPL/ZFP36/PTGS2/CLEC3B
GSE5679_PPARG_LIGAND_ROSIGLITAZONE_VS_RARA_AGONIST_AM580_TREATED_DC_DN	GSE5679_PPARG_LIGAND_ROSIGLITAZONE_VS_RARA_AGONIST_AM580_TREATED_DC_DN	109	-0.449723	-1.63228	0.00159359	0.0151937	0.0111448	1077	tags=25%, list=13%, signal=22%	DOCK10/ELF1/NCK1/SLC44A2/GMFG/TXNIP/RIN2/IRAK3/DCTN6/ZNFX1/ITGA6/MGST2/ACP5/SAMD9L/ICAM2/SMAD4/IL7R/OSM/TNFSF10/ABCB1/TTLL7/ID3/NOTCH4/KLF2/CALCRL/RAMP3/HOXA5
GSE37301_HEMATOPOIETIC_STEM_CELL_VS_PRO_BCELL_DN	GSE37301_HEMATOPOIETIC_STEM_CELL_VS_PRO_BCELL_DN	94	0.398851	1.59959	0.00162705	0.0154824	0.0113566	1731	tags=30%, list=20%, signal=24%	LRRC45/SPINT2/NDUFB11/SNRPC/REEP4/SPHK2/EEF1D/CLK2/LSM7/TMEM9/FMO5/TSPAN6/PDCD6/SCNM1/PNN/FCF1/PFN2/RPL23A/TGIF1/NT5C/LAT/PRKRIP1/PUS3/NAP1L4/NUDT22/PPP2R3A/LSG1/RDH14
GSE6674_UNSTIM_VS_CPG_STIM_BCELL_UP	GSE6674_UNSTIM_VS_CPG_STIM_BCELL_UP	77	-0.490629	-1.6966	0.00163396	0.0155179	0.0113826	1341	tags=36%, list=16%, signal=31%	AADAC/SERPINE1/CD200/NCOA1/PTPN1/FYN/KLF10/ALMS1/SLCO3A1/SLA/MFGE8/CSRP1/TSC22D1/HCK/RGS16/ACP5/KIF1C/LRRC8A/AXL/P2RX7/TNFSF10/ID1/CYP27A1/KLF6/WFS1/CDH5/MARCO/CLIC5
GSE18804_SPLEEN_MACROPHAGE_VS_COLON_TUMORAL_MACROPHAGE_UP	GSE18804_SPLEEN_MACROPHAGE_VS_COLON_TUMORAL_MACROPHAGE_UP	110	0.385917	1.57403	0.0016467	0.0156084	0.011449	1058	tags=24%, list=12%, signal=21%	COL1A1/CCL19/TMED3/COL5A1/SOX2/KIF11/TNFRSF9/CSK/ELOVL6/SDF2L1/INHBB/FAAH/APOE/UCP2/LPIN2/CIB1/PAPPA/MAPK6/ACSL5/SERPINH1/ITM2C/TLE3/MANBAL/ANAPC1/GTPBP6/GPAA1
GSE9988_ANTI_TREM1_AND_LPS_VS_VEHICLE_TREATED_MONOCYTES_UP	GSE9988_ANTI_TREM1_AND_LPS_VS_VEHICLE_TREATED_MONOCYTES_UP	105	-0.453474	-1.63234	0.00166164	0.0157195	0.0115305	1223	tags=30%, list=14%, signal=26%	SCML1/MMP19/FBXO30/SLC38A2/INSIG1/CXCL1/PPP1R15B/USP53/ST3GAL6/F3/CFLAR/NLRP3/RYBP/DNAJB4/EID3/RRAD/DENND4A/GPRC5A/NFKBIZ/DUSP1/EGR1/MAP3K8/P2RY1/PPARG/NEDD4L/JUN/ID2/ADRB2/CXCL2/STARD8/PTGS2/IL1A
GSE5589_LPS_VS_LPS_AND_IL6_STIM_IL6_KO_MACROPHAGE_45MIN_DN	GSE5589_LPS_VS_LPS_AND_IL6_STIM_IL6_KO_MACROPHAGE_45MIN_DN	116	-0.445508	-1.63524	0.00168117	0.0158734	0.0116433	1328	tags=30%, list=16%, signal=26%	SCARB2/MBP/ICAM1/TBC1D9/PXN/HSDL2/RAB20/SLCO2B1/IQGAP1/ACSL1/SLC22A3/TSC22D1/REV3L/SIRPB1/PPIG/SNX10/CCND2/MGST2/TGFBR2/STAT5A/ANXA2/FILIP1L/SAMD9L/CCNL1/CDC42EP2/ASPA/CHPT1/ID3/TLR8/SCD/ITLN1/OLR1/S100A8/IFNGR1/IL1A
GSE1460_NAIVE_CD4_TCELL_ADULT_BLOOD_VS_THYMIC_STROMAL_CELL_DN	GSE1460_NAIVE_CD4_TCELL_ADULT_BLOOD_VS_THYMIC_STROMAL_CELL_DN	123	-0.427464	-1.59604	0.00169484	0.01591	0.0116702	1393	tags=29%, list=16%, signal=25%	CYCS/SFRP1/PTGS1/SERPINB8/THBS1/NUDT21/SEC14L1/KLF10/CNN3/SLC25A24/ATP1B3/CD59/CRISPLD2/ARHGAP29/COL4A5/OSBPL11/PDLIM1/FGF2/BAALC/FEM1C/ALDH2/EDNRA/GATA2/SMAD4/SLC31A2/HAS2/RGS2/CRTAP/GAS1/MT1E/SCD/KLF4/LDB2/PLSCR4/SLIT2/TMEM100
GSE36826_WT_VS_IL1R_KO_SKIN_UP	GSE36826_WT_VS_IL1R_KO_SKIN_UP	123	-0.427454	-1.596	0.00169484	0.01591	0.0116702	1699	tags=36%, list=20%, signal=29%	RNF146/CCL21/CTSD/DHRS3/FLI1/CD86/CLEC10A/POU6F1/HLA-DPA1/MITF/ZNF274/CTSF/CTSS/ITGAX/CD81/PLA2G4C/CALCOCO1/ABCG1/CLIC2/RAB20/HLA-DPB1/DPEP2/COBLL1/BTN3A3/CEBPD/HLA-E/HLA-DQB1/ACP5/CDKN1C/SERPING1/NUPR1/CST3/AOAH/P2RX7/TCF4/CRY2/RGS2/CXCL12/CYP27A1/TLR8/CYBRD1/CFD/VWF/FABP4
GSE37301_PRO_BCELL_VS_RAG2_KO_NK_CELL_UP	GSE37301_PRO_BCELL_VS_RAG2_KO_NK_CELL_UP	117	-0.430909	-1.58991	0.00169305	0.01591	0.0116702	1174	tags=25%, list=14%, signal=22%	ARRB1/TMTC2/LGALS1/RAB20/CD44/TSC22D1/DNASE1L1/RTN4/MT2A/CCR1/HMGCS1/YPEL2/LEPROTL1/LGALS3/ATP6AP2/MMP25/CDKN2B/DHCR24/CST3/SLC31A2/FOS/NDRG2/TRPV2/PROS1/NPNT/MT1A/HPGD/ZFP36/MSRB3
GSE21546_UNSTIM_VS_ANTI_CD3_STIM_SAP1A_KO_DP_THYMOCYTES_UP	GSE21546_UNSTIM_VS_ANTI_CD3_STIM_SAP1A_KO_DP_THYMOCYTES_UP	111	-0.442944	-1.61861	0.00171256	0.0160146	0.011747	2173	tags=46%, list=26%, signal=35%	TP53INP2/SYT17/UBE2A/ACTA2/AKAP6/FN1/CPNE3/SYNJ2BP/TAGLN/GTF2A1/CCNDBP1/TGFB2/GRB10/HIPK2/DHRS3/RAB2B/EGR3/ATP2B4/BDH2/SLC12A6/SERPINE1/TRIM22/OSTF1/PRSS23/PAPSS1/ST6GALNAC3/LMBRD1/CD59/LANCL1/GAB2/PKIG/ATP6V1E1/YPEL5/NAP1L3/SERINC1/SNN/CDKN2B/RND3/PRKCH/GABARAPL1/FILIP1L/SAMD9L/PHLDB2/GPRC5A/GNAQ/MGST3/CAP2/OPTN/SRPX/EMCN/ABI3BP
GSE17974_IL4_AND_ANTI_IL12_VS_UNTREATED_72H_ACT_CD4_TCELL_DN	GSE17974_IL4_AND_ANTI_IL12_VS_UNTREATED_72H_ACT_CD4_TCELL_DN	111	-0.442852	-1.61827	0.00171256	0.0160146	0.011747	1312	tags=40%, list=15%, signal=34%	FRMD6/XRN1/RSPO3/IFIT5/PSMB9/PARP9/SLC22A4/PDE4B/GBP1/TIFA/TRIM22/CD200/LYSMD2/SCML1/ITM2A/DUSP16/GIMAP1/CHRDL1/CD59/GSTO1/GIMAP7/PTGER4/PAG1/ANXA2/SNX25/PRKCH/SPRYD3/SAMD9L/SMAD7/TRPC3/IFI27/AHNAK/TNFSF10/CD58/ARHGAP21/CRTAP/NEXN/GBP4/GIMAP8/PGAP1/GIMAP4/LAMP3/CYB5A/STX11
GSE5589_WT_VS_IL6_KO_LPS_AND_IL6_STIM_MACROPHAGE_45MIN_DN	GSE5589_WT_VS_IL6_KO_LPS_AND_IL6_STIM_MACROPHAGE_45MIN_DN	115	-0.44257	-1.62378	0.00173163	0.0161619	0.011855	1485	tags=37%, list=18%, signal=31%	FGFR1/TBC1D20/CPE/S100A1/MYO9A/KIDINS220/SERPINB6/GNAI3/CRIP2/SERPINE1/TMEM41B/PCOLCE/CSPG4/SLCO2B1/IQGAP1/HEBP1/NEDD9/TBC1D2/ADIPOR2/GSTO1/REV3L/PLXDC2/PECR/LIMA1/SORT1/MGST2/LAMA3/PRICKLE2/PHLDB2/AOC3/MAOA/RUNX1T1/EML1/ASPA/IGFBP6/AQP1/HSPB6/SCD/DCN/CAV1/CD36/PCOLCE2
GSE29617_DAY3_VS_DAY7_TIV_FLU_VACCINE_PBMC_2008_UP	GSE29617_DAY3_VS_DAY7_TIV_FLU_VACCINE_PBMC_2008_UP	105	-0.451996	-1.62702	0.0017427	0.0162031	0.0118852	1757	tags=40%, list=21%, signal=32%	CTSL/IPMK/LITAF/ARL6IP5/ALDH3B1/PSAP/MMP24/LAMP1/VCL/RAB11A/RAP1B/VAMP5/NPTN/GPBAR1/ATF3/AADAC/CALCOCO2/GBP1/LGALS9/ASAH1/FZD1/HIGD1A/GLUD1/ARPC2/TWSG1/COL4A5/MT1G/LST1/CDKN1C/CST3/RHOB/SLC31A2/STOM/FBP1/C1orf162/FEZ1/PAPSS2/S100A4/MS4A7/SCEL/IL6/STX11
GSE2405_HEAT_KILLED_LYSATE_VS_LIVE_A_PHAGOCYTOPHILUM_STIM_NEUTROPHIL_24H_UP	GSE2405_HEAT_KILLED_LYSATE_VS_LIVE_A_PHAGOCYTOPHILUM_STIM_NEUTROPHIL_24H_UP	129	-0.430342	-1.61059	0.00173958	0.0162031	0.0118852	1902	tags=45%, list=22%, signal=35%	CACHD1/TPM2/TAGLN/LRP1/RBP1/ISCU/LITAF/GRB10/SWAP70/LAMC2/PSAP/COPZ2/VCL/CD86/HSPA1B/TSPAN3/HEXB/RGS12/PALLD/CDC42EP3/SFRP1/AADAC/ICAM1/NAPSA/PLAGL1/CD68/CLEC7A/MFGE8/LY86/TSC22D1/BCL2A1/RGS5/LONRF1/HLA-DOA/LGALS3/ANXA2/DUSP3/CST3/AXL/PMP22/GJA1/HEY1/ACTG2/ANXA1/FCER1G/AHNAK/MYH11/NCF2/SRGN/PAPSS2/S100A4/MS4A7/GRK5/HPGD/SLCO2A1/GADD45B/MGP/GNG11
GSE15330_LYMPHOID_MULTIPOTENT_VS_MEGAKARYOCYTE_ERYTHROID_PROGENITOR_IKAROS_KO_DN	GSE15330_LYMPHOID_MULTIPOTENT_VS_MEGAKARYOCYTE_ERYTHROID_PROGENITOR_IKAROS_KO_DN	122	-0.418352	-1.55911	0.00177868	0.0165062	0.0121075	1712	tags=39%, list=20%, signal=32%	SWAP70/SYPL1/ARHGAP10/ARHGAP18/NRP1/SPTY2D1/ATP2B4/PRF1/DSTN/PLSCR1/NPTN/PTMS/PRKX/ITGAX/CCDC50/MYO1F/SLC25A24/LGALS1/SLA/FGL2/NFIL3/S100A9/CCL3/PHF11/ACOT7/CD44/COBLL1/GZMA/PGLYRP1/CALM3/SNX10/GIMAP7/RAP2A/MYADM/GABARAPL1/ANXA1/MPHOSPH6/DAPK2/AP1S2/AHNAK/CASP1/SRGN/CLIC4/CHPT1/ID2/S100A4/S100A8/IFNGR1
GSE3039_NKT_CELL_VS_B1_BCELL_DN	GSE3039_NKT_CELL_VS_B1_BCELL_DN	106	0.37199	1.51602	0.00180717	0.0167386	0.012278	1941	tags=41%, list=23%, signal=32%	TK1/PARP1/CCT2/MND1/TPI1/PHKA1/WDR74/TMEM54/MAGED1/TUFM/SMUG1/ATIC/TMEM9/COQ6/DNAJA3/RPL34/TPCN1/POMGNT1/SLC4A7/ITM2C/MCM6/KIAA1522/RPL19/FKBP2/TRIP6/NUCKS1/CHD1L/BLNK/CSE1L/ARL4C/GPX7/MRPS10/SULF2/FBN1/TUBB/DSC2/APTX/P2RY6/TRAF3/VKORC1/CHRAC1/SNX8/MYO5A
GSE6681_DELETED_FOXP3_VS_WT_TREG_UP	GSE6681_DELETED_FOXP3_VS_WT_TREG_UP	80	-0.477683	-1.66408	0.00182619	0.0167824	0.0123101	969	tags=39%, list=11%, signal=35%	F13A1/ARHGEF3/NRP1/B3GALT5/RPL9/SCGB3A1/LONRF3/PTGS1/SLC6A1/ANPEP/TNFSF9/LCAT/NPDC1/PLA1A/MYOZ1/SDC2/CSF3R/KDR/VSIG2/MAL/STOM/NTNG1/RETN/CTSW/MSR1/A2M/SOX18/RAMP2/GPX3/CA2/MAMDC2
GSE17721_CTRL_VS_LPS_1H_BMDC_DN	GSE17721_CTRL_VS_LPS_1H_BMDC_DN	104	-0.45781	-1.64453	0.00182912	0.0167824	0.0123101	1367	tags=35%, list=16%, signal=29%	PLSCR1/ATF3/NINJ2/MEOX1/TIPARP/ICAM1/PTN/FMO4/NFE2L2/OASL/ICAM4/BTG3/LUZP1/TSC22D1/PTX3/RIN2/CCR1/CFLAR/F2RL3/PTGER4/DNAJB4/SERPING1/RND3/CCNL1/EDNRA/FPR1/MAP3K8/CITED2/FOS/ARHGAP21/EFNB2/JUN/ID2/PPP1R15A/ZFP36/AQP4
GSE14415_TCONV_VS_FOXP3_KO_INDUCED_TREG_UP	GSE14415_TCONV_VS_FOXP3_KO_INDUCED_TREG_UP	97	0.402989	1.63529	0.00181972	0.0167824	0.0123101	1268	tags=26%, list=15%, signal=22%	CCNE1/PPAT/TNFRSF13B/TPI1/MTX1/GPATCH4/SHMT2/AHCY/AARSD1/PRPF3/PA2G4/LRPPRC/UBE2M/HSPD1/NME1/IFITM1/BRI3BP/UHRF1/WDR5/PMPCA/CPSF6/SSR1/SLC27A1/COX10/COPS7B
GSE40685_TREG_VS_FOXP3_KO_TREG_PRECURSOR_DN	GSE40685_TREG_VS_FOXP3_KO_TREG_PRECURSOR_DN	120	-0.432997	-1.60723	0.00182711	0.0167824	0.0123101	1403	tags=29%, list=17%, signal=25%	IGFBP4/C1S/DPYD/SERPINA1/SNTB2/MYO1G/CRK/CCDC69/TLE4/HLA-DPB1/APOL3/KCNJ15/ZNFX1/SNX10/HLA-DOA/LEPROTL1/HLA-DQB1/FBXL5/SSPN/SERPING1/FCGR2A/CD47/LRRK2/GLRX/ZCCHC14/PHACTR2/C1QB/CASP1/TNFSF10/ALDH1A1/GBP4/C1QA/HSD11B1/ANKRD29/GIMAP4
GSE17721_CTRL_VS_LPS_12H_BMDC_UP	GSE17721_CTRL_VS_LPS_12H_BMDC_UP	101	0.392515	1.60482	0.00182525	0.0167824	0.0123101	1600	tags=31%, list=19%, signal=25%	ABCC3/XPR1/ENC1/NEU1/PRELID1/TRIM11/FKBP11/BPHL/HPRT1/RPL35/UCP2/SLC26A6/RPL6/TIA1/ATF6/ADAM15/NDUFS5/FAM53A/SEC61B/GNPDA1/TFCP2/CMYA5/TRIP11/PHPT1/GPX4/CXCR4/ABCB8/OSBP/ZNF318/ATG12/HMGCL
GSE24634_IL4_VS_CTRL_TREATED_NAIVE_CD4_TCELL_DAY10_DN	GSE24634_IL4_VS_CTRL_TREATED_NAIVE_CD4_TCELL_DAY10_DN	142	-0.424377	-1.61362	0.00183759	0.0168117	0.0123316	1626	tags=34%, list=19%, signal=28%	ECHDC3/IL1RN/NRP1/DHRS3/CD86/HLA-DPA1/CLIP1/ATP6V1B2/SLC27A3/CALCOCO2/GBP1/VPS11/FZD1/TBC1D9/ACOT9/RAB20/RAB31/ACSL1/ABHD5/ATP1B3/TNS3/F3/MT2A/ATP6V1E1/RIN2/CCR1/CEBPB/MNDA/SORT1/MT1G/NLRP3/SNX10/SERPING1/PTAFR/RHOQ/RRAD/TUBB6/CASP1/TYROBP/CTSO/BCL2L2/IGFBP6/CST6/CLIC4/TRPV2/TLR8/HSD11B1/STX11
GSE19401_UNSTIM_VS_RETINOIC_ACID_STIM_FOLLICULAR_DC_UP	GSE19401_UNSTIM_VS_RETINOIC_ACID_STIM_FOLLICULAR_DC_UP	124	-0.4277	-1.59122	0.00184266	0.0168117	0.0123316	1202	tags=31%, list=14%, signal=27%	PURA/ITPR1/SEC14L1/ABCG1/TSPO/SFXN3/RAB31/ENPP2/FGL2/S100A9/MT2A/TXNIP/BTN3A3/SLC7A7/MXRA7/FGR/ANKS1A/MT1G/RGS16/CTSH/HLA-DQB1/HYAL2/FCGR1A/CCNH/DUSP1/RUNX1T1/JUND/FBP1/FOS/LTA4H/CD52/RRAS/FOSB/FCN1/PDGFB/MT1A/S100A8/HBEGF/SFTPC
GSE15930_NAIVE_VS_72H_IN_VITRO_STIM_IFNAB_CD8_TCELL_DN	GSE15930_NAIVE_VS_72H_IN_VITRO_STIM_IFNAB_CD8_TCELL_DN	116	0.379548	1.56777	0.0018426	0.0168117	0.0123316	1477	tags=33%, list=17%, signal=27%	PDIA4/CDC20/STK39/RAD51AP1/EZH2/PAFAH1B3/MRPL17/NUSAP1/KIF23/TPI1/CHEK1/TNFRSF9/MKI67/KIF4A/TPD52L2/NVL/NDUFV1/CKS1B/POLR3K/LMNB1/HMBS/TIMM9/LIG1/MTX2/NDUFS5/DNMT1/FKBP2/GTF2E2/SLC37A4/XPOT/CARM1/CKAP5/CCDC6/TUBG1/DDIT4/RPN1/MX1/XPNPEP1
GSE17974_CTRL_VS_ACT_IL4_AND_ANTI_IL12_0.5H_CD4_TCELL_UP	GSE17974_CTRL_VS_ACT_IL4_AND_ANTI_IL12_0.5H_CD4_TCELL_UP	66	-0.492899	-1.66735	0.00186444	0.0169198	0.0124109	957	tags=24%, list=11%, signal=22%	CLEC7A/EPB41L3/ITGA10/HCK/SLC7A7/PILRA/G0S2/CD163/SCGB3A2/PCDH17/GJA5/PPP1R14A/PGC/VSIG4/CES1/HSD17B6
GSE22432_MULTIPOTENT_VS_COMMON_DC_PROGENITOR_UNTREATED_DN	GSE22432_MULTIPOTENT_VS_COMMON_DC_PROGENITOR_UNTREATED_DN	104	0.389177	1.5873	0.00186493	0.0169198	0.0124109	1041	tags=21%, list=12%, signal=19%	HMGB3/MARCKSL1/TLCD1/PPAT/TBL3/FAM50A/TPD52L2/SHMT2/CHD4/NUDC/PNPO/BZW2/PTGES2/EEA1/DDX56/ABHD11/CALU/TSEN54/LETM1/ALG8/PPFIA1/RSL1D1
GSE6092_UNSTIM_VS_IFNG_STIM_ENDOTHELIAL_CELL_UP	GSE6092_UNSTIM_VS_IFNG_STIM_ENDOTHELIAL_CELL_UP	113	0.377582	1.55469	0.00185997	0.0169198	0.0124109	2233	tags=40%, list=26%, signal=30%	PFKP/TNFRSF21/WDR77/GPATCH4/MPZL1/UBE2I/ATP2A2/SHMT2/PAQR4/C1orf122/NEK6/ACIN1/TOMM34/HESX1/PAK6/WDR12/TM7SF2/ABHD11/CBX4/BAIAP3/SSR1/PIGQ/ASNS/XPOT/UBTF/DDIT4/MRPS34/ERGIC1/GFI1/APTX/MUS81/IDE/NMT1/PGD/HAX1/WNT10B/PSMC5/SYVN1/AGGF1/UBE2F/DDA1/ENTPD7/STX18/CENPJ/SRP54
GSE9878_CTRL_VS_EBF_TRANSDUCED_PAX5_KO_PRO_BCELL_UP	GSE9878_CTRL_VS_EBF_TRANSDUCED_PAX5_KO_PRO_BCELL_UP	101	-0.453743	-1.61803	0.00187552	0.0169528	0.0124351	1684	tags=38%, list=20%, signal=31%	IL1R1/COPZ2/TBXAS1/CTSD/INS/MXD1/PLSCR1/TIE1/SORBS3/PTN/SLC25A24/TNS1/ABHD5/TMEM88/ADIPOR2/GSTO1/PDGFRB/DOCK6/ESRRG/RNF130/ITGA6/MATK/ANXA2/SMAD7/CCNL1/GLRX/DUSP1/EGR1/GSTM3/ENG/CRYZL1/HSPA12B/ARHGEF4/EMP3/MS4A7/GPX3/CA2/KLF9
GSE3982_MAST_CELL_VS_TH1_UP	GSE3982_MAST_CELL_VS_TH1_UP	123	-0.425483	-1.58864	0.00187325	0.0169528	0.0124351	2166	tags=45%, list=26%, signal=34%	LYST/TDRD7/ZDHHC3/LAMC1/GMPR/AMHR2/LYZ/HLCS/DAZAP2/COLEC11/BNC2/CTNND1/BTN3A2/HERC1/ZBTB20/SERINC3/CDC14A/TBXAS1/C1D/VCL/LAPTM4A/TSG101/ST13/CTSS/DPYD/SLTM/VAT1/ASAH1/SCML1/DAB2/HARS2/NFE2L2/MEIS2/NFYB/EPB41L3/SPI1/SIRPB1/EMILIN2/PILRA/TTC19/EPS15/ZNF24/PTAFR/EIF4A2/HEY1/ANXA1/GALC/GNAQ/FBP1/DES/ALDH1A1/CRTAP/CD36/MT1M/TIMP3
GSE22886_IGM_MEMORY_BCELL_VS_BM_PLASMA_CELL_DN	GSE22886_IGM_MEMORY_BCELL_VS_BM_PLASMA_CELL_DN	123	0.35839	1.48889	0.00188948	0.0170473	0.0125044	1330	tags=32%, list=16%, signal=27%	CRABP2/PDIA4/NET1/B4GALT3/SRPRB/AMACR/KDELR3/RRBP1/NEU1/SMPDL3B/COL9A2/ERGIC3/IGLL1/GMPPA/IDH2/SCAMP5/PYCR1/TMCO1/TM9SF4/YIF1A/SLC35B1/HOMER3/YIPF2/COG7/AKR1A1/SLC39A7/BSCL2/FKBP2/LSR/NENF/PIGT/TRIP6/TMED9/CREB3L2/FUT8/TM9SF2/TM9SF1/AGA/BST2
GSE17974_0.5H_VS_72H_IL4_AND_ANTI_IL12_ACT_CD4_TCELL_DN	GSE17974_0.5H_VS_72H_IL4_AND_ANTI_IL12_ACT_CD4_TCELL_DN	106	0.370631	1.51048	0.00189532	0.0170684	0.0125199	1846	tags=36%, list=22%, signal=28%	HMGB3/FOXM1/STIP1/LMNB2/PAFAH1B3/QPRT/CACNB3/ISCA2/IDH1/KIFC1/ENO1/MSH6/LDHA/CBLN3/KCNK5/HMGA1/MRPS15/GEMIN6/PSMA5/UHRF1/GNPDA1/MYCBP/RNASEH2A/PSMB2/KCNN4/RNGTT/NCR3/ACOX3/TUBB/SURF4/HMGCL/SNUPN/ZNF672/MRPL35/GLO1/MRPL51/SHMT1/METTL9
GSE22886_NAIVE_CD4_TCELL_VS_12H_ACT_TH2_DN	GSE22886_NAIVE_CD4_TCELL_VS_12H_ACT_TH2_DN	120	0.368838	1.5213	0.00190608	0.0171336	0.0125677	2225	tags=35%, list=26%, signal=26%	PRDX4/PFKP/MRPL17/TPI1/JTB/MIF/SCAMP3/AIFM1/GFPT1/HPRT1/RNF34/ZBTB24/VDAC3/TP53BP1/STX6/TMED2/YIF1A/SEC24D/ITPA/PDCD6/AHSA1/CANT1/ZNF207/SEC61B/FURIN/IMMT/FKBPL/TRIP12/BET1/PARK7/DGUOK/GLRX2/NME6/MRPS16/MPDU1/TFG/WDR18/MED8/MINPP1/MRPL18/PCNA/CNIH4
GSE15930_STIM_VS_STIM_AND_IL12_48H_CD8_T_CELL_DN	GSE15930_STIM_VS_STIM_AND_IL12_48H_CD8_T_CELL_DN	127	-0.424058	-1.58016	0.00192536	0.0172751	0.0126715	1498	tags=31%, list=18%, signal=26%	KIT/S100A1/TSG101/PRF1/DSTN/NDUFS4/TMEM41B/BDNF/RFK/LYSMD2/ARL5A/CCND3/ACE/SLCO3A1/ACYP2/ACSL1/SPOP/ST3GAL6/MT2A/LGALS3/STAT5A/RRAD/SGCG/GJA1/RHOB/SELP/ST7/PFDN1/MAP3K8/IL7R/TNFSF10/GPR65/NEDD4L/JUN/ADRB2/PLAC8/GIMAP4/IL1RL1/IL6/EMP1
GSE3565_CTRL_VS_LPS_INJECTED_DUSP1_KO_SPLENOCYTES_UP	GSE3565_CTRL_VS_LPS_INJECTED_DUSP1_KO_SPLENOCYTES_UP	111	-0.440122	-1.60829	0.00195152	0.0174776	0.0128201	1627	tags=37%, list=19%, signal=30%	CTSD/ARHGAP18/NRP1/ATP2B4/PRF1/DSTN/TNFRSF1B/ITGAX/HIP1/CCDC50/MYO1F/CD82/LGALS1/HAVCR2/TSPAN2/IL15RA/ABHD5/PTPN13/CD44/LATS2/HCST/COBLL1/ITGA1/HLA-E/SNX10/SLC39A8/LGALS3/PTGER4/ANXA2/MYADM/ANXA1/DAPK2/AHNAK/IL7R/EMP3/CTSW/KCNJ8/ID2/PROS1/GIMAP4/IL1RL1
GSE3039_B2_VS_B1_BCELL_UP	GSE3039_B2_VS_B1_BCELL_UP	106	-0.437866	-1.58099	0.00196284	0.0175467	0.0128707	1267	tags=26%, list=15%, signal=23%	TIFA/ASAH1/SPIRE1/CD1D/SEC14L1/TBC1D9/ACE/GIMAP1/PLAGL1/HEBP1/AKAP11/HCK/MCL1/RAB11FIP2/HLA-DOA/DENND4A/ENPP4/IFI27/CD163/KCNJ8/TLR8/SCD/BMP2/GIMAP4/ZFP36/STXBP6/SLPI/MARCO
GSE40666_WT_VS_STAT4_KO_CD8_TCELL_WITH_IFNA_STIM_90MIN_UP	GSE40666_WT_VS_STAT4_KO_CD8_TCELL_WITH_IFNA_STIM_90MIN_UP	115	-0.440761	-1.61714	0.00196956	0.0175745	0.0128912	1642	tags=33%, list=19%, signal=27%	CCNB1IP1/CYP2S1/FLI1/SLC35D2/ACOXL/CARD6/MITF/PRF1/TNIK/STIM2/MBP/TIPARP/ZBTB2/MPP1/RSBN1/NCK1/MAN1A1/PDE5A/TXNIP/CFLAR/PCSK9/ARHGAP29/PHYHD1/RAB11FIP2/SLC16A5/BACH2/CACNA2D2/TSC22D3/ENPP4/SEC22C/OSM/NUMB/LDLR/NEDD4L/ADRB2/HSD11B1/CALCRL/GIMAP5
GSE32533_WT_VS_MIR17_OVEREXPRESS_ACT_CD4_TCELL_DN	GSE32533_WT_VS_MIR17_OVEREXPRESS_ACT_CD4_TCELL_DN	98	-0.461792	-1.6434	0.00200053	0.0178182	0.0130699	852	tags=27%, list=10%, signal=24%	PPARGC1A/DOCK6/ESRRG/AMY2A/SBDS/ACAT1/FDX1/SGCA/SERPING1/ABCC8/RRAD/SGCG/ABLIM3/CAP2/MAOB/HSPB8/PIP5K1B/NEXN/HSPB6/HSPB2/LIN7A/SPTBN1/VSIG4/CAMK2N1/CES1/CAV1
GSE7831_1H_VS_4H_INFLUENZA_STIM_PDC_UP	GSE7831_1H_VS_4H_INFLUENZA_STIM_PDC_UP	119	-0.445493	-1.65238	0.00201419	0.0179072	0.0131352	1174	tags=24%, list=14%, signal=21%	ARRB1/TBC1D9/FBXO30/SLC25A24/RAB20/HEBP1/LMBRD1/LUZP1/LIX1L/PPARGC1A/IRAK3/PLXDC2/ITGA6/VAMP2/CTSH/MYCT1/GSTM3/NPR2/P2RX1/AQP1/KLF6/ADRB2/CTNNAL1/FOSB/SGCE/CD9/KLF9/TEK/MAMDC2
GSE30962_PRIMARY_VS_SECONDARY_ACUTE_LCMV_INF_CD8_TCELL_DN	GSE30962_PRIMARY_VS_SECONDARY_ACUTE_LCMV_INF_CD8_TCELL_DN	90	-0.468104	-1.64426	0.00202143	0.0179388	0.0131584	1597	tags=36%, list=19%, signal=29%	AKT3/ADI1/NDRG3/ARHGEF12/CARD6/DSTN/HSD11B2/CUTC/MAPRE2/NR1D2/RBL2/METRNL/RPL37A/SFXN3/GIMAP1/IL15RA/LANCL1/TXNIP/HLA-E/SERINC1/FRAT2/RAP2A/DNAJB4/FHL5/ADRB1/GSTM3/RGS2/C4BPA/KCNJ8/PROS1/IL17D/CAMK2N1
GSE41867_DAY6_VS_DAY15_LCMV_CLONE13_EFFECTOR_CD8_TCELL_UP	GSE41867_DAY6_VS_DAY15_LCMV_CLONE13_EFFECTOR_CD8_TCELL_UP	57	-0.528984	-1.75499	0.00205212	0.0180794	0.0132615	721	tags=21%, list=9%, signal=19%	IHH/PHYHD1/FOXF2/NDRG4/SELP/ABLIM3/RERG/RBP2/PTPRB/SCGB1A1/MT1M/ADH1B
GSE46606_DAY1_VS_DAY3_CD40L_IL2_IL5_STIMULATED_IRF4HIGH_BCELL_DN	GSE46606_DAY1_VS_DAY3_CD40L_IL2_IL5_STIMULATED_IRF4HIGH_BCELL_DN	112	-0.440773	-1.60759	0.00204889	0.0180794	0.0132615	1965	tags=37%, list=23%, signal=29%	HEATR5B/GLIPR1/GTF2A1/KATNA1/TSPAN31/ASB13/SIRT1/ARHGEF3/UBC/POU6F1/TRIB1/ATF3/TIPARP/PPFIBP1/FZD5/ACOT9/OASL/TSPO/MPP1/HSDL2/NDEL1/PTPRO/TNFSF9/ST3GAL6/ZBTB16/ZNFX1/MLKL/CCND2/INPP1/AXL/ENPP4/NFKBIZ/TNFSF10/ABCB1/OPTN/CLIC4/FAM89A/MYH10/GIMAP4/ANGPT1/IL6
GSE360_T_GONDII_VS_B_MALAYI_LOW_DOSE_DC_DN	GSE360_T_GONDII_VS_B_MALAYI_LOW_DOSE_DC_DN	129	-0.427905	-1.60147	0.00204883	0.0180794	0.0132615	1681	tags=33%, list=20%, signal=27%	CCL21/FOLR2/F13A1/RCBTB2/VCL/KCTD12/PINK1/LILRA2/C3AR1/NPTN/BTN3A1/DOK2/SPON1/ABCG1/CHN2/P2RY14/FGL2/ADH5/ETV5/LY86/TNFSF12/TXNIP/RIN2/HLA-E/MNDA/ALOX5/MGST2/TGFBR2/MMP25/FBXL5/UBL3/FOS/STAC/LTA4H/FRY/CXCL12/P2RX1/CD52/CTNNAL1/S100A4/GPX3/CLEC3B/CA4
GSE17974_CTRL_VS_ACT_IL4_AND_ANTI_IL12_4H_CD4_TCELL_DN	GSE17974_CTRL_VS_ACT_IL4_AND_ANTI_IL12_4H_CD4_TCELL_DN	106	0.368569	1.50207	0.00204224	0.0180794	0.0132615	1886	tags=33%, list=22%, signal=26%	SPINK1/ZNF593/PPP1R14B/MRPL17/WDR77/GPATCH4/IDH1/BYSL/PSMB5/DNAJA3/RANBP1/LPIN2/XBP1/STX6/SLC7A1/RBM28/POLR2H/SPAG1/ASNS/XPOT/FADD/IMMT/PSMB2/NT5E/PRDX1/RNGTT/ANKS3/PUS3/GNL2/AEBP1/SF3B3/GEMIN5/GLB1/PSMD8/NAB2
GSE22140_HEALTHY_VS_ARTHRITIC_MOUSE_CD4_TCELL_UP	GSE22140_HEALTHY_VS_ARTHRITIC_MOUSE_CD4_TCELL_UP	116	-0.441737	-1.62139	0.00207829	0.0182572	0.0133919	981	tags=26%, list=12%, signal=23%	FGL2/S100A9/TXNIP/BTN3A3/SIRPB1/SLC7A7/FGR/TGFBR2/HLA-DQB1/LST1/SERPING1/DHCR24/FCGR1A/SGCG/IFI27/DUSP1/JUND/FBP1/RGS2/LTA4H/CTSO/CD52/SMAD6/HSD11B1/FCN1/PDGFB/CD55/S100A8/HBEGF/SCGB1A1
GSE9509_10MIN_VS_30MIN_LPS_AND_IL10_STIM_IL10_KO_MACROPHAGE_UP	GSE9509_10MIN_VS_30MIN_LPS_AND_IL10_STIM_IL10_KO_MACROPHAGE_UP	99	0.395028	1.60341	0.00207979	0.0182572	0.0133919	1780	tags=39%, list=21%, signal=31%	ANKRD22/PRC1/TROAP/PPP1R14B/TNFRSF13B/PLOD1/BPNT1/KIF23/RUVBL1/LSM4/ZMYND8/XBP1/IMPDH2/ZMYND19/LMNB1/ZDHHC13/TRMT12/CLNS1A/ALG8/KHK/TKT/HSP90AB1/XRCC6/SMYD3/METTL1/NT5C/EMILIN1/TTC3/NOL9/HDAC8/CLUAP1/PUS3/ACYP1/DDB1/PMS2/PRIM1/CCDC14/TMEM51/NDUFA10
GSE30971_CTRL_VS_LPS_STIM_MACROPHAGE_WBP7_HET_2H_UP	GSE30971_CTRL_VS_LPS_STIM_MACROPHAGE_WBP7_HET_2H_UP	106	-0.436151	-1.5748	0.00209636	0.0183695	0.0134743	1763	tags=37%, list=21%, signal=30%	PTPN12/CTSL/DIXDC1/TMCC3/KBTBD2/SH3BP5/PURB/AKT3/PFKFB3/CDC42EP3/SAV1/PDE4B/ST3GAL1/TRIP10/TBC1D9/STEAP4/BCAT1/ACSL1/NEDD9/LRRFIP2/NR3C1/F3/IRAK3/BCL2A1/DLL1/RGS16/DENND3/CCL23/HEY1/TREM1/OSM/G0S2/CSTA/CLIC4/HBEGF/CXCL2/PTGS2/IL6/IL1A
GSE2706_R848_VS_R848_AND_LPS_2H_STIM_DC_DN	GSE2706_R848_VS_R848_AND_LPS_2H_STIM_DC_DN	93	-0.46343	-1.6408	0.00210318	0.0183963	0.0134939	1293	tags=35%, list=15%, signal=30%	TLX3/EGR3/IFIT5/ERICH1/GBP1/CYS1/DUSP6/FAM43A/KLK11/OASL/NCOA7/IL15RA/RNF149/ZNF503/PTX3/BCL2A1/MCL1/ZNFX1/PLA1A/DNAJB4/CDKN2B/DOK6/EGR1/CD69/CITED2/C4BPA/KLF6/FXYD6/PPP1R15A/KLF4/CXCL2/PTGS2/IL1A
GSE43863_NAIVE_VS_TFH_CD4_EFF_TCELL_D6_LCMV_DN	GSE43863_NAIVE_VS_TFH_CD4_EFF_TCELL_D6_LCMV_DN	66	-0.490516	-1.65929	0.0021094	0.0184162	0.0135085	1448	tags=29%, list=17%, signal=24%	PCDH20/ATP1A2/CCL18/GBP1/LRRC4B/VPS11/CST7/FBXO7/MT1G/LGI3/INPP1/NUPR1/C1QB/BEX1/OPTN/MSR1/FOSB/LMO7/GADD45B
GSE3982_DC_VS_TH2_UP	GSE3982_DC_VS_TH2_UP	117	-0.427655	-1.57791	0.00211302	0.0184162	0.0135085	1688	tags=41%, list=20%, signal=33%	LITAF/RAB9A/ABCG2/PSAP/ECHDC3/VCL/DUSP22/CLEC10A/MITF/PEPD/LILRA2/ROBO3/SETD3/PTGS1/SERPINA1/FZD5/CD1D/TMEM87A/SLCO3A1/CD33/TNS1/ANPEP/TSC22D1/PTX3/PGLYRP1/SLC7A7/PILRA/SESN1/SORT1/NLRP3/DIAPH2/CTSH/MATK/PITPNA/CST3/ANXA1/TMBIM1/SLC31A2/ENG/RGS2/PZP/LILRA5/SMAD6/HSD11B1/PPP1R15A/THBD/C1orf115/CD36
GSE36888_UNTREATED_VS_IL2_TREATED_TCELL_6H_UP	GSE36888_UNTREATED_VS_IL2_TREATED_TCELL_6H_UP	113	-0.439593	-1.60624	0.00212615	0.0184316	0.0135199	2248	tags=46%, list=27%, signal=34%	GPR137B/NFAT5/IL10RB/PNPLA8/PLAGL2/TP53INP2/SLC16A10/GK/LIMK2/ZC3H12A/VNN2/HAS1/N4BP1/CYB5R2/DUSP22/LILRB3/PFKFB3/RIN3/TRIB1/MXD1/TNFRSF1B/PLSCR1/MYO1G/METRNL/CDKN2D/TRIP10/CCDC69/CCND3/CEACAM3/RAB31/SLA/S100A9/YPEL5/EMILIN2/SLC7A7/CASP5/EMP2/RYBP/DENND3/PTAFR/FCGR2A/MEGF9/UBE2B/FCER1G/CDC42EP2/NFKBIZ/FPR1/CYP3A5/PLAC8/CD55/S100A8/PTGS2
GSE17721_0.5H_VS_4H_GARDIQUIMOD_BMDC_DN	GSE17721_0.5H_VS_4H_GARDIQUIMOD_BMDC_DN	125	-0.430251	-1.59898	0.00212114	0.0184316	0.0135199	2406	tags=45%, list=28%, signal=33%	SNX4/AMFR/CSF1/FAM53C/NUS1/RUFY3/UFM1/FSTL1/PLAUR/PDE8A/SLC44A1/PTPN11/WDR48/UBE3A/RCL1/ARID5B/PARP8/RUSC2/FBXO33/DTWD1/TBPL1/YIPF4/AKT3/VCL/SAV1/USP47/RAP1B/TNFRSF1B/ATF3/CRK/DUSP16/MSN/MDFIC/BTG3/IL15RA/LBH/NR3C1/C21orf91/LATS2/CST7/MT2A/SERINC1/MAP4K5/STX12/ANTXR2/RGS9/RND3/UBE2B/DACH1/SASH1/SUSD2/NUMB/KLF6/SACM1L/VEGFC/CALCRL
GSE7548_DAY7_VS_DAY28_PCC_IMMUNIZATION_CD4_TCELL_UP	GSE7548_DAY7_VS_DAY28_PCC_IMMUNIZATION_CD4_TCELL_UP	121	-0.42173	-1.57021	0.00212318	0.0184316	0.0135199	1829	tags=39%, list=22%, signal=31%	BCL6/RBP1/TBR1/LITAF/KBTBD2/SWAP70/IL1R1/CEP170/RCBTB2/CSNK1A1/JOSD1/CD86/SSBP2/TSPAN3/PALLD/PNMA2/TRIB1/NPTN/EXOSC9/PPFIBP1/THBS1/SEC14L1/PRMT2/PPP2CA/TFPI/PAFAH1B1/MXRA7/ANKS1A/QKI/BNIP2/FBXL5/SDC2/CD163/GPR65/NUMB/ID3/ID4/SACM1L/BMP6/BMP2/STARD13/NDN/AK1/CD9/IFNGR1/CD36/FABP4
GSE22229_UNTREATED_VS_IMMUNOSUPP_THERAPY_RENAL_TRANSPLANT_PATIENT_PBMC_DN	GSE22229_UNTREATED_VS_IMMUNOSUPP_THERAPY_RENAL_TRANSPLANT_PATIENT_PBMC_DN	107	-0.451498	-1.62916	0.00215916	0.0186846	0.0137054	1021	tags=27%, list=12%, signal=24%	RAB31/P2RY14/TNS1/SELENBP1/HLA-E/SORT1/ZYX/EXT2/RAP2A/ATP6V0E1/DACH1/RRAD/PEAR1/TMBIM1/MYCT1/DUSP1/FBP1/ST6GALNAC5/OPTN/CRTAP/NPR2/CTSW/MYC/NEXN/NDN/ANGPT1/SHANK3/FHL1/BTNL9
GSE37605_TREG_VS_TCONV_C57BL6_FOXP3_FUSION_GFP_DN	GSE37605_TREG_VS_TCONV_C57BL6_FOXP3_FUSION_GFP_DN	105	-0.446181	-1.60609	0.00217499	0.0187882	0.0137814	1502	tags=31%, list=18%, signal=26%	PINK1/RABL2A/S100A1/TSG101/IGFBP4/ARL10/GNAI3/UBASH3A/SPON1/CD81/RAB31/TOX/CD68/TWSG1/LANCL1/C1orf21/HLA-E/SNX10/NDFIP1/STX12/TMEM18/NOSTRIN/FPR1/GLRX/PHACTR2/CTSW/MS4A7/LMO7/DPYSL2/VSIG4/CAV2/SLPI/STX11
GSE46242_CTRL_VS_EGR2_DELETED_TH1_CD4_TCELL_DN	GSE46242_CTRL_VS_EGR2_DELETED_TH1_CD4_TCELL_DN	77	-0.483083	-1.67051	0.00218318	0.0187923	0.0137845	1787	tags=44%, list=21%, signal=35%	CD2/UBB/SVIL/DTWD1/DBI/HEXB/PEPD/ZFP37/PARP9/CFDP1/VLDLR/MMP19/PHACTR1/CD82/ACSL1/ABHD5/CD68/TBC1D2/TSC22D1/KCNE1/DOCK11/FOXF2/ABHD6/SLC34A2/PRAM1/PHLDB2/ENG/IL7R/FAM89A/HSD11B1/S100A8/EPAS1/SHANK3/PCOLCE2
GSE12392_CD8A_POS_VS_NEG_SPLEEN_DC_DN	GSE12392_CD8A_POS_VS_NEG_SPLEEN_DC_DN	110	0.380275	1.55102	0.00218075	0.0187923	0.0137845	916	tags=25%, list=11%, signal=22%	SPP1/CENPF/HES6/SBK1/KIF11/QPRT/KIF23/SEC61A1/CENPE/MKI67/ARHGAP22/FKBP4/KIF4A/SLC25A10/KIFC1/CKS1B/FCHO1/CENPM/FNBP1L/CDH1/CEP192/FOXRED2/KRTCAP2/TPCN1/INCENP/LIG1/ANAPC5
GSE9509_LPS_VS_LPS_AND_IL10_STIM_IL10_KO_MACROPHAGE_30MIN_UP	GSE9509_LPS_VS_LPS_AND_IL10_STIM_IL10_KO_MACROPHAGE_30MIN_UP	114	-0.434749	-1.59154	0.00219681	0.0188763	0.0138461	1511	tags=37%, list=18%, signal=31%	NR4A2/LIPA/KIT/HEXB/FTL/ST13/ROBO3/SERPINB6/SPIRE1/TRIP10/RAB37/MYO1F/PRMT2/GPR27/LRRFIP2/ZNF521/CSRP1/TFPI/PLXDC2/CTDSPL/DUSP3/MMRN1/NPR3/MYCT1/STOM/ALDH1A1/ABCB1/CYYR1/FRY/FGD5/JAM2/PIP5K1B/SRGN/ROBO4/EFNB2/CTSW/S100A4/NOTCH4/ANGPT1/CALCRL/PLSCR4/EMP1
GSE3920_UNTREATED_VS_IFNG_TREATED_ENDOTHELIAL_CELL_DN	GSE3920_UNTREATED_VS_IFNG_TREATED_ENDOTHELIAL_CELL_DN	92	0.396626	1.58252	0.00222814	0.0190946	0.0140061	1522	tags=26%, list=18%, signal=22%	CDCA7/TARBP1/TMTC4/WDR77/JTB/COPA/GART/PSMB5/DNAJA3/TMCO1/PFKL/POLR2B/PIGC/PCCB/ANAPC1/MRPS2/PIGQ/SLC25A16/ZSWIM1/TSC2/NUP160/BCKDK/XPNPEP1/DDB1
GSE12392_IFNAR_KO_VS_IFNB_KO_CD8_NEG_SPLEEN_DC_DN	GSE12392_IFNAR_KO_VS_IFNB_KO_CD8_NEG_SPLEEN_DC_DN	123	-0.421405	-1.57341	0.00223005	0.0190946	0.0140061	1253	tags=28%, list=15%, signal=25%	TIE1/MIDN/DUSP16/THBS1/PXN/ACE/RNASE1/NDEL1/LAPTM5/NAPSA/ETF1/FGFR3/ST3GAL6/SLC25A20/AMY2A/NDST1/ANXA2/RRAD/NFKBIZ/HMGCS2/G0S2/LIFR/SRGN/DMBT1/ID3/ADAMTS1/MT1E/FOSB/NOTCH4/RASIP1/SPTBN1/GPX3/CXCL2/IL6/EMP1
GSE22443_NAIVE_VS_ACT_AND_IL2_TREATED_CD8_TCELL_DN	GSE22443_NAIVE_VS_ACT_AND_IL2_TREATED_CD8_TCELL_DN	113	-0.438126	-1.60088	0.00225986	0.0192828	0.0141442	1036	tags=27%, list=12%, signal=24%	CNN3/ACYP2/HEBP1/TMEM43/TSC22D1/PDGFRB/CEBPB/DLL1/LTBP4/DNAJB4/ABCC8/PENK/PMP22/GJA1/HEY1/MAL/GSTM3/CRYL1/NES/SLC1A1/DMBT1/C4BPA/GAS1/ID3/MT1E/FOSB/EDN1/TEK/FHL1/HBB/ANKRD1
GSE23114_PERITONEAL_CAVITY_B1A_BCELL_VS_SPLEEN_BCELL_DN	GSE23114_PERITONEAL_CAVITY_B1A_BCELL_VS_SPLEEN_BCELL_DN	130	0.357999	1.52504	0.00225995	0.0192828	0.0141442	1501	tags=32%, list=18%, signal=27%	PARP1/HYOU1/KDELR2/EIF4G3/SPINT2/SNRPC/NFE2L3/TARBP2/SSRP1/MIF/SCAMP3/FH/SHMT2/PSMB5/ENO1/HPRT1/AATF/PA2G4/ADSL/RPN2/RUNX1/NME1/ITPA/CDK4/ZNF354A/GAD1/ALG3/AK2/FKBP2/GTF2E2/GTPBP6/HSP90AB1/FADD/IMMT/METTL1/RPA2/TM9SF1/NT5E/BET1/MTA1/NUP133/BRD8
GSE26290_CTRL_VS_AKT_INHIBITOR_TREATED_ANTI_CD3_AND_IL2_STIM_CD8_TCELL_UP	GSE26290_CTRL_VS_AKT_INHIBITOR_TREATED_ANTI_CD3_AND_IL2_STIM_CD8_TCELL_UP	90	-0.464619	-1.63202	0.00226895	0.0193257	0.0141757	1555	tags=33%, list=18%, signal=28%	EGR3/NR4A2/ZNF365/SFRP1/CHD9/ATF3/SUV39H2/B4GALT6/SPON1/DAB2/ITPR1/CXCL1/KLK11/TSC22D1/PLA1A/NAP1L3/FILIP1L/CYP2U1/SMAD4/EGR1/G0S2/ARHGEF4/LEPR/ID2/NDN/GPM6A/PTGS2/IL1A/CLIC5/AQP4
GSE18791_CTRL_VS_NEWCASTLE_VIRUS_DC_12H_DN	GSE18791_CTRL_VS_NEWCASTLE_VIRUS_DC_12H_DN	100	-0.44122	-1.57099	0.00228621	0.0194388	0.0142586	1747	tags=35%, list=21%, signal=28%	TMCC3/UNC13A/RTP4/ISCA1/IFIT5/HOMER1/CDC42EP3/PLSCR1/PDE4B/DUSP16/FAM43A/CXCL1/ACOT9/C3orf38/NCOA7/MAML2/NEDD9/C21orf91/ZNFX1/FAS/PAG1/DNAJB4/FEM1C/GIMAP2/SAMD9L/SLC31A2/MAP3K8/STOM/PRX/NEXN/GBP4/LAMP3/IL6/IL1A/CLDN5
GSE17721_0.5H_VS_12H_POLYIC_BMDC_UP	GSE17721_0.5H_VS_12H_POLYIC_BMDC_UP	103	0.378291	1.54231	0.00230633	0.0195757	0.0143591	1791	tags=37%, list=21%, signal=29%	TIMP1/SLC39A11/PPP1R14B/NOL6/TIGD5/PUS7/LIMK1/XBP1/STOML2/MRPS15/C6orf89/PC/KRTCAP2/TUBGCP2/PYGB/UXT/ADAM15/PABPC4/HMBS/CPSF1/CLNS1A/STRBP/GNPDA1/DNAJC10/IQGAP3/WDR45/HOXB9/POP7/PHPT1/NME2/CCT7/PRKACA/MRPS24/KLHDC4/TRMT1/ACY1/NDUFA10/MRPL51
GSE45365_NK_CELL_VS_CD8A_DC_MCMV_INFECTION_UP	GSE45365_NK_CELL_VS_CD8A_DC_MCMV_INFECTION_UP	73	-0.491343	-1.6779	0.00231384	0.0196053	0.0143808	750	tags=22%, list=9%, signal=20%	LONRF1/ROR1/LST1/FGG/SDC2/PRAM1/CD69/EDN1/SGCE/NDN/EFNB1/IFNGR1/MT1M/TNNC1/MARCO/AGER
GSE2405_0H_VS_3H_A_PHAGOCYTOPHILUM_STIM_NEUTROPHIL_UP	GSE2405_0H_VS_3H_A_PHAGOCYTOPHILUM_STIM_NEUTROPHIL_UP	126	-0.424216	-1.57808	0.00232606	0.0196746	0.0144316	996	tags=25%, list=12%, signal=23%	NAPSA/LUZP1/MFGE8/PDPN/TSC22D1/MT2A/SLC7A7/ADAMTS9/SERPING1/FCGR2A/LRRK2/CST3/HEY1/ACTG2/DAPK2/GSTM3/CASP1/MYH11/FGD5/NCF2/OLFML1/AQP1/GJA4/FAM89A/RRAS/FXYD6/RHOJ/PROS1/GRK5/DPT/SPARCL1/GNG11
GSE17974_IL4_AND_ANTI_IL12_VS_UNTREATED_2H_ACT_CD4_TCELL_DN	GSE17974_IL4_AND_ANTI_IL12_VS_UNTREATED_2H_ACT_CD4_TCELL_DN	79	-0.481386	-1.67561	0.00237187	0.0200102	0.0146778	1221	tags=30%, list=14%, signal=26%	HIVEP3/PJA2/SH2D3C/INSIG1/IL15RA/NEDD9/DUSP15/NLRP3/RFX2/FOXF2/RHOB/ZFPM2/DUSP1/GFOD1/COLEC12/ID3/FAM89A/NXF3/GIMAP8/CFD/GPC3/STARD8/IL6/EMP1
GSE2706_2H_VS_8H_LPS_STIM_DC_UP	GSE2706_2H_VS_8H_LPS_STIM_DC_UP	102	-0.449357	-1.60748	0.00237806	0.0200102	0.0146778	903	tags=24%, list=11%, signal=21%	NMNAT3/PYCARD/PHYHD1/ALOX5/RHOB/PRAM1/CDR2L/GALC/NFKBIZ/EGR1/ZFP36L2/TM6SF1/CRTAP/WNT2/MXD4/BTG2/ADRB2/CTNNAL1/PPP1R15A/GPX3/VSIG4/EPAS1/HOXA5/STX11
GSE11961_MEMORY_BCELL_DAY7_VS_GERMINAL_CENTER_BCELL_DAY7_UP	GSE11961_MEMORY_BCELL_DAY7_VS_GERMINAL_CENTER_BCELL_DAY7_UP	111	-0.435831	-1.59261	0.00237634	0.0200102	0.0146778	1790	tags=35%, list=21%, signal=28%	JAK1/CD2/RPGR/COPZ2/DHRS3/POLK/KIT/ELOVL1/RPS6KA1/S100A1/PRF1/RAP1B/LONRF3/TIMP2/UBASH3A/RBL2/NUCB1/SLCO3A1/ADIPOR2/COL4A3/SNX10/SLC39A8/LEPROTL1/RAB32/INPP1/TJP1/ANXA1/TMBIM1/PDE3B/AHNAK/ZFP36L2/GPR65/ARHGAP21/EMP3/BMPR2/ID2/GIMAP4/CALCRL/STX11
GSE31082_DN_VS_DP_THYMOCYTE_UP	GSE31082_DN_VS_DP_THYMOCYTE_UP	110	0.378988	1.54577	0.0024181	0.0203121	0.0148992	2252	tags=42%, list=27%, signal=31%	CCT2/PPAT/SEC61G/RPL18A/MRPS6/UCK2/SLC25A10/LIG3/RPL35/MRPS18A/LDHA/FKBP3/STOML2/TUBGCP2/GOT1/MRPS33/ABHD11/ALG3/TXNDC5/PMPCA/NUDT3/RPL23A/WDR4/TMEM106C/POLR2J/PRKRIP1/BCKDK/NUP133/PARK7/COMTD1/IMP4/NDUFB2/MCM7/TXNRD2/METTL9/GSPT1/SLC30A7/MECR/YIF1B/GRWD1/AFG3L2/GTF2H3/NUP107/PDCD5/MRPL11/QTRT1
GSE7768_OVA_WITH_LPS_VS_OVA_WITH_MPL_IMMUNIZED_MOUSE_WHOLE_SPLEEN_6H_DN	GSE7768_OVA_WITH_LPS_VS_OVA_WITH_MPL_IMMUNIZED_MOUSE_WHOLE_SPLEEN_6H_DN	109	-0.441796	-1.60351	0.00242384	0.0203252	0.0149089	1270	tags=27%, list=15%, signal=23%	LGALS9/TLR3/PPFIBP1/HIVEP3/DUSP16/CCDC50/RSBN1/MOCS1/ICAM4/RAB20/TNFSF9/NR3C1/CD44/MLKL/RAB32/PTAFR/ANXA1/CCNL1/ST7/CDC42EP2/MAP3K8/CASP1/OPTN/KLF6/EDN1/DCN/CALCRL/ZFP36/PTGS2
GSE37605_FOXP3_FUSION_GFP_VS_IRES_GFP_TREG_NOD_DN	GSE37605_FOXP3_FUSION_GFP_VS_IRES_GFP_TREG_NOD_DN	91	-0.4544	-1.60205	0.00244685	0.0204829	0.0150245	1640	tags=26%, list=19%, signal=22%	HLF/CYP2S1/DAPK1/FLI1/IGFBP4/TNIK/NEBL/MS4A4A/MYO1F/DOCK10/A4GALT/TXNIP/IRAK3/PDLIM1/LGALS3/FILIP1L/AHNAK/STOM/SNAI1/PLCD1/LDLR/UACA/RASIP1/IL1RL1
GSE5589_IL6_KO_VS_IL10_KO_LPS_AND_IL6_STIM_MACROPHAGE_45MIN_UP	GSE5589_IL6_KO_VS_IL10_KO_LPS_AND_IL6_STIM_MACROPHAGE_45MIN_UP	107	0.376912	1.53716	0.00245936	0.0205523	0.0150754	1156	tags=27%, list=14%, signal=24%	TPX2/UBE2T/HES6/RAD51AP1/FASTKD3/HELLS/FCHO1/TTF2/TMEM9/COQ6/STIL/SLC35C2/TFDP1/LOX/APOBEC3B/SERPINH1/SPC24/HOMER3/LOXL2/HOOK3/LMNB1/CPSF1/KIAA1522/DNMT1/KHK/FURIN/TRIP6/GLIS3/PACS1
GSE3982_NEUTROPHIL_VS_NKCELL_UP	GSE3982_NEUTROPHIL_VS_NKCELL_UP	132	-0.401866	-1.50987	0.00247655	0.0206605	0.0151548	1710	tags=35%, list=20%, signal=28%	VCPIP1/SERINC3/BTG1/PSAP/IL1RN/PINK1/PFKFB3/TSG101/SLC12A6/MAP2K4/SLC22A4/MXD1/PLSCR1/MOSPD2/ATP6V1B2/NCOA1/MSRA/SEC14L1/LHX6/SLCO3A1/RAB20/SLA/ACSL1/ANPEP/NEDD9/CD302/SPI1/CCR1/CFLAR/ALOX5/NLRP3/PCDH12/DENND3/FBXL5/FCGR1A/CDC42EP2/SLC31A2/GNAQ/GLRX/TM6SF1/SDCBP/TBX3/KLF2/CFD/CD9/SLPI
GSE360_T_GONDII_VS_B_MALAYI_HIGH_DOSE_DC_UP	GSE360_T_GONDII_VS_B_MALAYI_HIGH_DOSE_DC_UP	108	-0.439114	-1.59103	0.00249332	0.0207649	0.0152313	1794	tags=33%, list=21%, signal=27%	DNAJB6/DIXDC1/ALOX15B/BTG1/NKTR/IGFBP7/POU6F1/TIAM1/PLCL1/GBP1/MGLL/TIE1/CD200/PHACTR1/FGF18/BTG3/IL15RA/CFLAR/BCL2A1/COL4A5/SERPING1/SGCB/PMP22/TSC22D3/ACTG2/DUSP1/IL7R/ID4/DNASE1L3/MT1A/LAMP3/CYB5A/IL1A/GADD45B/STX11/SFTPC
GSE22601_DOUBLE_NEGATIVE_VS_CD8_SINGLE_POSITIVE_THYMOCYTE_DN	GSE22601_DOUBLE_NEGATIVE_VS_CD8_SINGLE_POSITIVE_THYMOCYTE_DN	83	-0.47539	-1.66219	0.00250656	0.0207686	0.0152341	1709	tags=29%, list=20%, signal=23%	ZBED5/XRN1/TBXAS1/VCL/TSPAN13/TBC1D4/UPK3B/SERPINE1/SCN7A/SEC14L1/SESTD1/SPOCD1/OSBPL11/PDLIM3/SCN1A/PDE2A/SUSD2/SLC35A1/RBP2/VWF/SFTPD/RAMP3/TIMP3/TMEM100
GSE17721_CTRL_VS_CPG_4H_BMDC_DN	GSE17721_CTRL_VS_CPG_4H_BMDC_DN	112	-0.43717	-1.59444	0.00250419	0.0207686	0.0152341	2279	tags=44%, list=27%, signal=32%	STXBP3/KTN1/GLB1L/RUFY3/HDHD2/IL10RB/SPAG7/AFF1/TDRD7/PTPN11/PLAA/ARF4/CHD1/NFKB1/MS4A6A/GAPDHS/KATNA1/MYD88/RUSC2/FRMD6/IL1RN/VSX1/PALLD/CUTC/SFRP1/ATF3/EYA4/PDE4B/CD200/OSTF1/USP15/TANC1/PTPN13/SLC22A3/CST7/DLL4/ZNFX1/SNX10/CD47/CDH13/KDR/CCNL1/GYPC/PIP5K1B/LDLR/GBP4/PRKD1/HOXA5/SFTPA1
GSE37533_UNTREATED_VS_PIOGLIZATONE_TREATED_CD4_TCELL_PPARG1_AND_FOXP3_TRASDUCED_UP	GSE37533_UNTREATED_VS_PIOGLIZATONE_TREATED_CD4_TCELL_PPARG1_AND_FOXP3_TRASDUCED_UP	128	-0.419496	-1.5648	0.00250093	0.0207686	0.0152341	1393	tags=29%, list=16%, signal=25%	CYCS/DPYD/ATP6V1A/KMO/SERPINE1/CD81/CXCL1/BTG3/BCAT1/PDPN/TSC22D1/F3/BCL2A1/CEBPB/FGR/GSN/SORT1/FDX1/IL3RA/PTAFR/FBP1/TUBB6/CORO1C/G0S2/STAC/NCF2/NDRG2/JUN/CLIC4/OLR1/LAMP3/GPX3/CA2/LPL/IL6/IL1A/EMP1
GSE20715_0H_VS_6H_OZONE_TLR4_KO_LUNG_DN	GSE20715_0H_VS_6H_OZONE_TLR4_KO_LUNG_DN	120	-0.425956	-1.58109	0.00252685	0.0209012	0.0153313	1503	tags=31%, list=18%, signal=26%	TRIM23/LARP6/MTMR6/MAPRE2/ALDH3A1/IRX1/DCTN3/RNF13/CYS1/FZD5/SLC23A2/NFE2L2/ZNF521/F3/FZD8/CEBPD/MSLN/SBDS/CTSH/FAM8A1/SCNN1G/DHCR24/LRRK2/SLC34A2/SEMA5A/IGFBP6/GAS1/KLF6/ADRB2/VAPA/BMP2/CLEC14A/CYB5A/CD9/PTGS2/CES1/INMT
GSE3039_ALPHABETA_CD8_TCELL_VS_B2_BCELL_DN	GSE3039_ALPHABETA_CD8_TCELL_VS_B2_BCELL_DN	113	0.373031	1.53595	0.00253365	0.020922	0.0153466	869	tags=23%, list=10%, signal=21%	GCAT/ARHGEF19/CCT2/MTBP/REEP4/THOC5/WDR74/TNFRSF9/CENPE/PRSS8/AIFM1/ENO1/IDH2/ATIC/NOL12/AP1B1/TIMM23/SLC25A1/NUBPL/ERBB3/WDR12/PLEKHF1/HSD3B7/EXOC7/MCM6/CLNS1A
GSE35685_CD34POS_CD10NEG_CD62LPOS_VS_CD34POS_CD10POS_BONE_MARROW_DN	GSE35685_CD34POS_CD10NEG_CD62LPOS_VS_CD34POS_CD10POS_BONE_MARROW_DN	139	-0.408908	-1.55072	0.00257972	0.0212663	0.0155991	1809	tags=40%, list=21%, signal=32%	COCH/EIF1AY/MYD88/LITAF/RAB4B/MAP3K2/BCL3/CD86/ITPKB/TSPAN13/PSMB9/CD53/MXD1/PLSCR1/PIK3R1/TINF2/MIDN/DUSP16/DAB2/PTPN1/GAB1/MCOLN2/TSPO/AP2A2/CNN3/NDEL1/TM2D2/IL15RA/FGL2/SLC44A2/MGAT1/CCR1/SNX1/RAB8B/CEBPD/OSBPL11/STX12/STAT5A/FCGR1A/GJA1/SELP/KDR/NFKBIZ/MAP3K8/ENG/CASP1/ALDH1A1/MAFB/JUN/GBP4/PROS1/EDNRB/CCL2/ZFP36/EPAS1
GSE44649_WT_VS_MIR155_KO_NAIVE_CD8_TCELL_DN	GSE44649_WT_VS_MIR155_KO_NAIVE_CD8_TCELL_DN	111	-0.433533	-1.58422	0.0026153	0.0214869	0.015761	1305	tags=28%, list=15%, signal=24%	PIK3R1/STK4/CD200/OASL/TUBA1A/TSPO/PRMT2/CNN3/LAPTM5/ENPP2/CST7/BCL2A1/CCND2/EIF1/STAT5A/ST6GALNAC6/PTGER4/ANXA2/CDKN2B/GJA1/KDR/FLRT3/GYPC/CD69/JDP2/CLIC4/FAM89A/PAPSS2/VAPA/PLA2G4F/GADD45B
GSE10239_KLRG1INT_VS_KLRG1HIGH_EFF_CD8_TCELL_DN	GSE10239_KLRG1INT_VS_KLRG1HIGH_EFF_CD8_TCELL_DN	100	-0.438999	-1.56308	0.00261476	0.0214869	0.015761	900	tags=22%, list=11%, signal=20%	FYN/SLC25A24/LY86/ITGA1/HCK/CNOT6/ITGA6/MYOZ1/SNX10/CSF3R/RHOQ/UBE2B/AP1S2/NCF2/SEMA5A/KLF6/MS4A7/DNASE1L3/PLEKHH2/KRT4/SPTBN1/CAV1
GSE19825_NAIVE_VS_DAY3_EFF_CD8_TCELL_UP	GSE19825_NAIVE_VS_DAY3_EFF_CD8_TCELL_UP	77	-0.478222	-1.6537	0.00262256	0.0215103	0.0157781	1140	tags=23%, list=13%, signal=20%	FAM43B/FMO4/ACE/NBL1/MYOZ1/ADARB1/ADAMTS9/ZFPM2/CRYL1/NES/LEPR/GAS1/PAPSS2/CXCL2/PTGS2/TSPAN7/SPARCL1/FMO2
GSE40274_CTRL_VS_FOXP3_AND_LEF1_TRANSDUCED_ACTIVATED_CD4_TCELL_UP	GSE40274_CTRL_VS_FOXP3_AND_LEF1_TRANSDUCED_ACTIVATED_CD4_TCELL_UP	95	-0.449631	-1.59061	0.00263822	0.0216024	0.0158457	1399	tags=34%, list=16%, signal=28%	C3AR1/TNIK/TGFB1I1/PPFIBP1/ITM2A/SLC23A2/PLCD3/APOLD1/TUBA1A/SFXN3/BCAT1/TOX/FGL2/S100A9/HEYL/F3/CEBPD/ALOX5/CSF3R/UBE2B/NFKBIZ/AHNAK/MAP3K8/CITED2/JAM2/EFNB2/CTSW/LMO7/LRRC32/CD9/CES1/STX11
GSE15930_STIM_VS_STIM_AND_IFNAB_72H_CD8_T_CELL_UP	GSE15930_STIM_VS_STIM_AND_IFNAB_72H_CD8_T_CELL_UP	98	-0.455497	-1.621	0.00265375	0.0216027	0.0158459	896	tags=21%, list=11%, signal=19%	LCAT/PDGFRB/ADH1C/CAT/FRAT2/EPS15/INPP1/CDH13/GABARAPL1/PENK/LAMA4/G0S2/EMP3/IGFBP6/GJA4/PROS1/PLAC9/KCNK3/CALCRL/IL1A/DPT
GSE43863_NAIVE_VS_MEMORY_LY6C_INT_CXCR5POS_CD4_TCELL_D150_LCMV_UP	GSE43863_NAIVE_VS_MEMORY_LY6C_INT_CXCR5POS_CD4_TCELL_D150_LCMV_UP	110	-0.435865	-1.58875	0.00267225	0.0216027	0.0158459	2394	tags=49%, list=28%, signal=36%	SERP1/LRRC8C/RPS6KA5/KLC4/BAZ2B/PNRC1/GPR137B/C1orf54/CDC42SE2/SLC44A1/MKNK2/C12orf57/HHEX/RCHY1/GAB3/INCA1/TNFAIP8L2/RB1/RNF38/SUSD1/FRAT1/TBC1D2B/HPCAL1/POU6F1/KCTD12/CDC42EP3/RCSD1/UNC13D/PRSS23/MSN/SH2D3C/CCND3/SFXN3/SLCO3A1/MAN1A1/PRPH/PTPRO/LBH/HECA/RNF130/RASSF2/SESN1/WASF2/TSC22D3/P2RY13/PDE2A/RP2/JUND/C1QB/NDRG2/TACC1/ID3/KLF2/MSRB3
GSE37301_MULTIPOTENT_PROGENITOR_VS_LYMPHOID_PRIMED_MPP_DN	GSE37301_MULTIPOTENT_PROGENITOR_VS_LYMPHOID_PRIMED_MPP_DN	108	-0.437928	-1.58673	0.00267998	0.0216027	0.0158459	1672	tags=39%, list=20%, signal=32%	SERINC3/DDX3X/DHRS3/SPTY2D1/VCL/KCTD12/LONRF3/ATF3/PPFIBP1/HIP1/INSIG1/MDFIC/SLA/NAPSA/ST6GALNAC3/ACOT7/NR3C1/PTPN13/COBLL1/STX2/TEX2/GATA3/ANTXR2/ANXA2/FEM1C/AKAP12/ANXA1/DENND4A/NFKBIZ/AHNAK/TUBB6/RNF125/NMUR1/RGS2/SUSD2/LDLR/BTG2/ID2/FOSB/IL1RL1/ZFP36/PLSCR4
GSE20715_0H_VS_48H_OZONE_TLR4_KO_LUNG_UP	GSE20715_0H_VS_48H_OZONE_TLR4_KO_LUNG_UP	120	-0.424113	-1.57425	0.0026826	0.0216027	0.0158459	1375	tags=28%, list=16%, signal=24%	ADRA1B/NR1D2/TMEM9B/FZD6/CIRBP/TMEM119/SH2D3C/ENPP2/TWSG1/GZMA/DOCK6/DLL4/HLA-E/HLA-DOA/FOXF2/CDH13/USHBP1/GAS6/GABARAPL1/ICAM2/LAMA4/CRY2/PLCE1/MAOA/TNFSF10/ASPA/BTG2/CYP27A1/TBX2/HSPB2/NPNT/KCNK3/CLDN5/CD36
GSE14415_ACT_VS_CTRL_NATURAL_TREG_UP	GSE14415_ACT_VS_CTRL_NATURAL_TREG_UP	92	0.39291	1.5677	0.00268228	0.0216027	0.0158459	1284	tags=30%, list=15%, signal=26%	CDC20/C1orf35/CRELD2/ACOT11/EEF1D/UBE2I/UCK2/LSM7/SCYL1/MRPS18A/LDHA/RANBP1/VDAC3/MDH2/MRPL49/TFDP1/ADSL/POLR3K/NME1/GEMIN6/CDK4/C1QBP/SNRPA1/ZFP41/RPL7L1/FADD/PSMB2/POLD1
GSE3982_DC_VS_EFF_MEMORY_CD4_TCELL_UP	GSE3982_DC_VS_EFF_MEMORY_CD4_TCELL_UP	128	-0.418499	-1.56108	0.0026826	0.0216027	0.0158459	1610	tags=37%, list=19%, signal=30%	NRP1/DAPK1/ANXA11/UGP2/MITF/TSG101/LILRA2/PTGS1/SERPINA1/ATF3/TIMP2/KMO/FZD5/CYB5R3/BCAT1/CD33/TNS1/ANPEP/TNS3/RIN2/HCK/LIMA1/NLRP3/CAT/FRAT2/LGALS3/RAB32/SLC16A5/DNAJB4/SDC2/VAMP3/CST3/ABHD6/TCF4/CCNH/TYROBP/TM6SF1/ALDH1A1/PPARG/COLEC12/NDRG2/SMAD6/CTNNAL1/CFD/HBEGF/THBD/CD36
GSE29164_CD8_TCELL_VS_CD8_TCELL_AND_IL12_TREATED_MELANOMA_DAY3_DN	GSE29164_CD8_TCELL_VS_CD8_TCELL_AND_IL12_TREATED_MELANOMA_DAY3_DN	128	-0.418453	-1.56091	0.0026826	0.0216027	0.0158459	1312	tags=27%, list=15%, signal=23%	PDE4B/CRK/SHE/SPTAN1/ST3GAL1/ITM2A/TUBA1A/HSDL2/CNN3/PDGFRB/ITGA6/RGS16/PDLIM1/F2RL3/FAS/LRRC8A/DHCR24/ICAM2/KLF13/SMAD4/TUBB6/G0S2/FOS/ARHGAP21/NDRG2/EMP3/NEDD4L/MYC/ID3/ADRB2/KLF2/CYB5A/CD9/ZFP36/HOXA5
GSE33425_CD8_ALPHAALPHA_VS_ALPHABETA_CD161_HIGH_TCELL_UP	GSE33425_CD8_ALPHAALPHA_VS_ALPHABETA_CD161_HIGH_TCELL_UP	141	-0.404575	-1.53887	0.00265987	0.0216027	0.0158459	1169	tags=24%, list=14%, signal=21%	CD81/ASNSD1/CNN3/NDEL1/NAPSA/IQGAP1/FEM1A/LY86/SLC44A2/SPI1/PKIG/MGAT1/HCK/MCL1/GSN/HLA-DOA/CTSH/EPS15/SNX2/INPP1/MYADM/PITPNA/RHOQ/EIF4EBP2/EIF4A2/TCF4/UBL3/GSTM3/NCF2/BCL2L2/WFS1/LDB2/HBB/HBA2
GSE17721_POLYIC_VS_GARDIQUIMOD_12H_BMDC_DN	GSE17721_POLYIC_VS_GARDIQUIMOD_12H_BMDC_DN	113	0.372271	1.53283	0.00268011	0.0216027	0.0158459	2121	tags=40%, list=25%, signal=30%	MMP12/TARBP2/MRPS17/PPP1R14B/HSP90B1/MTX1/EGLN3/RDH10/ACTL6A/SLC25A10/LIG3/NCBP2/SLC41A2/TRIAP1/IMPDH2/HSP90AA1/PRPF40B/IPO9/CPSF1/ACTR6/RNF26/MRPS12/LUC7L/LRRC59/GTF2E2/PHPT1/B3GALNT2/NUP160/PRKACA/CDC25A/DDB1/SERF2/EIF4E/CDR2/STT3A/AP2S1/ARL1/VBP1/KDELR1/MECR/SRFBP1/SDHC/BCKDHB/NF2/PHTF2
GSE5542_UNTREATED_VS_IFNG_TREATED_EPITHELIAL_CELLS_6H_DN	GSE5542_UNTREATED_VS_IFNG_TREATED_EPITHELIAL_CELLS_6H_DN	122	-0.410822	-1.53105	0.00264907	0.0216027	0.0158459	2033	tags=36%, list=24%, signal=28%	GAB3/CD99/CRADD/ABI3/KLRG1/MAF/BCL6/DUSP2/TBC1D2B/ARHGAP10/TBXAS1/CUL3/SPTY2D1/DLG1/EHD3/CHD9/EIF4E3/OSTF1/THBS1/HIP1/SLC23A2/MYO1F/FYN/MAN1A1/TOX/NEDD9/NR3C1/ADCY9/CFLAR/ANKS1A/SNX10/AKAP13/EPS15/KIF1C/EIF4EBP2/AOAH/GABARAPL1/PHACTR2/CD58/PLCD1/SRGN/ANXA5/MXD4/TACC1
GSE23502_WT_VS_HDC_KO_MYELOID_DERIVED_SUPPRESSOR_CELL_BM_DN	GSE23502_WT_VS_HDC_KO_MYELOID_DERIVED_SUPPRESSOR_CELL_BM_DN	115	-0.434011	-1.59238	0.00273648	0.0218021	0.0159922	1763	tags=36%, list=21%, signal=29%	PTPN12/LITAF/BCL3/ECHDC3/IL1RN/EIF2S1/AUH/PFKFB3/PEPD/RAB6A/STIM2/SNAP23/ST3GAL1/TIPARP/TBC1D9/PTPN1/SLC38A2/MCOLN2/RAB31/FGL2/CD68/NFIL3/GAB2/EMILIN2/NLRP3/SNX10/PTGER4/ANXA2/SSPN/DUSP3/FCGR2A/NR3C2/ALDH2/DUSP1/G0S2/LIFR/JUN/ID2/PLAC8/CD9/PTGS2
GSE24574_BCL6_HIGH_TFH_VS_TCONV_CD4_TCELL_UP	GSE24574_BCL6_HIGH_TFH_VS_TCONV_CD4_TCELL_UP	120	-0.423774	-1.573	0.00273469	0.0218021	0.0159922	1576	tags=29%, list=19%, signal=24%	ITPKB/SLC5A2/DPF1/GNRH1/IL16/EPHB6/NISCH/TGOLN2/TNFRSF1B/FZD6/TLR3/GRIK3/FZD1/CCL3/NR3C1/GSTO1/LEFTY2/HLA-DOA/DUSP3/TMPRSS2/LAMA3/GNAQ/OPTN/ID1/PLCD1/SLC1A1/ID3/KCNJ8/CD9/EPAS1/CXCL2/PTGS2/GADD45B/MARCO/STX11
GSE24634_IL4_VS_CTRL_TREATED_NAIVE_CD4_TCELL_DAY3_DN	GSE24634_IL4_VS_CTRL_TREATED_NAIVE_CD4_TCELL_DAY3_DN	120	-0.422551	-1.56846	0.00273469	0.0218021	0.0159922	1348	tags=32%, list=16%, signal=28%	IL16/PSMB9/VAMP5/SERPINA1/CALCOCO2/GBP1/DUSP6/THBS1/CCDC69/ITPR1/CXCL1/ABCG1/IL15RA/CBLL1/TSC22D1/BTN3A3/APOL3/CFLAR/BCL2A1/SNX10/PPBP/STAT5A/SERPING1/PMP22/BTN2A1/ALDH2/STOM/CASP1/TNFSF10/GPR65/CXCL5/TLR8/CCL2/GIMAP4/SPOCK2/VSIG4/GIMAP5/IL1A/GNG11
GSE33425_CD161_HIGH_VS_INT_CD8_TCELL_UP	GSE33425_CD161_HIGH_VS_INT_CD8_TCELL_UP	128	-0.418067	-1.55947	0.00273469	0.0218021	0.0159922	1289	tags=28%, list=15%, signal=24%	RNF13/TIPARP/B4GALT6/ARRB1/ASNSD1/MCOLN2/CNN3/NDEL1/NAPSA/IQGAP1/FEM1A/SPI1/PKIG/MGAT1/HCK/MCL1/SLC7A7/SBDS/ITGA6/SNX10/CTSH/EPS15/SNX2/SSPN/MYADM/RHOQ/TCF4/UBL3/PRKCE/TUBB6/CASP1/BCL2L2/GBP4/PLAC8/LMO7/KLF4
GSE3982_MAST_CELL_VS_DC_DN	GSE3982_MAST_CELL_VS_DC_DN	117	-0.42107	-1.55361	0.00271699	0.0218021	0.0159922	1841	tags=34%, list=22%, signal=27%	NUDT9/GAS2L1/DUSP2/HPCAL1/IL1RN/ANXA11/ITPKB/LIPA/GNA11/RAB11A/ATF3/ANKRD11/KMO/MAPK1/HIVEP3/RAB20/RAB31/ANPEP/LRRFIP2/ACOT7/RAB8B/LIMA1/CHST7/PILRA/SORT1/DIAPH2/CTSH/MATK/SDC2/CD47/CCNH/SLC31A2/TUBB6/RBMS2/HSD11B1/LAMP3/CYB5A/CA2/C1orf115/CD36
GSE19401_RETINOIC_ACID_VS_RETINOIC_ACID_AND_PAM2CSK4_STIM_FOLLICULAR_DC_DN	GSE19401_RETINOIC_ACID_VS_RETINOIC_ACID_AND_PAM2CSK4_STIM_FOLLICULAR_DC_DN	113	0.371923	1.53139	0.00273869	0.0218021	0.0159922	1871	tags=38%, list=22%, signal=30%	TMED3/FOXM1/LMNB2/MDK/ZNHIT1/LSM4/MSH6/PAXIP1/SNRPD2/TRIAP1/PC/RPS7/PDCD6/DBNDD1/PTCD1/CBX5/CPNE1/TFB1M/ANAPC1/SLC37A4/PSMC4/HOXB9/TMEM63A/IRF3/SETD4/HOXC6/KRT18/NOL9/ZDHHC18/SART1/LRFN4/CHKA/BCL11A/GFI1/CHST12/DDT/TRAPPC3/TCOF1/HOMER2/RPL18/DDX19A/PCBP2/GLRB
GSE2770_IL12_AND_TGFB_ACT_VS_ACT_CD4_TCELL_6H_DN	GSE2770_IL12_AND_TGFB_ACT_VS_ACT_CD4_TCELL_6H_DN	132	0.344481	1.47495	0.00272781	0.0218021	0.0159922	1075	tags=25%, list=13%, signal=22%	KDELR2/STIP1/DNAJC12/CCT3/WDR77/FKBP4/UCK2/ATP2A2/BYSL/PLVAP/SNRPG/USP6NL/RNF34/UBE3C/PDIA6/XBP1/PA2G4/TMEM30B/RPN2/TOMM40/NME1/NETO2/UTP14A/SEC24D/AHSA1/PSMA5/ZDHHC13/ZNF207/LAG3/AK2/MAPKAP1/B4GALT2/FURIN
GSE45365_HEALTHY_VS_MCMV_INFECTION_CD8A_DC_DN	GSE45365_HEALTHY_VS_MCMV_INFECTION_CD8A_DC_DN	129	-0.419902	-1.57152	0.00277119	0.0220248	0.0161555	1376	tags=29%, list=16%, signal=25%	TNFRSF1B/ADRA1B/GNAI3/PLSCR1/NPTN/RNF13/ARL8B/MMP19/NCOA1/TICAM1/ACOT9/S100A9/C21orf91/CD59/LY86/GSTO1/CFLAR/LTC4S/TLR4/NLRP3/HYAL2/SAR1A/GABARAPL1/ICAM2/GATA2/GLRX/MAP3K8/CORO1C/CD69/C1QB/TNFSF10/TFRC/MAFB/MT1E/CTNNAL1/PPP1R15A/ZFP36/CAV2
GSE369_PRE_VS_POST_IL6_INJECTION_SOCS3_KO_LIVER_UP	GSE369_PRE_VS_POST_IL6_INJECTION_SOCS3_KO_LIVER_UP	128	-0.416908	-1.55515	0.00278678	0.0221127	0.01622	1111	tags=26%, list=13%, signal=23%	PAPSS1/KLF10/ELF1/ARPC2/NR3C1/CD44/CFLAR/BCL2A1/MCL1/APOH/CCND2/EIF1/BNIP2/CLK1/SERPING1/FEM1C/FCGR1A/TSC22D3/ICAM2/RP2/SLC31A2/FBP1/RGS13/SNRK/PPARG/JUN/KLF6/CTNNAL1/CD55/S100A8/IL1RL1/STARD8/EMP1
GSE28726_ACT_CD4_TCELL_VS_ACT_VA24NEG_NKTCELL_DN	GSE28726_ACT_CD4_TCELL_VS_ACT_VA24NEG_NKTCELL_DN	123	-0.418966	-1.5643	0.00279175	0.0221161	0.0162225	1794	tags=37%, list=21%, signal=29%	DAZAP2/VNN2/PDE4D/DNAJB6/CD37/LITAF/IL11RA/CDC14A/BTG1/DDX3X/LAMP1/ITPKB/LAPTM4A/EPHB6/PDE4B/ASAH1/CIRBP/CCDC69/TUBA1A/LAPTM5/ABLIM1/MFGE8/GAB2/ST3GAL6/MT2A/TXNIP/MCL1/DNM3/HLA-E/ITGA6/VAMP2/TGFBR2/EIF1/LEPROTL1/ALDH2/MAL/IL7R/CALM1/RGS2/SNRK/CTSO/SDCBP/SRGN/BTG2/SPOCK2
GSE40068_CXCR5NEG_BCL6NEG_CD4_TCELL_VS_CXCR5POS_BCL6NEG_TFH_DN	GSE40068_CXCR5NEG_BCL6NEG_CD4_TCELL_VS_CXCR5POS_BCL6NEG_TFH_DN	131	-0.409841	-1.53916	0.00279949	0.0221414	0.0162411	1367	tags=28%, list=16%, signal=24%	PLSCR1/TMEM37/RBL2/LYSMD2/OSTF1/NUCB1/MCOLN2/MDFIC/SLC25A24/LGALS1/GLUD1/NFIL3/ACOT7/PTPN13/CD44/DNASE1L1/ST3GAL6/CST7/BCL2A1/PTGER2/LGALS3/PTGER4/ANXA2/PDE2A/ANXA1/TMBIM1/IFI27/AHNAK/CTSW/TPST2/ID2/GBP4/RRAS/HSD11B1/PLAC8/IFNGR1/STX11
GSE19941_IL10_KO_VS_IL10_KO_AND_NFKBP50_KO_UNSTIM_MACROPHAGE_DN	GSE19941_IL10_KO_VS_IL10_KO_AND_NFKBP50_KO_UNSTIM_MACROPHAGE_DN	98	-0.453529	-1.614	0.00281733	0.0221929	0.0162788	2110	tags=47%, list=25%, signal=36%	TCP11L2/CYB5D2/ASPN/ZC3H12A/ABI3/TLE2/ARHGAP30/GKAP1/LRP1/COCH/N4BP1/IPMK/TOLLIP/SWAP70/LAMC2/TBC1D20/AKTIP/CTSD/PTGFR/TSPAN13/PIK3R1/SYTL4/GLI3/NCOA1/RALA/LAPTM5/KCNMB4/YPEL5/RIN2/CEBPD/LONRF1/NLRP3/COL13A1/STX12/GJA1/SMAD4/ST6GALNAC5/GPR65/WNT2/BCL2L2/ID2/KLF6/PLAC8/EMP1/SLCO2A1/KLF9
GSE17721_ALL_VS_24H_PAM3CSK4_BMDC_UP	GSE17721_ALL_VS_24H_PAM3CSK4_BMDC_UP	134	-0.417172	-1.57209	0.00281119	0.0221929	0.0162788	1744	tags=40%, list=21%, signal=32%	MYD88/TGFBR1/ROPN1/IL11RA/KBTBD2/GRB10/PSAP/ARHGAP10/IL1RN/SLC5A2/MRPL54/CLEC10A/MITF/CD53/MYO9A/CFDP1/CTSS/MAPRE2/TIMP2/SUV39H2/VAT1/ITGAX/ITPR1/P2RY14/PTPRO/ANPEP/CLEC7A/SGK3/LCAT/HEYL/BRI3/RIN2/CEBPB/CAPZA2/FGR/ZYX/LGALS3/LTBP4/ANXA2/F10/SGCB/ANXA1/IL7R/TUBB6/SCGB3A2/EMP3/ID2/VWF/HBEGF/GPX3/CA2/LPL/CA4
GSE24634_NAIVE_CD4_TCELL_VS_DAY10_IL4_CONV_TREG_DN	GSE24634_NAIVE_CD4_TCELL_VS_DAY10_IL4_CONV_TREG_DN	135	0.35527	1.52678	0.00281966	0.0221929	0.0162788	764	tags=18%, list=9%, signal=16%	SPP1/CDC20/TK1/PARP1/TPX2/EIF4G3/PRC1/MRPL17/NUSAP1/HELLS/IDH1/TSPAN5/COL6A3/CKS1B/PTTG1/KPNB1/IDH2/VDAC3/PDIA6/PA2G4/PAICS/POLR3K/ACSL5/PSMA5
GSE25846_IL10_POS_VS_NEG_CD8_TCELL_DAY7_POST_CORONAVIRUS_BRAIN_UP	GSE25846_IL10_POS_VS_NEG_CD8_TCELL_DAY7_POST_CORONAVIRUS_BRAIN_UP	92	-0.456488	-1.61379	0.00286357	0.0225021	0.0165056	1109	tags=33%, list=13%, signal=29%	ATF3/NDUFS4/RFK/CXCL1/C1QTNF1/FKRP/TOX/TNFSF9/USP53/BCL2A1/PRRG1/RGS16/CLEC1B/EPB41L5/FILIP1L/SFTPB/OSM/G0S2/ARHGEF4/ABCB1/OPTN/MAFB/TTLL7/WWC2/SOX18/BMP2/CA2/LPL/CXCL2/EMP1
GSE19825_NAIVE_VS_IL2RALOW_DAY3_EFF_CD8_TCELL_UP	GSE19825_NAIVE_VS_IL2RALOW_DAY3_EFF_CD8_TCELL_UP	85	-0.469205	-1.65159	0.00288834	0.0226602	0.0166216	877	tags=21%, list=10%, signal=19%	REV3L/SIRPB1/DNM3/MYOZ1/EHD2/NLRP3/ADAMTS9/ZFPM2/IL7R/PAPSS2/RHOJ/RNF122/MS4A7/FBLN1/SOX7/SPARCL1/FMO2/CD300LG
GSE43955_1H_VS_60H_ACT_CD4_TCELL_UP	GSE43955_1H_VS_60H_ACT_CD4_TCELL_UP	115	-0.433637	-1.591	0.00289589	0.0226829	0.0166382	1120	tags=25%, list=13%, signal=22%	FYN/MDFIC/CNN3/LATS2/LY86/RTN4/BCL2A1/GSN/RGS16/CDKN1C/PTGER4/CDKN2B/FCGR1A/PMP22/MAP3K11/DKK3/DUSP1/SNAI1/TUBB6/C1QB/CLIC4/CD52/TRPV2/C1QA/CD300C/ADCY4/PDGFB/AK1/ANGPT1
GSE27786_NKTCELL_VS_NEUTROPHIL_UP	GSE27786_NKTCELL_VS_NEUTROPHIL_UP	105	0.382438	1.56267	0.00296556	0.0231913	0.0170112	1500	tags=28%, list=18%, signal=23%	HOOK1/MX2/STARD10/LAX1/ENTPD6/MTA3/GMPPA/DUSP12/NOL12/LSM7/PFKL/ADSL/RFX5/ILF2/PHB/ZNF692/PARP2/ODC1/MYO1E/BSCL2/NENF/PPFIA1/RBM14/THAP7/MRPL41/MRPL15/TBL1X/SART1/GNL2
GSE23502_WT_VS_HDC_KO_MYELOID_DERIVED_SUPPRESSOR_CELL_COLON_TUMOR_DN	GSE23502_WT_VS_HDC_KO_MYELOID_DERIVED_SUPPRESSOR_CELL_COLON_TUMOR_DN	77	-0.475358	-1.6438	0.0030081	0.0234863	0.0172275	1351	tags=31%, list=16%, signal=26%	PTGS1/NR1D2/ABCC9/PAPOLB/TLR3/VAT1/DUSP6/CD1D/TBC1D9/DOCK10/LHX6/MDFIC/COBLL1/RNF130/SNAI1/MATN3/NMUR1/PTGDS/ANG/FXYD6/CALCRL/STXBP6/TSPAN7/TCF21
GSE21360_TERTIARY_VS_QUATERNARY_MEMORY_CD8_TCELL_UP	GSE21360_TERTIARY_VS_QUATERNARY_MEMORY_CD8_TCELL_UP	110	-0.432236	-1.57552	0.00307292	0.0239541	0.0175707	1686	tags=40%, list=20%, signal=32%	SLC15A2/F13A1/TBXAS1/DHRS3/DBI/HEXB/SPRY2/JMJD1C/CHD9/CD109/PTGS1/CD300LF/HIP1/SPON1/DAB2/EPOR/SGK3/ETV5/ZDHHC14/CCR1/SNX1/PYCARD/LTC4S/PECR/GSN/SORT1/RAP2A/AXL/FCGR1A/PRAM1/SSH2/P2RY13/SMAD7/CD34/ZFP36L2/RGS2/CD163/COLEC12/CDO1/TRPV2/CD300C/DPYSL2/GPX3/EMP1
GSE21063_CTRL_VS_ANTI_IGM_STIM_BCELL_NFATC1_KO_8H_DN	GSE21063_CTRL_VS_ANTI_IGM_STIM_BCELL_NFATC1_KO_8H_DN	94	0.387509	1.5541	0.00309956	0.0241231	0.0176946	2509	tags=45%, list=30%, signal=32%	HMGB3/BCAS4/CCNA2/IDH1/SFXN4/GMPPA/CKS1B/LSM4/ATIC/TRIM46/STYXL1/PHF14/RPL39L/TFDP1/NUBPL/TM7SF2/NTHL1/DONSON/PIGN/RNASEH2A/FUT8/MCM10/CDC25A/VRK1/BARD1/PRIM1/CCDC14/GNPAT/MPV17/MTHFD1L/CHID1/MDM1/MTHFD2/ANP32E/HSD17B8/BUB1B/C1GALT1C1/DPAGT1/SMC2/RPS6KC1/PHF19/STMN1
GSE1925_CTRL_VS_3H_IFNG_STIM_MACROPHAGE_DN	GSE1925_CTRL_VS_3H_IFNG_STIM_MACROPHAGE_DN	93	-0.456422	-1.61599	0.00313628	0.02437	0.0178757	1185	tags=29%, list=14%, signal=25%	HIP1/PTPN1/CLIC2/CD33/ABHD5/HSPA2/ST3GAL6/CST7/MNDA/RNF130/KCNJ15/STX12/CCL23/FCGR1A/SLC34A2/ECM2/DUSP1/LTA4H/JUN/AQP1/TPST2/CPA3/VWF/IL1RL1/EPAS1/SLC19A3/AQP4
GSE12366_NAIVE_VS_MEMORY_BCELL_UP	GSE12366_NAIVE_VS_MEMORY_BCELL_UP	95	-0.445356	-1.57548	0.00315955	0.0245117	0.0179797	737	tags=19%, list=9%, signal=17%	ROR1/PCDH12/SLC39A8/BACH2/MYADM/PLEKHA1/TRAK1/ARHGEF10/PRKCE/TM6SF1/ABCB1/LIMS2/CHPT1/P2RX1/EDN1/DNASE1L3/IL6/GNG11
KAECH_DAY8_EFF_VS_DAY15_EFF_CD8_TCELL_UP	KAECH_DAY8_EFF_VS_DAY15_EFF_CD8_TCELL_UP	125	0.352958	1.4837	0.00316514	0.024516	0.0179829	1997	tags=34%, list=24%, signal=27%	CDC20/PRC1/KIF11/MRPS17/DAP/NUSAP1/PRELID1/MKI67/PDCL3/KIF4A/ERGIC3/CKS1B/LDHA/CIB1/COIL/FAM89B/ACSL5/PSMA5/LMNB1/LIG1/GNPDA1/CDC34/SSR1/MYCBP/IQGAP3/DDOST/PERP/PRDX1/RPN1/MRPL41/GZMK/PPIB/HM13/TUBB/MNS1/SRP68/MRPL27/DDT/PSMD8/G6PD/BATF/DCPS/RPL13A
GSE43863_TFH_VS_LY6C_INT_CXCR5POS_EFFECTOR_CD4_TCELL_DN	GSE43863_TFH_VS_LY6C_INT_CXCR5POS_EFFECTOR_CD4_TCELL_DN	101	-0.44692	-1.5937	0.00321927	0.0248748	0.018246	1243	tags=32%, list=15%, signal=27%	CD200/SPIRE1/CD81/SCHIP1/NUDT21/TMTC2/DOCK10/TSPAN2/IL15RA/NFIL3/RBM17/ETF1/DENND3/RND3/KDR/AOC3/NFKBIZ/CITED2/OSM/TFRC/CACNA1B/SRGN/JUN/FAM89A/HSD11B1/PPP1R15A/COX4I2/GIMAP4/IL6/GADD45B/ABI3BP/STX11
GSE27786_BCELL_VS_NEUTROPHIL_UP	GSE27786_BCELL_VS_NEUTROPHIL_UP	116	0.367163	1.51661	0.00322167	0.0248748	0.018246	1736	tags=34%, list=20%, signal=28%	STIP1/LAX1/CXXC1/GOLPH3L/DDX55/TRAF3IP1/AIFM1/MRPL49/COIL/POLR3K/PHB/PPM1G/TIMM10/GEMIN6/PARP2/MRPL28/CDK4/TFB1M/LUC7L/NOC3L/PUS1/PPFIA1/RBM14/COX10/JMJD4/PIGF/BST2/MRPL41/GPX7/EFTUD2/NUP43/DYNLL2/GNL2/RAB3IP/SULF2/OSBP/MRPL22/IKBKB/PDK1/SHARPIN
GSE10239_KLRG1INT_VS_KLRG1HIGH_EFF_CD8_TCELL_UP	GSE10239_KLRG1INT_VS_KLRG1HIGH_EFF_CD8_TCELL_UP	95	0.384892	1.55275	0.00323029	0.0249019	0.0182659	2803	tags=60%, list=33%, signal=41%	COL10A1/MRPL17/TPI1/COL9A2/TPD52L2/SHMT2/TYSND1/SSH3/ATIC/AARSD1/SMG5/NEK6/STOML2/PFKL/ILF2/LOX/NME1/GSTA5/PABPC4/ALKBH6/SLC7A1/POLR2D/MRPS35/FURIN/C17orf80/ETV4/WNK4/SURF6/MRPS30/MRPL22/ALG5/TRMT1/HOOK2/LRP3/TFPT/BATF/CXADR/MED18/DDX51/GTF2H3/PDCD5/CDKN2A/MRPL11/JOSD2/POLDIP2/MRPS7/RABEPK/ALDOA/LDHB/RPL36/VDAC1/WNT4/ADCK1/HS6ST1/EIF2B2/EMG1/CHCHD1
GSE3920_UNTREATED_VS_IFNA_TREATED_ENDOTHELIAL_CELL_UP	GSE3920_UNTREATED_VS_IFNA_TREATED_ENDOTHELIAL_CELL_UP	115	-0.431647	-1.5837	0.00326783	0.0251117	0.0184198	1853	tags=41%, list=22%, signal=32%	ITGAM/LRP1/CHMP5/TMCC3/CEP170/TBXAS1/LAMP1/UBC/CD86/LIPA/PRF1/PTGS1/SNAP23/TIMP2/TLR3/B4GALT6/ARL8B/DUSP6/CD300LF/DUSP16/SLC43A2/DAB2/MS4A4A/NDEL1/SLCO2B1/CD33/FGL2/CD68/PDPN/GAB2/ATP6V1E1/CFLAR/CALM3/ATP6AP2/RAP2A/CSF3R/CGRRF1/SLC31A2/UBL3/GLRX/STOM/CRYZL1/SDCBP/JUN/ID2/PROS1/FABP4
GSE45365_NK_CELL_VS_CD11B_DC_MCMV_INFECTION_DN	GSE45365_NK_CELL_VS_CD11B_DC_MCMV_INFECTION_DN	126	-0.416495	-1.54935	0.00326475	0.0251117	0.0184198	1517	tags=28%, list=18%, signal=23%	NFE2/KIT/RPS6KA1/IGFBP4/NAP1L2/MIDN/SLC43A2/MYO1F/DOCK10/TAX1BP3/NAPSA/TNS1/ACOT7/SNX3/CST7/TXNIP/HLA-DOA/SERINC1/AFF3/SNN/ATP6V0E1/GABARAPL1/RRAD/ANXA1/FCER1G/CRYZL1/TYROBP/ARHGEF4/PTEN/CTSO/SLC35A1/EMP3/VEGFC/IFNGR1/MAMDC2
GSE17721_CTRL_VS_PAM3CSK4_1H_BMDC_DN	GSE17721_CTRL_VS_PAM3CSK4_1H_BMDC_DN	103	-0.432024	-1.55021	0.0032854	0.025207	0.0184897	1951	tags=36%, list=23%, signal=28%	GLIPR1/MTPN/RALGDS/NUDT9/STK40/DIXDC1/FRMD6/MYO1B/C11orf71/PALLD/PLSCR1/ATF3/PDE4B/ST3GAL1/RABEP1/ICAM1/DUSP16/SPON1/NDEL1/ICAM4/KCNMB4/FST/F3/CFLAR/LIMA1/NFIX/STAT5A/FGG/CSF3R/RND3/GATA2/MAP3K8/BTG2/WNT3A/OLR1/CES1/MARCO
GSE9601_NFKB_INHIBITOR_VS_PI3K_INHIBITOR_TREATED_HCMV_INF_MONOCYTE_DN	GSE9601_NFKB_INHIBITOR_VS_PI3K_INHIBITOR_TREATED_HCMV_INF_MONOCYTE_DN	113	-0.431754	-1.5776	0.00330577	0.0253234	0.0185751	1442	tags=33%, list=17%, signal=28%	TRIB1/MAP2K4/RAP1B/HSD11B2/PLSCR1/HIVEP3/CIRBP/DUSP16/RAB20/FGL2/NFIL3/CD44/RIN2/HCK/ZNFX1/B3GALNT1/STAT5A/NUPR1/SELP/PRICKLE1/MAP3K8/TUBB6/TNFSF10/HMGCR/SRGN/CLIC4/ID2/KLF6/MT1E/VAPA/EDN1/CCL2/HBEGF/RAMP3/PTGS2/IL1A/EMP1
GSE12366_GC_VS_NAIVE_BCELL_UP	GSE12366_GC_VS_NAIVE_BCELL_UP	120	0.361852	1.49249	0.00332441	0.0254263	0.0186506	2366	tags=44%, list=28%, signal=32%	UBE2C/CDCA7/CCNE1/HES6/BAIAP2L1/MCM3/BCAS4/MND1/GAPDH/HELLS/CHEK1/CENPE/POU2AF1/KIF4A/GFPT1/NCAPG2/CENPM/PLK1/PABPC4/UHRF1/PRKDC/SEC61B/GMCL1/ENPP3/TMEM106C/CKAP5/EXOSC1/RAD21/SRP9/RNGTT/VRK1/DHFR/PCBP2/SMARCB1/CTTN/DENND1B/NDUFA12/SYVN1/SLBP/PANK1/ANP32E/CASP3/ZNF215/CEP152/BUB1B/PCNA/TOP1/ANP32B/PARN/RPA1/ZW10/TNFSF8/SMC2
GSE15624_CTRL_VS_6H_HALOFUGINONE_TREATED_CD4_TCELL_DN	GSE15624_CTRL_VS_6H_HALOFUGINONE_TREATED_CD4_TCELL_DN	90	0.404144	1.61595	0.00335788	0.0256087	0.0187843	1933	tags=44%, list=23%, signal=35%	DPP9/EEF1D/SND1/MRPL21/DNAJA3/RNF34/SLC26A6/PA2G4/HEATR1/RFX5/RPN2/DUS1L/TUBGCP2/PPM1G/WDR12/PNN/TMEM14C/MRPS12/ZNF101/NUCKS1/CHD1L/CCDC127/CCDC6/HIBADH/RPP25/BCKDK/EFTUD2/IPO4/COMTD1/IMP3/TUBG2/VRK1/IMP4/TAF6/PSMD11/UBAP2L/TRAPPC3/CHID1/NDUFS3/MPDU1
GSE3982_CTRL_VS_LPS_4H_MAC_DN	GSE3982_CTRL_VS_LPS_4H_MAC_DN	128	-0.411581	-1.53527	0.00335974	0.0256087	0.0187843	1372	tags=24%, list=16%, signal=21%	GNAI3/PDE4B/KMO/TIPARP/ARL8B/TICAM1/TBC1D9/OASL/USP15/NDEL1/BTG3/GAB2/CFLAR/CEBPD/FAS/SAR1A/PITPNA/NUPR1/EIF1B/TUBB6/SASH1/MME/CLIC4/KLF6/HSD11B1/MTMR9/CD55/LAMP3/CYB5A/CAV1/GADD45B
GSE22886_NAIVE_BCELL_VS_DC_DN	GSE22886_NAIVE_BCELL_VS_DC_DN	141	-0.401114	-1.52571	0.00336915	0.0256087	0.0187843	1066	tags=25%, list=13%, signal=22%	KLF10/LGALS1/MAN1A1/SLCO2B1/HEBP1/CLEC7A/EPB41L3/RTN4/ARRB2/ATP6V1E1/MGAT1/SNX1/GSN/PILRA/MGST2/LST1/RAP2A/SDC2/VAMP3/GABARAPL1/ABHD6/GLS/FCER1G/SLC31A2/MGST3/MAOA/IL7R/CITED2/TM6SF1/CD58/SRGN/TRPV2/GPX3/EPAS1/CD36
GSE24210_RESTING_TREG_VS_TCONV_DN	GSE24210_RESTING_TREG_VS_TCONV_DN	110	0.372483	1.51924	0.00336929	0.0256087	0.0187843	1816	tags=35%, list=21%, signal=28%	CCT2/SNRPC/GNL3L/SLC5A6/RUVBL1/MRPL13/NAT10/BYSL/FBXO6/PUS7/PTTG1/PNPO/BZW2/SLC25A1/ZMYND19/HSPE1/AHSA1/HMBS/SNRPA1/GTF2I/CDC34/RSL1D1/NQO1/RPL7L1/TBC1D7/CKAP5/PRDX1/PTBP1/NAP1L4/COMTD1/MRPL22/MRPS31/RCC1/GEMIN5/NDUFB2/TMEM51/GLRX2/TRAPPC3
GSE45365_CD8A_DC_VS_CD11B_DC_IFNAR_KO_MCMV_INFECTION_DN	GSE45365_CD8A_DC_VS_CD11B_DC_IFNAR_KO_MCMV_INFECTION_DN	59	-0.510183	-1.70474	0.00338977	0.0257243	0.0188691	1565	tags=42%, list=18%, signal=35%	TLL1/SLC39A5/TMEM127/ATF3/TMEM9B/TIFA/RBP7/TBC1D9/CXCL1/PPP1R15B/GPR4/CD82/PTX3/F3/SLC7A7/NFKBIZ/DUSP1/EGR1/MAP3K8/JUN/BTG2/DNASE1L3/CCL2/CXCL2/PTGS2
GSE40274_FOXP3_VS_FOXP3_AND_EOS_TRANSDUCED_ACTIVATED_CD4_TCELL_DN	GSE40274_FOXP3_VS_FOXP3_AND_EOS_TRANSDUCED_ACTIVATED_CD4_TCELL_DN	91	0.392006	1.56677	0.00339883	0.0257528	0.0188901	1100	tags=32%, list=13%, signal=28%	CCNE1/UBE2T/IGF2BP3/E2F3/KIF11/TROAP/CCNA2/TPI1/CCNE2/NCAPG2/PTTG1/C1orf122/USP6NL/LPIN2/STIL/VDAC3/PA2G4/MRPS15/CDK4/PYCR2/LIG1/UHRF1/SNRPA1/TFB1M/PFN2/ALG8/CPSF6/ASNS/HOXB7
GSE45365_NK_CELL_VS_CD8_TCELL_MCMV_INFECTION_UP	GSE45365_NK_CELL_VS_CD8_TCELL_MCMV_INFECTION_UP	128	-0.410867	-1.53261	0.00341183	0.0258112	0.0189329	1285	tags=29%, list=15%, signal=25%	MBP/SDHB/DUSP6/ARL5A/CCDC69/SFXN3/NFYB/RAB31/SLA/FGL2/DPEP2/CD302/GMFG/RIN2/HCK/PYCARD/CEBPD/ACAT1/NAIP/ZNF331/FRAT2/OSBPL11/TGFBR2/TMEM70/FBXL5/CD47/CALM1/CD69/CASP1/TNFSF10/STAC/CHPT1/MYC/TPST2/EPAS1/EMP1/CD36
GSE36476_YOUNG_VS_OLD_DONOR_MEMORY_CD4_TCELL_DN	GSE36476_YOUNG_VS_OLD_DONOR_MEMORY_CD4_TCELL_DN	72	-0.488585	-1.66494	0.00343023	0.0259007	0.0189985	1409	tags=32%, list=17%, signal=27%	EXTL2/AADAC/GRIK3/DAB2/FZD1/ANPEP/FST/SLC25A20/MYLK/PDLIM3/AFF3/MAP1LC3C/SOD3/SSTR1/CD163/SEMA5A/LEPR/TRPC6/ADAMTS1/VWF/THBD/RAMP3/ADH1B
GSE3982_EFF_MEMORY_CD4_TCELL_VS_TH1_UP	GSE3982_EFF_MEMORY_CD4_TCELL_VS_TH1_UP	95	-0.444521	-1.57253	0.00343429	0.0259007	0.0189985	935	tags=24%, list=11%, signal=22%	LUZP1/CD44/ARID4A/TSNAXIP1/HECA/RBMS3/TTC19/FAM8A1/BACH2/NUPR1/AOAH/BTN2A1/ANXA1/LAMA4/GNAQ/CASP1/ZFP36L2/NDRG2/CD52/PLAC8/NOTCH4/AK1/ADAMTS8
GSE7764_NKCELL_VS_SPLENOCYTE_UP	GSE7764_NKCELL_VS_SPLENOCYTE_UP	115	-0.430695	-1.58021	0.00348036	0.0262076	0.0192237	1540	tags=29%, list=18%, signal=24%	PTGFR/CDC42EP3/USP47/PRF1/SPRY2/MAPRE2/PLSCR1/TMEM37/PHACTR3/METRNL/ITGAX/FZD5/VPS36/P2RY14/MON1B/GAB2/C1orf21/DCTN6/RAP2A/PTGER4/ANXA2/CAB39/KCTD9/MCAM/ABCB1/NTNG1/CHPT1/BMPR2/KLF6/VEGFC/GRK5/CAMK2N1/PLSCR4
GSE17974_CTRL_VS_ACT_IL4_AND_ANTI_IL12_12H_CD4_TCELL_UP	GSE17974_CTRL_VS_ACT_IL4_AND_ANTI_IL12_12H_CD4_TCELL_UP	97	-0.452619	-1.60444	0.00349962	0.026231	0.0192408	1176	tags=27%, list=14%, signal=23%	CCDC69/KLHL15/ENPP2/TSC22D1/PKIG/YPEL5/YPEL2/DIAPH2/FAM8A1/SLC16A5/DENND3/TSC22D3/DUSP1/AHNAK/CITED2/MYH11/G0S2/FOS/RGS2/GPR65/ARHGAP21/BTG2/KLF4/SPTBN1/PGC/GADD45B
GSE14699_NAIVE_VS_ACT_CD8_TCELL_UP	GSE14699_NAIVE_VS_ACT_CD8_TCELL_UP	96	-0.434779	-1.53761	0.00349962	0.026231	0.0192408	1027	tags=27%, list=12%, signal=24%	ICAM4/LBH/ACOT7/ETV5/GSTO1/CST7/PGLYRP1/SBDS/AXL/MATN2/GABARAPL1/PENK/TMEM128/CGRRF1/PDE2A/ACTG2/PEAR1/TMBIM1/RRAGD/RGS2/SUSD2/JDP2/BTG2/S100A4/CYB5A/STX11
GSE17721_LPS_VS_GARDIQUIMOD_2H_BMDC_DN	GSE17721_LPS_VS_GARDIQUIMOD_2H_BMDC_DN	109	0.361136	1.47702	0.00349168	0.026231	0.0192408	993	tags=20%, list=12%, signal=18%	TMED3/HES6/DNAJC12/PPP1R14B/MTFR1/ISCA2/NONO/RAB40C/UBE2I/PSMB5/VDAC3/TP53BP1/PPM1G/MRPL47/ANGEL2/PDCD6/CLPX/CSNK1G2/IER3/PTCD2/USP39/NUDT3
GSE13306_TREG_VS_TCONV_LAMINA_PROPRIA_UP	GSE13306_TREG_VS_TCONV_LAMINA_PROPRIA_UP	112	-0.432638	-1.57792	0.00352589	0.0263873	0.0193555	1143	tags=25%, list=13%, signal=22%	ADAMTS6/PTPN1/DOCK10/MPP1/PLAGL1/NECAP1/MGAT1/ARL3/YPEL2/NLRP3/QKI/SSH1/RHOB/ST7/NOSTRIN/GNAQ/PPP1R3C/REP15/TNFSF10/NDRG2/ADAMTS1/GIMAP8/LMO7/PDGFB/KLF4/GIMAP5/STXBP6/TEK
GSE43955_TH0_VS_TGFB_IL6_TH17_ACT_CD4_TCELL_30H_UP	GSE43955_TH0_VS_TGFB_IL6_TH17_ACT_CD4_TCELL_30H_UP	115	-0.430361	-1.57899	0.0035335	0.0264037	0.0193675	1799	tags=36%, list=21%, signal=28%	EIF1AY/SORBS1/CFL2/TBR1/MYD88/LITAF/RPGR/FGFR1/MEST/RAB6A/SFRP1/PLSCR1/TGFB1I1/RBL2/TIPARP/CDKN2D/MIDN/PTPN1/MCOLN2/NFIL3/PTX3/MT2A/FXYD1/COL13A1/STX12/PTGER4/LTBP4/NUPR1/GJA1/SELP/MAP3K8/PRX/SASH1/GBP4/MT1E/HSD11B1/CCL2/GIMAP4/PTGS2/GADD45B/FABP4
GSE42021_TREG_PLN_VS_CD24INT_TREG_THYMUS_UP	GSE42021_TREG_PLN_VS_CD24INT_TREG_THYMUS_UP	139	-0.404449	-1.53381	0.00360136	0.0268696	0.0197092	1815	tags=37%, list=21%, signal=30%	STK40/EIF1AY/DNAJB6/N4BP1/IFRD1/DUSP2/ARHGEF3/CSNK1A1/IL1RN/KPNA3/VCL/HSPA1B/KCTD12/PFKFB3/MAP2K4/DSTN/SNTB2/SERPINE1/ICAM1/DUSP16/PPP1CB/MCOLN2/PPP1R15B/RALA/ACSL1/TNFSF9/PDPN/MT2A/BCL2A1/CEBPD/SLC7A7/SNX10/CCND2/STAT5A/MYADM/PLEKHA1/NUPR1/RHOQ/GJA1/RHOB/SELP/NFKBIZ/MAP3K8/SRGN/EFNB2/MSR1/CALCRL/CXCL2/PTGS2/IL1A/CAV1/GADD45B
GSE3982_DC_VS_CENT_MEMORY_CD4_TCELL_UP	GSE3982_DC_VS_CENT_MEMORY_CD4_TCELL_UP	128	-0.40926	-1.52662	0.00362018	0.0269687	0.0197819	1663	tags=37%, list=20%, signal=30%	ABCG2/LAMP1/CTSD/VCL/ANXA11/UGP2/PEPD/SPRY2/LILRA2/PTGS1/TMEM9B/KMO/MAPK1/WBP4/PLA2G4C/LGALS1/RAB31/CD33/NFIL3/ANPEP/TBC1D2/ACOT7/CASP5/FGR/SORT1/FDX1/CTSH/MATK/SDC2/DHCR24/ABHD6/CCNH/SLC31A2/MAOA/FBP1/TM6SF1/ALDH1A1/NUMB/PPARG/COLEC12/NDRG2/FXYD6/HSD11B1/CFD/CD9/CD36/PCOLCE2
GSE22033_UNTREATED_VS_MRL24_TREATED_MEF_DN	GSE22033_UNTREATED_VS_MRL24_TREATED_MEF_DN	124	-0.416815	-1.55072	0.00365173	0.0271622	0.0199239	2213	tags=36%, list=26%, signal=27%	GNG5/TPM4/GATA6/STK38L/USP11/UBE3A/DCP1A/NFKB1/TM4SF1/ZNF143/LEPROT/REPS2/LITAF/PHF2/SH3BP5/TBXAS1/USP16/PFKFB3/TNFRSF1B/MCOLN1/PPFIBP1/NEBL/GATA4/TMEM87A/BTG3/CD68/RNF10/TMEM43/LRRFIP2/NR3C1/CST7/CFLAR/RAB8B/CTSH/PDLIM3/AKAP12/SOD3/TSPYL1/BEX1/COBL/SNRK/BTG2/PKNOX2/HPGD/SFTPA2
GSE7768_OVA_ALONE_VS_OVA_WITH_LPS_IMMUNIZED_MOUSE_WHOLE_SPLEEN_6H_DN	GSE7768_OVA_ALONE_VS_OVA_WITH_LPS_IMMUNIZED_MOUSE_WHOLE_SPLEEN_6H_DN	107	-0.438739	-1.58313	0.00369275	0.0273848	0.0200871	2014	tags=41%, list=24%, signal=32%	RFFL/NFKB1/RALGDS/NDFIP2/HBS1L/MYD88/TBC1D2B/KBTBD2/FRMD6/RNF14/DTWD1/MITF/STIM2/PLSCR1/PDE4B/ST3GAL1/PPFIBP1/HIVEP3/ICAM1/DUSP16/NFE2L2/CXCL1/MCOLN2/DOCK10/MOCS1/NCK1/ICAM4/LMBRD1/CD44/HCK/SBDS/NLRP3/PTGER4/PTAFR/NUPR1/SAMD9L/FLRT3/CCNL1/NFKBIZ/RND1/BTG2/EDN1/OLR1/PTGS2
GSE14350_IL2RB_KO_VS_WT_TREG_DN	GSE14350_IL2RB_KO_VS_WT_TREG_DN	115	-0.428703	-1.5729	0.0036929	0.0273848	0.0200871	1267	tags=33%, list=15%, signal=28%	TIFA/MAGI3/CD1D/CD81/ADAMTS6/MYO1F/TMTC2/PRMT2/SELENBP1/TWSG1/GSTO1/HECA/C1orf116/PLXDC2/YPEL2/SESN1/NAP1L3/PHYHD1/LGALS3/ANXA2/RGS9/RHOQ/AXL/PENK/SELP/TCF4/TMBIM1/RRAGD/ARHGAP21/NCF2/NDRG2/PIP5K1B/CTSW/FAM89A/S100A4/RASIP1/IL1RL1/ACADL
GSE360_CTRL_VS_T_GONDII_DC_UP	GSE360_CTRL_VS_T_GONDII_DC_UP	124	-0.416496	-1.54953	0.00370352	0.0274218	0.0201143	1701	tags=37%, list=20%, signal=30%	ABL1/ALDH3B1/FOLR2/F13A1/ZDHHC17/TCEAL4/RCBTB2/VCL/ITPKB/KCTD12/PINK1/PCF11/HEXB/LILRA2/C3AR1/KCNS3/TGOLN2/DPYD/EXOSC9/DOK2/SPON1/CHN2/P2RY14/ETV5/TNFSF12/TXNIP/RIN2/ALOX5/RAB11FIP2/MGST2/ADARB1/TGFBR2/PEG10/SDC2/UBL3/STAC/LTA4H/CXCL12/P2RX1/MSR1/CD52/CTNNAL1/S100A4/GPX3/LPL/CA4
GSE14908_RESTING_VS_HDM_STIM_CD4_TCELL_ATOPIC_PATIENT_UP	GSE14908_RESTING_VS_HDM_STIM_CD4_TCELL_ATOPIC_PATIENT_UP	102	0.374628	1.5301	0.00372514	0.02754	0.020201	1947	tags=35%, list=23%, signal=28%	RPS2/SSRP1/KDELR3/MDK/POLB/C11orf24/LTV1/NLGN2/NR2F6/UBE2O/ATF6/CALU/SOX12/LMNB1/UFC1/SLC25A22/WDR5/TXNDC5/MRPS23/SIX5/HSP90AB1/DMAP1/GNL2/DDB1/PKMYT1/ABCB8/MRPS34/IMP3/IMP4/CCDC43/STAU2/MPP7/GLRX2/TCOF1/ARL1/NUP88
GSE13485_DAY3_VS_DAY21_YF17D_VACCINE_PBMC_DN	GSE13485_DAY3_VS_DAY21_YF17D_VACCINE_PBMC_DN	45	-0.541658	-1.71919	0.00375594	0.0276419	0.0202757	1214	tags=33%, list=14%, signal=29%	GRIK3/EPOR/NEBL/BTNL8/APOH/PLA1A/MMP28/PCDHAC2/MME/PPARG/CXCL12/RASIP1/FBLN1/PGC/CD300LG
GSE13522_WT_VS_IFNAR_KO_SKIN_DN	GSE13522_WT_VS_IFNAR_KO_SKIN_DN	107	-0.438639	-1.58276	0.00374665	0.0276419	0.0202757	1672	tags=37%, list=20%, signal=30%	SERINC3/HIPK2/IGFBP7/ATP2B4/NR4A2/TNFRSF1B/PLSCR1/ANXA6/RBL2/HIP1/ARL5A/ITPR1/MYO1F/TAX1BP3/LGALS1/FGL2/ACOT7/CD44/COBLL1/GMFG/CCR1/MLKL/RGS16/GATA3/LGALS3/KCTD9/AXL/PENK/PEAR1/TMBIM1/IL7R/CASP1/TNFSF10/PPARG/SRGN/ID2/S100A4/NPNT/IL1RL1/STX11
GSE41867_DAY8_EFFECTOR_VS_DAY30_MEMORY_CD8_TCELL_LCMV_ARMSTRONG_DN	GSE41867_DAY8_EFFECTOR_VS_DAY30_MEMORY_CD8_TCELL_LCMV_ARMSTRONG_DN	106	0.359821	1.46642	0.0037503	0.0276419	0.0202757	2410	tags=36%, list=28%, signal=26%	SPP1/DPP9/IKBKE/DENR/DAXX/NIT2/DAPP1/MRPL21/HSH2D/PRPF3/POLR3C/TIMM10/HSPE1/C3orf14/ZDHHC13/C8orf76/PTCD2/RSL1D1/IFNGR2/MOV10/MRPS26/LRRK1/SART1/PANX1/STK17B/HYPK/OSGEP/TCOF1/SPG7/MYO9B/DDX51/GMIP/MRPL11/C19orf12/ASCC2/MFAP3/DYNC1H1/ACTG1
GSE7219_WT_VS_NIK_NFKB2_KO_DC_UP	GSE7219_WT_VS_NIK_NFKB2_KO_DC_UP	117	-0.414405	-1.52902	0.00382486	0.0281067	0.0206167	1591	tags=33%, list=19%, signal=27%	UBC/CD86/DOCK9/IDI1/MXD1/TNFRSF1B/ATF3/PDE4B/TINF2/DUSP6/DUSP16/ZBTB2/SLC38A2/KLF10/HAVCR2/TOX/ZFP1/FGL2/NFIL3/NEDD9/CCL3/AMD1/ITGA1/PTGER4/DNAJB4/TJP1/RRAD/RHOB/SMAD7/GLRX/EGR1/RNF125/HMGCR/JUN/CLIC4/PPP1R15A/ZFP36/IFNGR1/GADD45B
GSE6674_ANTI_IGM_VS_ANTI_IGM_AND_CPG_STIM_BCELL_DN	GSE6674_ANTI_IGM_VS_ANTI_IGM_AND_CPG_STIM_BCELL_DN	110	0.369412	1.50671	0.00384634	0.028222	0.0207012	1584	tags=31%, list=19%, signal=25%	HOOK1/CCT3/WDR74/TNFRSF9/UCK2/SND1/BYSL/SNRPA/DDX54/PPHLN1/ATIC/TIMM8A/HEMK1/DNAJA3/PDIA6/KCNK5/ADSL/ZMYND19/PC/PHB/C1QBP/SLC4A7/NOLC1/ASNS/XPOT/EXOSC1/LARP1/SLC39A6/NOL9/MRPS10/NAP1L4/GNL2/ERGIC1/EBNA1BP2
GSE36392_EOSINOPHIL_VS_NEUTROPHIL_IL25_TREATED_LUNG_UP	GSE36392_EOSINOPHIL_VS_NEUTROPHIL_IL25_TREATED_LUNG_UP	114	-0.421701	-1.54377	0.00388014	0.0284094	0.0208387	1483	tags=30%, list=17%, signal=25%	C1orf189/BCL6/SORBS1/N4BP1/PTPN12/BTG1/CD53/NIPBL/LENG8/SPRY2/SLU7/TNFRSF1B/SNTB2/SCHIP1/SH2D3C/KLF10/TSPAN2/ACSL1/FGL2/NEDD9/F3/MGST2/CLEC1B/UBE2B/TSC22D3/SSH2/CCNL1/CD69/HSD11B1/OLR1/LDB2/SCGB1A1/CA4/STX11
GSE26912_TUMORICIDAL_VS_CTRL_MACROPHAGE_UP	GSE26912_TUMORICIDAL_VS_CTRL_MACROPHAGE_UP	122	-0.405398	-1.51084	0.00388355	0.0284094	0.0208387	1840	tags=40%, list=22%, signal=32%	SLC32A1/RBP1/SLC25A4/CFL2/TOLLIP/PPL/COPZ2/DHRS3/VCL/NDRG3/CDC42EP4/S100A1/NISCH/SFRP1/PTGS1/RAB28/SLTM/GNAI1/SCHIP1/ZBTB2/PKD2/GAB1/CNN3/NCK1/TWSG1/ZNF503/ST3GAL6/CEBPD/SLC12A4/RGS16/SLC39A8/HOXA2/FGG/LTBP4/DNAJB4/TMPRSS2/PENK/GJA1/RHOB/HEY1/MAOA/CRYL1/BCL2L2/P2RX1/GJA4/RRAS/MT1E/FZD4/LPL
GSE17721_PAM3CSK4_VS_CPG_16H_BMDC_UP	GSE17721_PAM3CSK4_VS_CPG_16H_BMDC_UP	104	-0.441401	-1.58559	0.00389415	0.0284442	0.0208642	1512	tags=34%, list=18%, signal=28%	GSPT2/ZHX1/TSPAN13/RPS6KA1/EXTL2/MOSPD2/PDE4B/TM2D1/CD1D/SYNPR/MAN1A1/NEDD9/RNF149/SLC44A2/MT2A/COL4A5/HMGCS1/PTGER2/PIGA/ALDH2/ARHGAP21/EMP3/NEDD4L/SLC11A1/FXYD6/SCD/CLEC14A/SPTBN1/RAMP2/VSIG4/CALCRL/SHANK3/HOXA5/TSPAN12/CAV2
GSE13493_DP_VS_CD8POS_THYMOCYTE_DN	GSE13493_DP_VS_CD8POS_THYMOCYTE_DN	104	0.376464	1.53544	0.00391995	0.0285471	0.0209397	1533	tags=32%, list=18%, signal=26%	PFKP/NSUN2/TMTC4/ENC1/NME4/POU2AF1/TIMM8A/MYO6/ADSL/IRAK1/TOMM40/PPIC/HSPE1/ACSL5/PARP2/MRPL28/PSMA5/C3orf14/BRI3BP/ARRDC5/PRKDC/CLN3/SYTL1/NQO1/ADAR/TM9SF2/CEP250/PAOX/BTBD6/PPIB/BCKDK/MRPS24/ENO3
GSE18791_CTRL_VS_NEWCASTLE_VIRUS_DC_4H_UP	GSE18791_CTRL_VS_NEWCASTLE_VIRUS_DC_4H_UP	83	0.394394	1.53389	0.00391995	0.0285471	0.0209397	2064	tags=41%, list=24%, signal=31%	TARBP2/THOC5/ISCA2/MAP7/TIMM8A/DNAJA3/PHF14/SLC35C2/TRIAP1/RNF4/DDX23/COG2/TRMT12/SNRPA1/PUS1/MYCBP/TFB2M/FLAD1/MRPS26/CSE1L/ZNF561/WDR3/PIGF/RMI1/EIF2B1/RPUSD2/TPMT/MRPS31/PRIM1/NME6/ZNF544/AGGF1/SUPT3H/MCEE
GSE22919_RESTING_VS_IL2_IL12_IL15_STIM_NK_CELL_UP	GSE22919_RESTING_VS_IL2_IL12_IL15_STIM_NK_CELL_UP	123	0.347709	1.44451	0.00392971	0.0285754	0.0209605	1786	tags=32%, list=21%, signal=25%	SPP1/RUVBL1/TPD52L2/DHX15/KPNB1/PPHLN1/TIMM8A/NOL12/PRPF3/BZW2/SLC25A1/DUS1L/NME1/PRPF4/CLNS1A/SNRPA1/SAR1B/PUS1/RSL1D1/RPL7L1/NUDCD3/DPH2/NUP153/SUZ12/CCT7/PRDX1/DUS4L/HM13/TRUB2/NAP1L4/GNL2/COMTD1/APRT/RCC1/KLHDC4/SNF8/GEMIN5/TMEM51/UBAP2L
GSE360_DC_VS_MAC_T_GONDII_UP	GSE360_DC_VS_MAC_T_GONDII_UP	106	-0.423988	-1.53088	0.00394506	0.0286443	0.021011	1566	tags=31%, list=18%, signal=26%	B3GALT5/AUH/HLA-DPA1/ERICH1/PALLD/TRIB1/ATP1A2/CCL18/C1S/STK4/PCOLCE/OSTF1/TUBA1A/HLA-DPB1/ACOT7/RGS9/GAS6/MATN2/PENK/PMP22/ACTG2/UBL3/MAOA/IL7R/CYP3A5/DNASE1L3/LAMP3/WFS1/IL1A/MGP/ADH1B/TIMP3/FABP4
GSE19941_IL10_KO_VS_IL10_KO_AND_NFKBP50_KO_LPS_AND_IL10_STIM_MACROPHAGE_DN	GSE19941_IL10_KO_VS_IL10_KO_AND_NFKBP50_KO_LPS_AND_IL10_STIM_MACROPHAGE_DN	93	0.384755	1.53871	0.00396486	0.0287453	0.0210851	1503	tags=30%, list=18%, signal=25%	CDCA7/CCNE1/PRC1/MCM3/SSRP1/BPNT1/NUF2/SMPDL3B/KIF4A/ATP2A2/NCAPG2/GPSM2/VDAC3/PRPF3/HSPD1/IPO9/CBX5/MCM6/DNMT1/GMCL1/HSP90AB1/SDHA/IMMT/LRRK1/NT5E/TTC3/IBTK/CDC25A
GSE2128_CTRL_VS_MIMETOPE_NEGATIVE_SELECTION_DP_THYMOCYTE_C57BL6_UP	GSE2128_CTRL_VS_MIMETOPE_NEGATIVE_SELECTION_DP_THYMOCYTE_C57BL6_UP	95	-0.441438	-1.56162	0.00398376	0.0288393	0.0211541	1211	tags=28%, list=14%, signal=25%	ICAM1/THBS1/PXN/INSIG1/STEAP4/PRPH/ENPP2/RASSF2/SLC39A8/DNAJB4/CPNE8/CCL8/SGCG/TSC22D3/NDRG4/P2RX7/DENND4A/GLRX/CASP1/RBMS2/NEDD4L/BTG2/ESAM/S100A8/KRT4/GADD45B/TEK
GSE41867_NAIVE_VS_DAY30_LCMV_ARMSTRONG_MEMORY_CD8_TCELL_DN	GSE41867_NAIVE_VS_DAY30_LCMV_ARMSTRONG_MEMORY_CD8_TCELL_DN	115	0.362823	1.49095	0.00401761	0.0290413	0.0213022	1953	tags=37%, list=23%, signal=29%	MARCKSL1/TBL3/C1orf50/NPLOC4/HDGF/PELP1/SCYL1/HMGA1/PTGES2/SLC25A1/UBE2M/BOLA3/DUS1L/ZNF213/NETO2/NUBPL/POLR2B/PCYT1A/RCC2/CLPX/ALG3/LIG1/MRPS23/CDC34/MAP3K7/UBE2J2/COX10/REPIN1/MCM10/LARP1/EFTUD2/PTBP1/PUS3/BOLA1/PSMD12/CDC73/PGM3/SETDB1/DDX19A/NDUFS3/SNRPD1/HAX1/DCPS
GSE9006_HEALTHY_VS_TYPE_2_DIABETES_PBMC_AT_DX_UP	GSE9006_HEALTHY_VS_TYPE_2_DIABETES_PBMC_AT_DX_UP	113	0.365453	1.50475	0.00403267	0.0291069	0.0213503	1731	tags=34%, list=20%, signal=27%	PDIA4/MARCKSL1/NDUFS8/SSRP1/PPP1R14B/PRCC/SEC61G/SUMO3/NONO/FCHO1/LIMK1/AHCY/UCP2/ADRM1/MDH2/AURKAIP1/SLC25A1/MRPS15/ILKAP/HMG20B/CBX4/PABPN1/TMED9/TKT/WDR45/STK25/COPS7B/RPN1/MTA1/PTBP1/SAFB/SART1/APRT/SRRM1/BECN1/SNF8/PFN1/RDH14
GSE5589_LPS_VS_LPS_AND_IL10_STIM_IL10_KO_MACROPHAGE_45MIN_DN	GSE5589_LPS_VS_LPS_AND_IL10_STIM_IL10_KO_MACROPHAGE_45MIN_DN	97	-0.449898	-1.5948	0.00405073	0.029194	0.0214142	1240	tags=28%, list=15%, signal=24%	CDKN2D/TINF2/ITGAX/RAB37/MSRA/PNMA1/ACSL1/NEDD9/CRISPLD2/PYCARD/HLA-E/PPP2R5A/CD47/FCGR1A/SAMD9L/MMRN1/FPR1/OSM/G0S2/SRGN/CLIC4/MSR1/ESAM/HSD11B1/GIMAP8/S100A8/ANGPT1
GSE40274_CTRL_VS_GATA1_TRANSDUCED_ACTIVATED_CD4_TCELL_UP	GSE40274_CTRL_VS_GATA1_TRANSDUCED_ACTIVATED_CD4_TCELL_UP	76	-0.472758	-1.63142	0.00407498	0.0292822	0.0214789	1579	tags=36%, list=19%, signal=29%	TRIM56/LILRB3/TLN1/NFE2/VAMP5/EXTL2/ANGPTL1/RNF13/MYO1F/LIPE/SLCO2B1/IL15RA/ANPEP/MCL1/PYCARD/CFH/CAT/CSF3R/FCER1G/PLCD1/LILRA5/GIMAP8/MS4A7/CD55/S100A8/DPYSL2/STARD8
GSE18804_SPLEEN_MACROPHAGE_VS_BRAIN_TUMORAL_MACROPHAGE_UP	GSE18804_SPLEEN_MACROPHAGE_VS_BRAIN_TUMORAL_MACROPHAGE_UP	102	-0.43743	-1.56481	0.0040695	0.0292822	0.0214789	1397	tags=30%, list=16%, signal=26%	EDIL3/CYCS/ATF3/TIFA/GRIK3/VPS11/DUSP16/ARRB1/AKR1C2/CASC3/MT2A/LGALS3/ANXA2/AKR1C3/DUSP1/MAP3K8/HSPB8/OPTN/ID1/NDRG2/NEDD4L/JUN/ID3/RRAS/LIN7A/EDNRB/BMP2/CCL2/CXCL2/PTGS2/TSPAN7
GSE40274_CTRL_VS_FOXP3_AND_XBP1_TRANSDUCED_ACTIVATED_CD4_TCELL_DN	GSE40274_CTRL_VS_FOXP3_AND_XBP1_TRANSDUCED_ACTIVATED_CD4_TCELL_DN	84	-0.444394	-1.5607	0.00408795	0.0293321	0.0215155	1847	tags=42%, list=22%, signal=33%	PARP8/BCL6/MAN1C1/TMCC3/LITAF/HPCAL1/BCL3/SSBP2/S100A1/EHD3/ITGA5/FAM43A/CALCOCO1/MPP1/ANPEP/LANCL1/PDE5A/CD302/YPEL5/CAT/PEG10/CLEC1B/DENND3/TMEM18/PENK/ENG/STOM/SUSD2/MXD4/MSR1/HSPB6/KLF2/CAMP/CYB5A/IL1A
GSE16386_IL4_VS_IL4_AND_ROSIGLITAZONE_STIM_MACROPHAGE_6H_UP	GSE16386_IL4_VS_IL4_AND_ROSIGLITAZONE_STIM_MACROPHAGE_6H_UP	107	0.366365	1.49414	0.00412406	0.0295476	0.0216736	2366	tags=45%, list=28%, signal=33%	TLCD1/WDR77/CHEK1/WDR74/EEF1D/NONO/MRPS6/IDH2/MRPS18A/AARSD1/ACP6/SNRPD2/PHB/HSPE1/GTF2IRD1/UCHL5/IPO9/CALU/CSNK1G2/PRKDC/B4GALT1/MRPS35/DNAJC10/RNASEH2A/EXOSC1/BCKDK/EIF2B1/MRPS24/TUBGCP6/MAPK8IP3/PPIH/GNPAT/GTPBP4/MTF2/HOOK2/CBR1/CCT6A/MECR/CPT2/BUB1B/PNKD/KIAA0753/SASS6/FAM98A/GTPBP3/RRS1/MAPKAPK5/SMC2
GSE22886_UNSTIM_VS_STIM_MEMORY_TCELL_DN	GSE22886_UNSTIM_VS_STIM_MEMORY_TCELL_DN	118	0.364689	1.51534	0.00415796	0.0297468	0.0218197	2548	tags=50%, list=30%, signal=35%	MCM3/LMNB2/TPI1/CHAF1A/FKBP4/MRPL13/DHX15/KIFC1/PAQR4/ATIC/SNRPG/STIL/BZW2/HSPE1/SLC35B1/PRPF4/ODC1/C1QBP/NOLC1/ALG8/LRRC59/XPOT/PIGF/TRIP12/KCNN4/DCTN5/TST/EIF2B1/PTBP1/IPO4/TFAM/DHFR/ECHS1/BARD1/CSNK2B/PSMD11/PRIM1/GNPAT/TAF2/AP2S1/SNRPD1/NDUFS6/MRPS16/MPDU1/HAX1/CCT6A/PRMT5/NUP107/TOP1/CDK7/ZWILCH/HMGB2/SOAT1/HSPA14/HPSE/MAGOH/NCKAP1/MYB/DDX18
GSE16451_CTRL_VS_WEST_EQUINE_ENC_VIRUS_IMMATURE_NEURON_CELL_LINE_DN	GSE16451_CTRL_VS_WEST_EQUINE_ENC_VIRUS_IMMATURE_NEURON_CELL_LINE_DN	98	0.384441	1.56021	0.00422395	0.0301304	0.0221011	1604	tags=34%, list=19%, signal=28%	SPP1/TPX2/ZNF593/NUF2/CHEK1/EGLN3/MPZL1/CKS1B/NCAPG2/TIMM8A/STIL/NEK6/IMPDH2/GEMIN6/WDR12/TIGD2/UBL4A/CPD/C8orf76/SLC7A1/NOC3L/MYCBP/ASNS/SMYD3/METTL1/MCM10/PIGF/TBX21/MRPL41/NUP43/IPO4/DHFR/METTL4
GSE12198_LOW_IL2_STIM_NK_CELL_VS_HIGH_IL2_STIM_NK_CELL_UP	GSE12198_LOW_IL2_STIM_NK_CELL_VS_HIGH_IL2_STIM_NK_CELL_UP	118	0.364551	1.51477	0.00421778	0.0301304	0.0221011	1407	tags=27%, list=17%, signal=23%	LTB/IKBKE/PPP1R14B/FOXRED1/DNAJB11/ENTPD6/RAB40C/ACBD3/CLK2/CSNK1D/LPIN2/TP53BP1/BZW2/TP53INP1/ARFGAP1/PRPF40B/ALG3/TLK2/MTX2/FAM98C/RBM28/ARFRP1/SLC29A2/RASGRP1/HIF1A/SURF2/PHPT1/PSMB7/DMAP1/LARP1/AGPAT5/PSMD2
GSE24972_WT_VS_IRF8_KO_MARGINAL_ZONE_SPLEEN_BCELL_UP	GSE24972_WT_VS_IRF8_KO_MARGINAL_ZONE_SPLEEN_BCELL_UP	107	-0.435136	-1.57012	0.00423182	0.0301425	0.0221099	678	tags=23%, list=8%, signal=22%	DOCK10/MDFIC/ADIPOR2/GAB2/KLF15/PAG1/EIF4A2/PIGA/GAS6/LAMA3/SSH2/TMBIM1/MGST3/DUSP1/CGNL1/TFRC/ID1/JUN/BMPR2/ADAMTS1/MT1E/ANKRD29/CAMK2N1/IFNGR1/FABP4
GSE43863_NAIVE_VS_LY6C_LOW_CXCR5NEG_CD4_EFF_TCELL_D6_LCMV_DN	GSE43863_NAIVE_VS_LY6C_LOW_CXCR5NEG_CD4_EFF_TCELL_D6_LCMV_DN	107	0.365656	1.49125	0.00424105	0.0301641	0.0221258	2169	tags=47%, list=26%, signal=35%	GCAT/SNRPC/PPP1R14B/CCT3/NOL6/NSUN2/PLOD1/NAT9/RAB40C/SND1/TNFSF15/SHMT2/PSMB5/MALL/PA2G4/SLC35C2/ZFYVE19/PHLDA2/EXOSC4/MLLT6/PHGDH/RPS15/TGFBRAP1/TNRC6C/SEMA3A/WDR4/CKAP4/PHPT1/DPM3/METTL1/CEP250/TMEM134/AEBP1/APRT/NDUFB10/RGS3/MUS81/TXNRD2/BET1L/SIL1/HAX1/SPG7/RDH13/RAB11FIP3/CBX2/PPP1R13B/SLC29A1/ENTPD7/GMIP/PMVK
GSE12845_PRE_GC_VS_DARKZONE_GC_TONSIL_BCELL_UP	GSE12845_PRE_GC_VS_DARKZONE_GC_TONSIL_BCELL_UP	132	-0.392374	-1.47421	0.00425543	0.0302223	0.0221685	1402	tags=29%, list=17%, signal=24%	TNFSF13/EPHB6/MBP/LGALS9/PRKX/CD200/OPN3/SCML1/SCN7A/PHACTR1/TBC1D9/CXCL1/ENPP2/PTPRO/CD44/MT2A/BTN3A3/HCK/HLA-E/RGS5/CCND2/ACP5/LST1/MACF1/CACNA2D2/FCER1G/AHNAK/TUBB6/CASP1/TYROBP/PTGDS/MAFB/LIMS2/PLAC8/KLF2/ZFP36/CXCL2/IL6
GSE6259_FLT3L_INDUCED_33D1_POS_DC_VS_CD4_TCELL_DN	GSE6259_FLT3L_INDUCED_33D1_POS_DC_VS_CD4_TCELL_DN	97	0.385388	1.56387	0.00427162	0.0302931	0.0222204	1984	tags=39%, list=23%, signal=30%	EZH2/NET1/CDKN3/CACNB3/CHEK1/NONO/PDCL3/CKS1B/SNRPG/MDH2/AURKAIP1/BZW2/PA2G4/PPM1G/SPC24/BRI3BP/LIG1/STRBP/RPS15/DPP4/DDX27/PUS1/HUWE1/MCM10/ZDHHC18/TFAM/S100A11/RPS19/CORO2A/VRK1/SERF2/GLRX2/GTPBP4/EDF1/RPUSD4/TULP3/MAP4K1/MTHFD2
GSE6092_UNSTIM_VS_IFNG_STIM_AND_B_BURGDORFERI_INF_ENDOTHELIAL_CELL_DN	GSE6092_UNSTIM_VS_IFNG_STIM_AND_B_BURGDORFERI_INF_ENDOTHELIAL_CELL_DN	72	-0.483814	-1.64868	0.00432263	0.0305389	0.0224007	1115	tags=31%, list=13%, signal=27%	PRPS1L1/TMTC2/FGF18/PRPH/CHRDL1/PDPN/ADARB1/PEG10/GAS6/PPP1R3C/ENG/DES/MYH11/CD163/RBP2/NOTCH4/SPOCK2/THBD/CXCL2/STXBP6/SLCO2A1/MARCO
GSE6269_HEALTHY_VS_STAPH_AUREUS_INF_PBMC_DN	GSE6269_HEALTHY_VS_STAPH_AUREUS_INF_PBMC_DN	101	-0.441798	-1.57544	0.00431986	0.0305389	0.0224007	1071	tags=25%, list=13%, signal=22%	MPP1/SLCO3A1/RAB31/RNF10/CD44/HEYL/DOCK6/TNFRSF10D/EIF1/PITPNA/VAMP3/EIF4EBP2/MATN2/AOAH/ZCCHC14/RRAGD/RGS2/IGFBP6/EFNB2/GAS1/CYP27A1/CYBRD1/PKNOX2/RAMP2/EPAS1
GSE3982_MAC_VS_NKCELL_UP	GSE3982_MAC_VS_NKCELL_UP	129	-0.411267	-1.5392	0.00432509	0.0305389	0.0224007	1221	tags=26%, list=14%, signal=22%	HIVEP3/SLC23A2/MSRA/CLIC2/ENPP2/ACSL1/HLA-DPB1/TNS1/HEBP1/EPB41L3/ACOT7/NAIP/RAB11FIP1/GSN/PLA1A/RGS16/MGST2/CTSH/KIF1C/PMP22/GLRX/MGST3/STAC/PTEN/NUMB/SDCBP/ANXA5/SCD/CYBRD1/HBEGF/PCOLCE2/TIMP3/FABP4
GSE26559_TCF1_KO_VS_WT_LIN_NEG_CELL_DN	GSE26559_TCF1_KO_VS_WT_LIN_NEG_CELL_DN	80	-0.460681	-1.60485	0.00433273	0.0305486	0.0224078	1315	tags=29%, list=16%, signal=25%	ABCC9/LGALS9/PLA2G4C/PXN/DLEC1/MAN1A1/S100A9/TSC22D1/COL13A1/HLA-DQB1/ZNF24/PFKFB2/LTBP4/SELP/PLCE1/EML1/CTSO/CYP3A5/C4BPA/OLR1/FBLN1/MYH10/GPX3
GSE25088_ROSIGLITAZONE_VS_IL4_AND_ROSIGLITAZONE_STIM_STAT6_KO_MACROPHAGE_DAY10_UP	GSE25088_ROSIGLITAZONE_VS_IL4_AND_ROSIGLITAZONE_STIM_STAT6_KO_MACROPHAGE_DAY10_UP	99	-0.436914	-1.55934	0.00434262	0.0305571	0.0224141	2386	tags=45%, list=28%, signal=33%	PPP1R12A/BAZ2B/MICAL2/ARPC5/TAGLN2/HDAC5/MAN2A2/HHEX/IFITM2/BICD2/TBC1D10C/GLIPR1/NCOA4/ARHGAP30/DOCK8/PAIP2/TOB2/REPS2/AGTPBP1/PHF2/MAP3K2/FOLR1/TBXAS1/KIT/ZRANB1/TIMP2/MAPK1/RAB37/OSTF1/ZNF93/CEACAM3/TLE4/NDEL1/IQGAP1/YPEL5/PYCARD/NAIP/RAB11FIP1/RYBP/TGFBR2/AOC3/ZFP36L2/PTEN/TLR8/CAMP
GSE37416_12H_VS_48H_F_TULARENSIS_LVS_NEUTROPHIL_UP	GSE37416_12H_VS_48H_F_TULARENSIS_LVS_NEUTROPHIL_UP	133	-0.408823	-1.53763	0.00434649	0.0305571	0.0224141	2508	tags=46%, list=30%, signal=33%	CHIC2/CDADC1/IMPA2/SERPINB1/SUPT4H1/PLCL2/PPP1R12A/RPS6KA5/CYLD/WDR26/CLTB/HERC5/SP100/RASGRP4/STK38L/LIMK2/ZC3H12A/RASSF5/NFKB1/TOR1AIP1/FRYL/YTHDC2/STK40/ACAA1/KPNA3/ATP2B4/CLIP1/STIM2/LGALS9/LYSMD2/MAPK1/HARS2/ZMYND15/CEACAM3/HIGD1A/OASL/LATS2/HCST/SPI1/CRISPLD2/YPEL5/HCK/CNOT6/TLR4/PILRA/SNX10/OSBPL11/FAM8A1/INPP1/CAB39/SMAD4/DUSP1/TYROBP/MYH11/TM6SF1/CD58/C1orf162/JDP2/TACC1/OLR1/GIMAP4
GSE19923_WT_VS_HEB_AND_E2A_KO_DP_THYMOCYTE_UP	GSE19923_WT_VS_HEB_AND_E2A_KO_DP_THYMOCYTE_UP	124	0.353587	1.4752	0.004398	0.0308747	0.022647	2204	tags=40%, list=26%, signal=30%	HMGB3/PDIA4/TK1/PRC1/NDUFB11/SSRP1/PAFAH1B3/CDKN3/LSM4/SLC9A3R1/CSNK1D/AURKB/PRR13/HESX1/ANAPC5/FKBP2/WBP1/TMEM106C/WDR45/PGLS/RNASEH2A/LARP1/GPX4/DDIT4/BCKDK/BAZ1B/SUCLG2/EXOC4/PRKACB/ACYP1/ENO3/TUBB/MBD4/DGUOK/MRPL35/NDUFB10/MCM7/MRPL51/PGRMC1/CDC6/TMPO/GALNT2/DCPS/MRPS21/RP9/CPT2/PSMD7/ANAPC2/RALY/NUDT5
GSE45365_CTRL_VS_MCMV_INFECTION_NK_CELL_UP	GSE45365_CTRL_VS_MCMV_INFECTION_NK_CELL_UP	103	-0.427154	-1.53274	0.00442576	0.0310249	0.0227572	807	tags=17%, list=10%, signal=16%	LTC4S/SESN1/KLF15/SNN/YPEL4/TRPC3/RUNX1T1/FGD5/OLFML1/NPR2/CYP27A1/GJA4/EMCN/SPOCK2/VSIG4/CD300LG/BTNL9/FABP4
GSE5589_LPS_VS_LPS_AND_IL6_STIM_IL6_KO_MACROPHAGE_45MIN_UP	GSE5589_LPS_VS_LPS_AND_IL6_STIM_IL6_KO_MACROPHAGE_45MIN_UP	129	-0.410123	-1.53492	0.00448048	0.0313633	0.0230055	1692	tags=34%, list=20%, signal=28%	FRMD6/PSAP/NRP1/RAB2B/ARHGEF12/HOMER1/PRKG1/ESD/TSPAN3/HEXB/RAB6A/LONRF3/PTGS1/ITGAX/TRIP10/LAYN/CD81/MCOLN2/TANC1/ETS1/MFGE8/SESTD1/LY86/NDST1/CHST7/ITGA6/CXCL16/EMP2/EPS15/ANTXR2/GAS6/RHOB/AHNAK/P2RY1/GPR65/PPARG/NES/SRGN/SACM1L/BMP2/VWF/HBEGF/TSPAN7/MAMDC2
GSE42021_TREG_VS_TCONV_PLN_UP	GSE42021_TREG_VS_TCONV_PLN_UP	131	-0.400697	-1.50481	0.00449456	0.0314168	0.0230447	1573	tags=27%, list=19%, signal=22%	CDC42EP4/IFIT5/PSMB9/CTSS/PLSCR1/C1S/ATF3/CALCOCO2/GBP1/TLR3/TRIM22/OASL/USP15/PHF11/BTN3A3/APOL3/CEBPD/HLA-E/CFH/FAS/SERPING1/CD47/SCN1A/IFI27/TNFSF10/OPTN/LDLR/BMPR2/CXCL5/ID4/MSX1/CCL2/LAMP3/CXCL2/PLSCR4
GSE7219_UNSTIM_VS_LPS_AND_ANTI_CD40_STIM_NIK_NFKB2_KO_DC_DN	GSE7219_UNSTIM_VS_LPS_AND_ANTI_CD40_STIM_NIK_NFKB2_KO_DC_DN	120	-0.415852	-1.54359	0.00450568	0.0314494	0.0230686	1606	tags=34%, list=19%, signal=28%	SPTY2D1/UBC/CD86/DOCK9/ATP2B4/ARHGEF12/SSBP2/TSPAN3/TRIB1/MXD1/TNFRSF1B/ATF3/PDE4B/ICAM1/HIP1/MDFIC/ZFP1/FGL2/NFIL3/NEDD9/RNF149/ITGA1/RGS16/PTGER4/TJP1/PRKCH/GABARAPL1/RRAD/RHOB/GLRX/EGR1/TNFSF10/RGS2/PIP5K1B/JUN/CLIC4/BTG2/PPP1R15A/MT1A/ZFP36/GADD45B
GSE46606_IRF4_KO_VS_WT_UNSTIM_BCELL_DN	GSE46606_IRF4_KO_VS_WT_UNSTIM_BCELL_DN	105	-0.432389	-1.55644	0.00453436	0.0315668	0.0231547	1357	tags=30%, list=16%, signal=26%	SPRN/PDE4B/SERPINB8/DUSP16/ACOT9/ACSL1/SIRPB1/IRAK3/CFLAR/HCK/BCL2A1/CEBPD/RAB11FIP1/PILRA/NLRP3/SNX10/FAS/ACP5/RAB32/RGS9/RHOQ/RND3/AOAH/SLC34A2/FILIP1L/USP13/CDC42EP2/SLC31A2/NFKBIZ/HMGCS2/CD69/OLR1
GSE2706_2H_VS_8H_R848_STIM_DC_UP	GSE2706_2H_VS_8H_R848_STIM_DC_UP	106	-0.421479	-1.52182	0.00453547	0.0315668	0.0231547	1920	tags=40%, list=23%, signal=31%	FES/BLVRB/DHRS1/GPR108/NFIA/MPST/BACE1/TBXAS1/EGR3/PINK1/TGFB1I1/PTGS1/TIMP2/TIFA/ICAM1/NFE2L2/ABCG1/MPP1/TMEM88/DPEP2/NMNAT3/ZNF503/CRISPLD2/F3/PLXDC2/RNF130/SORT1/PTGER2/ACP5/DENND3/CSF3R/PRAM1/ICAM2/CDC42EP2/GLRX/EGR1/CRYL1/CRTAP/P2RX1/BTG2/SPTBN1/DCN
GSE27786_NEUTROPHIL_VS_MONO_MAC_DN	GSE27786_NEUTROPHIL_VS_MONO_MAC_DN	98	0.38242	1.55201	0.00456413	0.031721	0.0232678	1627	tags=38%, list=19%, signal=31%	RAD51AP1/FEN1/ZNF593/TSSC4/MSI2/RPL18A/EEF1D/ACTL6A/SHMT2/TIMM8A/APOE/PELP1/RPL35/AARSD1/REEP6/POLR3K/BOLA3/DNAJC3/RPS7/GSTA5/TIGD2/DUS3L/TFPI2/CPSF1/SLC7A1/FKBP2/PPFIA1/LARP1/PDIK1L/DYNLL2/SUCLG2/MRPL52/LAMB3/DTNBP1/OSBP/PPP2R3A/SOX30
GSE9946_LISTERIA_INF_MATURE_VS_PROSTAGLANDINE2_TREATED_MATURE_DC_DN	GSE9946_LISTERIA_INF_MATURE_VS_PROSTAGLANDINE2_TREATED_MATURE_DC_DN	45	-0.534429	-1.69625	0.0046294	0.0321288	0.023567	1090	tags=31%, list=13%, signal=27%	ACE/NAPSA/MSLN/EMP2/B3GALNT1/RGS9/CYGB/C7/NOTCH4/BMP2/NPNT/PLEKHH2/FGFR4/TSPAN7
GSE22432_CDC_VS_COMMON_DC_PROGENITOR_DN	GSE22432_CDC_VS_COMMON_DC_PROGENITOR_DN	100	0.37466	1.52849	0.00467666	0.0324106	0.0237737	1779	tags=33%, list=21%, signal=26%	UBE2T/RAD51AP1/PRC1/CCNA2/KIF23/SEC61A1/ACTL6A/UCK2/NAT10/ATIC/LTV1/TIMM8A/HPRT1/NUDC/RANBP1/TOP1MT/PA2G4/SLC4A3/UHRF1/WDR5/TXNDC5/MYO1E/NOC3L/YWHAQ/MRPS26/RPN1/SUCLG2/ABCB8/ANKRD10/DHFR/YEATS4/GLO1/OSGEP
GSE3920_UNTREATED_VS_IFNB_TREATED_ENDOTHELIAL_CELL_UP	GSE3920_UNTREATED_VS_IFNB_TREATED_ENDOTHELIAL_CELL_UP	105	-0.431782	-1.55426	0.00469727	0.0325073	0.0238446	1407	tags=29%, list=17%, signal=24%	PTGDR/FBXO3/ANKRD11/MYO1G/FZD6/RFK/TINF2/ETS1/HEBP1/SLC25A20/YPEL5/SH3D19/LGALS3/AFF3/PAQR8/GAS6/SSH2/KLF13/SMAD4/RGS2/JUN/TACC1/KLF6/MTMR9/FOSB/KLF2/CA2/LPL/THBD/ZFP36
GSE17974_IL4_AND_ANTI_IL12_VS_UNTREATED_6H_ACT_CD4_TCELL_UP	GSE17974_IL4_AND_ANTI_IL12_VS_UNTREATED_6H_ACT_CD4_TCELL_UP	80	-0.457409	-1.59345	0.00471908	0.0325912	0.0239061	1298	tags=34%, list=15%, signal=29%	ANGPTL1/SLC6A1/VLDLR/TLR3/DLC1/DUSP6/GNAI1/CHN2/SLC6A16/PGPEP1/SLCO3A1/GAB2/ALOX5/GATA3/RHOQ/DACH1/DSEL/UBL3/MAOA/CAP2/RNF125/RRAGD/PPARG/RBMS2/MSR1/EPAS1/CLDN5
GSE360_CTRL_VS_L_MAJOR_DC_DN	GSE360_CTRL_VS_L_MAJOR_DC_DN	118	-0.418026	-1.54084	0.00472278	0.0325912	0.0239061	1757	tags=36%, list=21%, signal=29%	CTSL/LITAF/LAMB1/BTG1/IL1RN/VPS13A/AUH/PSMB9/RGS12/TRIB1/VAMP5/SERPINA1/NFIB/MEOX1/CTF1/PTPN1/GAB1/ATP1B3/CASC3/MT2A/SIRPB1/CFLAR/MT1G/PTGER2/SLC39A8/DENND3/RHOQ/CAMTA1/RRAGD/G0S2/PPARG/NDRG2/CYP3A5/RRAGA/ID2/FOXF1/KLF6/HSD11B1/CCL2/THBD/SLPI/SFTPC/FCN3
GSE29617_CTRL_VS_TIV_FLU_VACCINE_PBMC_2008_DN	GSE29617_CTRL_VS_TIV_FLU_VACCINE_PBMC_2008_DN	121	0.350188	1.44726	0.00479994	0.0330768	0.0242623	2280	tags=43%, list=27%, signal=32%	PDIA4/CDCA7/CCT2/PRDX4/HSP90B1/MTIF2/SEC61A1/MRPS6/FH/SDF2L1/ATP8B1/ENO1/TMCO1/AURKAIP1/EEA1/MRPL24/APOBEC3B/ALG8/GNPDA1/FKBP2/MAP3K7/CREB3/PSMB2/CCT7/PRDX1/EFTUD2/HM13/DDB1/TUBB/DGUOK/RPS16/NDUFB10/PRIM1/NDUFB4/GNPAT/STT3A/MRPL51/MTF2/TMPO/HAX1/VBP1/STAMBP/THOC2/MRPL18/PSMD14/PCNA/NUDT5/TNNT1/ORM1/FUNDC1/PPID/SPCS1
GSE2770_UNTREATED_VS_ACT_CD4_TCELL_48H_UP	GSE2770_UNTREATED_VS_ACT_CD4_TCELL_48H_UP	101	0.372294	1.52214	0.00484468	0.033338	0.0244539	1182	tags=28%, list=14%, signal=24%	DKC1/WDR77/BPNT1/SLC5A6/PLA2G7/THOC5/METAP1/SFXN4/NAT10/TYSND1/LIG3/MRPL21/TXNDC12/DNAJA3/UBE3C/PNPO/DUSP23/POMGNT1/PSMA5/C1QBP/USP39/CPSF6/TGFBRAP1/MRPS35/DNAJC10/HSP90AB1/TRIP11/RNPC3
GSE3337_4H_VS_16H_IFNG_IN_CD8POS_DC_DN	GSE3337_4H_VS_16H_IFNG_IN_CD8POS_DC_DN	120	-0.412343	-1.53056	0.0048703	0.033467	0.0245485	1931	tags=38%, list=23%, signal=30%	RNF141/RPL22/FES/HLA-DRB1/AK3/COMT/CD37/PSAP/TBXAS1/NRP1/ATG7/FKBP1B/LIPA/S100A1/TMEM37/NUCB1/ARRB1/MPP1/LGALS1/NAPSA/LY86/CD302/GMFG/TXNIP/PKIG/GSN/HLA-DOA/MATK/CSF3R/FCGR1A/AOAH/ICAM2/ALDH2/FCER1G/ENG/CD34/C1QB/TYROBP/MAFB/MXD4/ID3/CD300C/CCL2/LPL/HBG2/SFTPC
GSE360_L_DONOVANI_VS_M_TUBERCULOSIS_DC_DN	GSE360_L_DONOVANI_VS_M_TUBERCULOSIS_DC_DN	110	-0.422205	-1.53896	0.00488992	0.0335545	0.0246127	1130	tags=30%, list=13%, signal=26%	LGALS9/SERPINB8/SEC14L1/OASL/DLEC1/ACSL1/RBM17/EPB41L3/S100A9/TXNIP/BTN3A3/BCL2A1/SLC7A7/MNDA/HMGCS1/KCNJ15/COL13A1/ANXA2/SERPING1/CCL8/SLC31A2/GLRX/IL7R/CASP1/TNFSF10/FOS/CD163/EFNB2/CCL2/S100A8/SCGB1A1/EMP1/TIMP3
GSE20366_TREG_VS_NAIVE_CD4_TCELL_DEC205_CONVERSION_UP	GSE20366_TREG_VS_NAIVE_CD4_TCELL_DEC205_CONVERSION_UP	108	-0.42433	-1.53746	0.00490407	0.0335801	0.0246315	1414	tags=33%, list=17%, signal=28%	TOB2/FAM98B/SWAP70/FRMD6/LAMP1/KCTD12/CTSS/TNIK/PTGS1/EIF4E3/SDHB/ICAM1/CD81/ADAMTS6/RAB20/SULT2B1/FGL2/SLC7A7/RNF130/ITGA6/SESN1/AXL/RRAD/P2RX7/DENND4A/SEC22C/RRAGD/LTA4H/LDLR/NEDD4L/JUN/GBP4/MT1E/KLF4/GADD45B/HBB
GSE3982_MAC_VS_NEUTROPHIL_UP	GSE3982_MAC_VS_NEUTROPHIL_UP	120	0.353266	1.45708	0.00490743	0.0335801	0.0246315	1310	tags=28%, list=15%, signal=24%	HMGB3/ABCC3/SPINT2/RPL8/NFE2L3/CCNA2/QPRT/RUVBL1/ATP2A2/ABCF1/PTTG1/CENPM/SOX4/ADA/FKBP3/XBP1/STOML2/ZNF184/MYO6/ADSL/RPN2/HSPE1/PRPF4/SOD1/ZNF207/NTHL1/PLA2G4A/SLC20A1/DDOST/IRS1/CSE1L/SPINT1/AGA
GSE19888_ADENOSINE_A3R_ACT_VS_TCELL_MEMBRANES_ACT_AND_A3R_INH_PRETREAT_IN_MAST_CELL_DN	GSE19888_ADENOSINE_A3R_ACT_VS_TCELL_MEMBRANES_ACT_AND_A3R_INH_PRETREAT_IN_MAST_CELL_DN	113	0.359307	1.47944	0.00491572	0.0335896	0.0246385	1383	tags=27%, list=16%, signal=23%	MMP9/HMGB3/BAIAP2L1/SPINT2/REEP4/DSP/MIF/RAB40C/HDGF/PABPC1/GRHL2/CDH1/ERBB3/ZNF692/PTPRF/ELL3/EFNA1/ANAPC5/MYO1E/PLXNA3/NR2C2/SLC6A8/LUC7L/ARID1B/S100A16/HUWE1/TMEM63A/PERP/STAP2/TTC3/PRLR
GSE3982_MAC_VS_TH1_DN	GSE3982_MAC_VS_TH1_DN	111	0.355028	1.45083	0.00493569	0.0336789	0.0247039	1738	tags=33%, list=20%, signal=27%	TK1/LTB/KDELR2/PRC1/PAFAH1B3/NUSAP1/KIF23/SLC5A6/LAX1/CXXC1/KCNK1/SNRPA/EIF2AK1/NCAPG2/DUSP12/DNAJA3/TIA1/RNF4/ODF2/PRPF4/HMBS/TLK2/ZDHHC13/SNRPA1/CSE1L/FKBPL/PERP/BST2/ERCC2/ARNTL2/PKMYT1/TUBB/GOLGA8A/BECN1/IDH3G/PMAIP1/CDR2
GSE13522_CTRL_VS_T_CRUZI_G_STRAIN_INF_SKIN_DN	GSE13522_CTRL_VS_T_CRUZI_G_STRAIN_INF_SKIN_DN	70	-0.473386	-1.61266	0.00495078	0.0336874	0.0247102	1184	tags=26%, list=14%, signal=22%	NUFIP1/LIPE/LAPTM5/TOX/STX2/CLEC9A/P2RX7/ANXA1/TRPC3/PTGDS/LDLR/CTSW/MSR1/TRPC6/CLEC1A/VEGFC/MT1A/IL1RL1
GSE6092_UNSTIM_VS_IFNG_STIM_ENDOTHELIAL_CELL_DN	GSE6092_UNSTIM_VS_IFNG_STIM_ENDOTHELIAL_CELL_DN	114	-0.416381	-1.52429	0.0049505	0.0336874	0.0247102	1141	tags=31%, list=13%, signal=27%	SUSD1/FKBP1A/CD2/SERINC3/ARHGEF3/WDR44/SSBP2/TSPAN3/CARD6/HEXB/MYO1F/RPL37A/ACOT9/SPOP/KCNMB4/GMFG/ST3GAL6/HLA-DOA/GIMAP7/AKAP13/EPS15/BACH2/CST3/UBE2B/ICAM2/PPP2CB/KLF13/GNAQ/CTSW/KCNJ8/KLF6/PLAC8/PLSCR4/IFNGR1/CAV2
GSE17721_PAM3CSK4_VS_CPG_8H_BMDC_UP	GSE17721_PAM3CSK4_VS_CPG_8H_BMDC_UP	110	0.364225	1.48556	0.00497935	0.0338346	0.0248182	1965	tags=40%, list=23%, signal=31%	COL5A1/MRPS17/RDH10/MKI67/PUS7/DDX54/FCHO1/SNRPG/NUDC/NUP210/HEATR1/PRR13/PC/PHB/DNAJC3/ENTPD4/C1QBP/HMBS/WDR5/TMEM14C/ANAPC1/RBM28/GPAA1/SEMA3A/IQGAP3/LPIN3/EMILIN1/TTC3/LONP2/LMAN1/MRPL41/XPNPEP1/DCUN1D5/CHKA/MRPL52/DDB1/IMP3/MRPL35/NDUFB10/CCT5/NME6/CBR1/GPS1/MRPS21
GSE29618_PRE_VS_DAY7_POST_TIV_FLU_VACCINE_BCELL_UP	GSE29618_PRE_VS_DAY7_POST_TIV_FLU_VACCINE_BCELL_UP	85	-0.455916	-1.60482	0.0049938	0.0338384	0.024821	1040	tags=26%, list=12%, signal=23%	PGPEP1/CSPG4/NECAP1/C1orf21/FZD8/CFH/SFRP5/AKR1C3/GAS6/NDRG4/EDNRA/MYCT1/ARHGEF4/NDRG2/CDO1/ID4/CPA3/FZD4/STARD13/HIGD1B/SFTPD/AQP4
GSE13484_12H_UNSTIM_VS_YF17D_VACCINE_STIM_PBMC_DN	GSE13484_12H_UNSTIM_VS_YF17D_VACCINE_STIM_PBMC_DN	121	-0.408016	-1.51915	0.00499146	0.0338384	0.024821	1776	tags=37%, list=21%, signal=30%	OLFM1/CHMP5/KBTBD2/SVIL/MYO1B/IL1RN/MAP2/IFIT5/RGN/PALLD/SAV1/ATF3/MGLL/ARL8B/USP15/BTG3/GPR27/LRRFIP2/CD59/HSPA2/PTX3/PKIG/IRAK3/ARHGAP29/MCL1/SLC7A7/CASP5/SORT1/NLRP3/SNX10/RHOQ/CCL8/FPR1/CALM1/HAS2/OPTN/JAM2/PAPSS2/MT1E/HSD11B1/EDN1/GIMAP4/HBEGF/LAMP3/GADD45B
GSE43863_NAIVE_VS_LY6C_LOW_CXCR5NEG_CD4_EFF_TCELL_D6_LCMV_UP	GSE43863_NAIVE_VS_LY6C_LOW_CXCR5NEG_CD4_EFF_TCELL_D6_LCMV_UP	73	-0.470116	-1.60541	0.00504512	0.0340441	0.0249718	1471	tags=32%, list=17%, signal=26%	LENG8/MANBA/ATF3/CIRBP/CXCL1/RALA/MGAT1/BCL2A1/PLA1A/LRRK2/MMP28/CCL8/SLC34A2/MCAM/SLC2A12/OPTN/JDP2/C4BPA/HSPB6/MT1E/CCL2/IL17D/CXCL2
GSE5589_LPS_VS_LPS_AND_IL10_STIM_MACROPHAGE_180MIN_DN	GSE5589_LPS_VS_LPS_AND_IL10_STIM_MACROPHAGE_180MIN_DN	117	-0.409222	-1.5099	0.00503825	0.0340441	0.0249718	1184	tags=26%, list=14%, signal=22%	NUFIP1/EPOR/HSDL2/CD82/RAB20/P2RY14/SLCO2B1/NAPSA/HEBP1/NEDD9/DNAJC19/KCNMB4/SIRPB1/PLXDC2/SORT1/PTGER4/MEGF9/CD47/AXL/FCGR1A/CDC42EP2/ASPA/ABCB1/JAM2/LIMS2/LMCD1/EMP1/CAV1/CAV2/CD36
GSE42088_UNINF_VS_LEISHMANIA_INF_DC_4H_DN	GSE42088_UNINF_VS_LEISHMANIA_INF_DC_4H_DN	141	-0.394983	-1.50239	0.00504103	0.0340441	0.0249718	1124	tags=24%, list=13%, signal=21%	TIPARP/CIRBP/PXN/OASL/KLF10/ELF1/HLA-DPB1/RPL35A/GAB2/YPEL5/TLR4/CHST7/NOS3/HLA-DQB1/PTGER4/CSF3R/GABARAPL1/TSC22D3/ICAM2/CCNL1/DUSP1/JUND/CD69/TREM1/OSM/SNRK/BTG2/PPP1R15A/FOSB/KLF2/CD55/CFD/PTGS2/STX11
GSE43955_TH0_VS_TGFB_IL6_TH17_ACT_CD4_TCELL_42H_UP	GSE43955_TH0_VS_TGFB_IL6_TH17_ACT_CD4_TCELL_42H_UP	114	-0.415018	-1.5193	0.00516458	0.034802	0.0255278	1211	tags=25%, list=14%, signal=21%	MBP/ICAM1/PURA/MEIS2/GLUD1/IL15RA/RTN4/BRI3/PPP2R5A/RASSF2/PFKFB2/KIF1C/GABARAPL1/PMP22/AHNAK/P2RY1/HMGCR/ABCB1/LDLR/EFNB2/KLF2/GRK5/OLR1/IL1RL1/KCNK3/CXCL2/CDH5/CAV1
GSE12366_GC_VS_NAIVE_BCELL_DN	GSE12366_GC_VS_NAIVE_BCELL_DN	116	-0.423204	-1.55337	0.00518811	0.0349122	0.0256086	1514	tags=34%, list=18%, signal=29%	IL16/NR4A2/PSMB9/HEXB/ZNF274/SLC12A6/RIN3/PARP9/ZNF559/BTN3A1/ANKRD11/PDE4B/EFEMP2/OPN3/RAB37/CCDC50/MSN/MYO1F/DOCK10/SLC25A24/MAML2/TNFSF12/TXNIP/BTN3A3/YPEL2/ROR1/TGFBR2/ANTXR2/MACF1/PLEKHA1/CD47/DUSP1/TSPYL1/CD69/CASP1/ABCB1/EMP3/KLF2/CD55/IFNGR1
GSE22935_24H_VS_48H_MBOVIS_BCG_STIM_MYD88_KO_MACROPHAGE_DN	GSE22935_24H_VS_48H_MBOVIS_BCG_STIM_MYD88_KO_MACROPHAGE_DN	85	-0.454598	-1.60018	0.00526374	0.0352265	0.0258392	1175	tags=24%, list=14%, signal=20%	SLC43A2/MPP1/SELENBP1/AKAP11/LCAT/PECR/ACAT1/HLA-DOA/DNAJB4/EPB41L5/SOD3/IFI27/NTNG1/JAM2/CD52/MTMR9/LIN7A/PGC/PLSCR4/HBB
GSE19888_CTRL_VS_TCELL_MEMBRANES_ACT_MAST_CELL_PRETREAT_A3R_INH_UP	GSE19888_CTRL_VS_TCELL_MEMBRANES_ACT_MAST_CELL_PRETREAT_A3R_INH_UP	95	-0.436121	-1.54281	0.00524756	0.0352265	0.0258392	1336	tags=28%, list=16%, signal=24%	FBXO3/EYA4/ABCC9/VLDLR/RBP7/EPOR/SLCO2B1/SELENBP1/ST3GAL6/COL4A5/RGS5/PHYHD1/FRAT2/ANTXR2/RHOQ/AKAP12/PDE2A/CD163/EDNRB/PGAP1/EFEMP1/GDF10/MGP/FMO2/INMT/AQP4/BTNL9
GSE17721_4_VS_24H_CPG_BMDC_UP	GSE17721_4_VS_24H_CPG_BMDC_UP	111	-0.418635	-1.52977	0.00525642	0.0352265	0.0258392	1855	tags=34%, list=22%, signal=27%	GAPDHS/KATNA1/ADK/FRMD6/RAB9A/F13A1/XRN1/TBXAS1/MITF/SAV1/MAP2K4/DSTN/EYA4/PRKX/RFK/NCK1/MAN1A1/P2RY14/MT2A/FXYD1/CCR1/SBDS/HMGCS1/PLA1A/SNN/F10/MATN2/PMP22/CCNL1/SOD3/CD163/EMP3/EDN1/ITLN1/HBEGF/EMP1/TSPAN12/ABI3BP
GSE9316_CD4_TCELL_BALBC_VS_TH17_ENRI_CD4_TCELL_SKG_PMA_IONO_STIM_FR4NEG_DN	GSE9316_CD4_TCELL_BALBC_VS_TH17_ENRI_CD4_TCELL_SKG_PMA_IONO_STIM_FR4NEG_DN	124	-0.409082	-1.52195	0.00525743	0.0352265	0.0258392	1646	tags=31%, list=19%, signal=26%	ARHGEF3/DAPK1/FLI1/PALLD/RAP1B/CCPG1/C1S/CRK/B4GALT6/GLI3/PRSS23/LACTB/AOX1/ELF1/MAN1A1/ETS1/FGL2/RTN4/CFLAR/HCK/MCL1/ARL3/CFH/NDFIP1/TSC1/RHOQ/NFKBIZ/TSPYL1/MAP3K8/MYH11/LTA4H/SASH1/COLEC12/ID2/PAPSS2/VAPA/EDNRB/SOX17/ABI3BP
GSE40274_FOXP3_VS_FOXP3_AND_SATB1_TRANSDUCED_ACTIVATED_CD4_TCELL_UP	GSE40274_FOXP3_VS_FOXP3_AND_SATB1_TRANSDUCED_ACTIVATED_CD4_TCELL_UP	60	-0.490415	-1.64	0.00527102	0.0352269	0.0258394	1156	tags=35%, list=14%, signal=30%	SCHIP1/NEBL/GATA4/TNS1/KCNE1/ZBTB16/FGR/PCDH12/SDC2/SLC40A1/P2RX7/PHACTR2/COLEC12/SEMA5A/IGFBP6/ID2/CXCL5/C1QA/ADAMTS1/SCEL/HBEGF
GSE21360_NAIVE_VS_PRIMARY_MEMORY_CD8_TCELL_DN	GSE21360_NAIVE_VS_PRIMARY_MEMORY_CD8_TCELL_DN	110	-0.419392	-1.52871	0.00531745	0.0354885	0.0260313	1630	tags=40%, list=19%, signal=33%	RCBTB2/NRP1/DHRS3/LIPA/HEXB/CTSS/CD109/PTGS1/ATF3/ATP6V1A/ATP6V1B2/EYA4/MBP/VAT1/METRNL/CD300LF/EPOR/ABCG1/LAPTM5/SLCO2B1/HAVCR2/CD68/CLEC7A/SGK3/LY86/ZDHHC14/HMGCS1/OSBPL11/RAP2A/FCGR1A/SAMD9L/HEY1/UBL3/AHNAK/PHACTR2/STOM/TYROBP/ZFP36L2/RGS2/CDO1/TRPV2/PGAP1/VWF/GPX3
GSE7831_1H_VS_4H_CPG_STIM_PDC_UP	GSE7831_1H_VS_4H_CPG_STIM_PDC_UP	108	-0.422948	-1.53246	0.00533284	0.0355425	0.026071	1792	tags=33%, list=21%, signal=27%	SORBS1/IPMK/ZDHHC17/LAMP1/AKTIP/GSPT2/NDRG3/ELOVL1/EHD3/PLSCR1/TLR3/OPN3/RAB37/PKD2/ADIPOR2/SESTD1/LANCL1/LIX1L/DOCK6/RIN2/HOXB4/C20orf85/SAR1A/FBXL5/GABARAPL1/PMP22/EPB41L5/MMRN1/EGFL6/MYCT1/P2RX1/AQP1/RRAS/SOX18/SGCE/KLF9
GSE17974_IL4_AND_ANTI_IL12_VS_UNTREATED_6H_ACT_CD4_TCELL_DN	GSE17974_IL4_AND_ANTI_IL12_VS_UNTREATED_6H_ACT_CD4_TCELL_DN	100	-0.428211	-1.52467	0.00536541	0.0357108	0.0261944	1481	tags=32%, list=17%, signal=27%	PFKFB3/RIN3/PLSCR1/PHACTR3/GBP1/MBP/NINJ2/TIFA/DUSP16/ARRB1/ITPR1/CXCL1/KLHL15/MDFIC/P2RY14/LUZP1/TFPI/MAP4K5/FAS/ABHD6/TNFSF10/ZFP36L2/JUN/C4BPA/ID3/GBP4/GIMAP8/CCL2/PTGS2/IL1A/EMP1/STX11
GSE17974_0H_VS_12H_IN_VITRO_ACT_CD4_TCELL_UP	GSE17974_0H_VS_12H_IN_VITRO_ACT_CD4_TCELL_UP	98	-0.43731	-1.55628	0.00544312	0.0361786	0.0265375	2338	tags=52%, list=28%, signal=38%	COQ10B/FAM111A/RASGRP2/ARRDC3/PNPLA8/PPP3CC/ZNF34/MBNL2/MYLIP/PDE4D/TPM2/GKAP1/PARP8/SUSD1/CFL2/IL11RA/AGTPBP1/ZBTB20/FBXO33/TSPYL4/UTRN/ISCA1/NR4A2/MXD1/NR1D2/MYO1G/ASAH1/MYO1F/ZNF329/RNF10/CLEC7A/DPEP2/HCST/TSC22D1/PKIG/YPEL5/ITGA6/DIAPH2/FAM8A1/GABARAPL1/PDE2A/NFKBIZ/DUSP1/AHNAK/RNF125/FOS/GPR65/NAP1L5/C4BPA/KLF4/SPTBN1
GSE23502_BM_VS_COLON_TUMOR_HDC_KO_MYELOID_DERIVED_SUPPRESSOR_CELL_DN	GSE23502_BM_VS_COLON_TUMOR_HDC_KO_MYELOID_DERIVED_SUPPRESSOR_CELL_DN	121	-0.406224	-1.51248	0.005458	0.0362281	0.0265738	1040	tags=24%, list=12%, signal=21%	PGPEP1/NCOA7/GLUD1/TMEM43/COBLL1/RAB11FIP1/NFIX/CFH/CCND2/PDLIM1/MGST2/ADARB1/RAB32/RAP2A/MYADM/NUPR1/RRAD/PMP22/SFTPB/LDLR/MXD4/BTG2/HSD11B1/PGAP1/SPTBN1/CYB5A/LPL/CXCL2/KLF9
GSE19923_E2A_KO_VS_HEB_AND_E2A_KO_DP_THYMOCYTE_UP	GSE19923_E2A_KO_VS_HEB_AND_E2A_KO_DP_THYMOCYTE_UP	115	-0.416339	-1.52754	0.00549999	0.0364571	0.0267418	1045	tags=24%, list=12%, signal=22%	CD82/CD68/CD44/CCR1/CFLAR/BCL2A1/TEX2/SLC12A4/HMGCS1/CCND2/F2RL3/EIF1/NUPR1/ACTG2/SOD3/PRKCE/CITED2/TNFSF10/HMGCR/NUMB/MAFB/SRGN/LDLR/CFD/APLN/HBEGF/IL6/EMP1
GSE46606_IRF4MID_VS_WT_CD40L_IL2_IL5_DAY3_STIMULATED_BCELL_UP	GSE46606_IRF4MID_VS_WT_CD40L_IL2_IL5_DAY3_STIMULATED_BCELL_UP	122	-0.398783	-1.48618	0.00553106	0.0366132	0.0268563	1320	tags=25%, list=16%, signal=22%	PPP1R14C/PDE4B/PRKX/PPFIBP1/HIVEP3/DUSP16/PPP1R15B/ACOT9/NCK1/NFIL3/TMEM88/LCAT/SLC12A4/TTC19/RYBP/SLC39A8/STAT5A/SNN/FILIP1L/TMBIM1/RND1/MATN3/MYH11/OPTN/JDP2/CLIC4/KLF6/VAPA/EDN1/ZFP36/STX11
GSE3982_EOSINOPHIL_VS_NEUTROPHIL_DN	GSE3982_EOSINOPHIL_VS_NEUTROPHIL_DN	106	-0.41561	-1.50063	0.00566367	0.0374401	0.0274629	2339	tags=51%, list=28%, signal=37%	WDR26/GBP2/FAM53C/SP100/TMCC1/GNG5/VPS37B/B4GALT5/DYSF/MAB21L1/CHD1/FEZ2/PTPRG/LILRB2/UVRAG/REPS2/FOLR2/IL1RN/DUSP22/MAPK3/RPS6KA1/PFKFB3/TRIB1/DPYD/ATF3/MOSPD2/SIGLEC5/ICAM1/APOLD1/RAB20/STEAP4/ACSL1/NFIL3/HEBP1/MCL1/CASP5/PPP2R5A/ZYX/EIF1/CTSH/FBXL5/SNN/CSF3R/PITPNA/EIF4EBP2/FCGR1A/CDC42EP2/GNAQ/DUSP1/TNFSF10/FOS/SNRK/MME/RAMP3
GSE18281_CORTICAL_THYMOCYTE_VS_WHOLE_CORTEX_THYMUS_UP	GSE18281_CORTICAL_THYMOCYTE_VS_WHOLE_CORTEX_THYMUS_UP	73	-0.466458	-1.59292	0.00572156	0.0377258	0.0276724	1053	tags=26%, list=12%, signal=23%	LHX6/IHH/NEUROD2/GPR50/TNR/ZDHHC14/PPBP/CLEC1B/ARHGEF10/CAP2/RUNX1T1/COBL/FEZ1/FZD4/FBLN1/ANGPT1/LRRC32/HIGD1B/RAMP3
GSE16450_IMMATURE_VS_MATURE_NEURON_CELL_LINE_UP	GSE16450_IMMATURE_VS_MATURE_NEURON_CELL_LINE_UP	105	-0.426118	-1.53387	0.0057301	0.0377258	0.0276724	1705	tags=38%, list=20%, signal=31%	GLIPR1/VNN2/FRAT1/HERC1/ZBTB20/UTRN/NKTR/SLC35D2/POU6F1/PINK1/BTN3A1/NR1D2/PIK3R1/MBP/SCML1/TLE4/LAPTM5/ABLIM1/DPEP2/TSC22D1/YPEL5/APOL3/YPEL2/ITGA6/GSN/AKAP13/LEPROTL1/TSC1/SNN/TSC22D3/SSH2/YPEL4/MAL/ZCCHC14/IL7R/ZFP36L2/CD52/KLF2/AK1/SPOCK2
GSE17721_0.5H_VS_8H_CPG_BMDC_DN	GSE17721_0.5H_VS_8H_CPG_BMDC_DN	125	-0.409831	-1.52308	0.00572994	0.0377258	0.0276724	1505	tags=24%, list=18%, signal=20%	PSMB9/CLIP1/IDI1/PCMT1/SERPINE1/ICAM1/DUSP16/SLC38A2/USP53/PDGFRB/ATP6V1E1/HLA-E/PILRA/SERINC1/FAM8A1/CLK1/OSCAR/ANXA1/ENPP4/PRKCE/TREM1/CASP1/SASH1/ABCB1/CLIC4/HSPB2/MS4A7/VEGFC/CCL2/CAV1
GSE40274_GATA1_VS_FOXP3_AND_GATA1_TRANSDUCED_ACTIVATED_CD4_TCELL_UP	GSE40274_GATA1_VS_FOXP3_AND_GATA1_TRANSDUCED_ACTIVATED_CD4_TCELL_UP	112	-0.422653	-1.5415	0.00578832	0.0380576	0.0279158	1731	tags=35%, list=20%, signal=28%	ZNF347/FOLR1/CTSD/CYP2S1/BIN3/MTRF1L/FLI1/SLC35D2/PSMB9/CCPG1/TMEM9B/MBP/RAB37/ARRB1/ZBTB2/NFE2L2/PPP1R15B/C3orf38/ELF1/GPR27/ANKFY1/LATS2/ITGA6/SESN1/ALOX5/ACP5/INPP1/SLC16A5/PLEKHA1/CD47/CACNA2D2/TSC22D3/ICAM2/PDE2A/EMP3/TPST2/RRAS/RNF122/GIMAP5
GSE29618_PRE_VS_DAY7_FLU_VACCINE_MONOCYTE_UP	GSE29618_PRE_VS_DAY7_FLU_VACCINE_MONOCYTE_UP	85	-0.45078	-1.58674	0.0058052	0.0381171	0.0279595	687	tags=16%, list=8%, signal=15%	PPBP/B3GALNT1/BAALC/G0S2/PTGDS/CXCL12/ROBO4/TBX3/C7/HBEGF/GPX3/CDH5/SLC19A3/ADH1A
GSE3920_IFNA_VS_IFNG_TREATED_ENDOTHELIAL_CELL_UP	GSE3920_IFNA_VS_IFNG_TREATED_ENDOTHELIAL_CELL_UP	93	-0.44376	-1.57116	0.00586504	0.0384583	0.0282097	2216	tags=42%, list=26%, signal=31%	SON/ARL5B/VPS37B/PDE4A/SPAG9/ZC3H12A/ZC3HAV1/FRYL/TAGLN/CDC37L1/ARL13B/KATNA1/CTSL/CRY1/HOMER1/NR4A2/PCF11/MXD1/CNBP/ATF3/NR1D2/TINF2/DUSP16/SLC38A2/GPR4/SBDS/VAMP2/TTC19/AKAP13/CLK1/EIF4A2/PRAM1/SMAD7/CCNL1/RND1/EGR1/BTG2/ADRB2/KLF4
GSE15930_NAIVE_VS_48H_IN_VITRO_STIM_IL12_CD8_TCELL_UP	GSE15930_NAIVE_VS_48H_IN_VITRO_STIM_IL12_CD8_TCELL_UP	117	-0.405206	-1.49508	0.00588495	0.0385369	0.0282674	1866	tags=33%, list=22%, signal=26%	PHC1/FRAT1/CCNDBP1/TBR1/ZBTB20/HIPK2/PSAP/TBC1D20/IL16/LIPA/GNA11/CACNA1C/ZRANB1/NR1D2/PDE4B/ST3GAL1/CD1D/ABCG1/TLE4/TANC1/SLCO3A1/MFGE8/GZMA/STX2/PAK4/CFH/HLA-DOA/RFX2/STAT5A/DNAJB4/MAL/IFI27/NMUR1/NEDD4L/EFNB2/RETN/ADRB2/KLF2/BMP6
GSE21380_TFH_VS_GERMINAL_CENTER_TFH_CD4_TCELL_UP	GSE21380_TFH_VS_GERMINAL_CENTER_TFH_CD4_TCELL_UP	96	-0.423814	-1.49883	0.00592614	0.0387026	0.0283889	1904	tags=41%, list=22%, signal=32%	UBTD1/TAGLN/DAG1/LRP1/PTPN12/ZCCHC3/CCL21/DAPK1/ANXA11/NFE2/ZFP37/TNIK/SFRP1/SAT2/ST3GAL1/TIE1/TMEM119/PKD2/NMNAT3/PAK4/MYLK/RBMS3/MGST2/INPP1/HOXB5/CPNE8/ZFPM2/PHLDB2/ICAM2/SASH1/FGD5/RBMS2/P2RX1/ESAM/PPP1R15A/HOXA5/IL1A/MAMDC2/ANKRD1
GSE14308_TH2_VS_NATURAL_TREG_DN	GSE14308_TH2_VS_NATURAL_TREG_DN	88	0.376391	1.48653	0.00591866	0.0387026	0.0283889	1151	tags=25%, list=14%, signal=22%	HES6/SMARCA4/SERINC2/CLCN7/COPA/TSPAN5/PTTG1/SLC35B3/PTGES2/UCKL1/BRD9/ERBB3/MRPL24/TSPAN6/SERPINH1/PYCR2/CPSF1/CLN3/BAIAP3/GTPBP6/TNRC6C/USP7
GSE5455_EX_VIVO_VS_POST_24H_INCUBATION_MONOCYTES_FROM_TUMOR_BEARING_MOUSE_DN	GSE5455_EX_VIVO_VS_POST_24H_INCUBATION_MONOCYTES_FROM_TUMOR_BEARING_MOUSE_DN	103	-0.421643	-1.51296	0.00594839	0.0387959	0.0284574	1122	tags=32%, list=13%, signal=28%	RTP4/BCL3/UTRN/AKT3/RPS6KA1/ZNF274/STK4/PRKX/GAB1/DOCK10/SLC25A24/NCK1/GMFG/RIN2/IRAK3/DCTN6/ITGA6/MGST2/ACP5/FCGR2A/SAMD9L/ICAM2/IL7R/OSM/TNFSF10/ABCB1/TTLL7/ID3/NOTCH4/KLF2/CALCRL/RAMP3/SLCO2A1
GSE26030_UNSTIM_VS_RESTIM_TH17_DAY5_POST_POLARIZATION_DN	GSE26030_UNSTIM_VS_RESTIM_TH17_DAY5_POST_POLARIZATION_DN	110	-0.417923	-1.52335	0.00596138	0.0388287	0.0284814	1007	tags=22%, list=12%, signal=19%	SLA/ETS1/FST/AKAP5/PTGER2/MATK/SDC2/PITPNA/AKAP12/MAOA/RRAGD/GFOD1/PPARG/NCF2/JUN/HSD11B1/CTNNAL1/BMP6/PDGFB/PPP1R14A/DNASE1L3/WFS1/CLIC5/TIMP3
GSE18791_CTRL_VS_NEWCASTLE_VIRUS_DC_1H_UP	GSE18791_CTRL_VS_NEWCASTLE_VIRUS_DC_1H_UP	55	-0.486344	-1.59996	0.0060122	0.0390528	0.0286458	489	tags=27%, list=6%, signal=26%	RGS11/TMEM37/ITM2A/COL4A3/LSAMP/P2RY13/LAMA4/PTGDS/FOS/NAP1L5/CDO1/PCDH17/CYP4B1/CD300LG/BTNL9
GSE3982_CENT_MEMORY_CD4_TCELL_VS_NKCELL_DN	GSE3982_CENT_MEMORY_CD4_TCELL_VS_NKCELL_DN	112	-0.421521	-1.53737	0.0060047	0.0390528	0.0286458	985	tags=27%, list=12%, signal=24%	HLA-DPB1/NFIL3/CD302/GZMA/CEBPD/MXRA7/FBXO7/MNDA/RAB11FIP1/GSN/CAT/F2RL3/AKR1C3/MEGF9/RHOQ/WASF2/FCER1G/CRY2/ENPP4/TM6SF1/GFOD1/SLCO4C1/CTSO/LDLR/FEZ1/ADAMTS1/PLAC8/CFD/KLF4/LDB2
GSE27670_CTRL_VS_LMP1_TRANSDUCED_GC_BCELL_DN	GSE27670_CTRL_VS_LMP1_TRANSDUCED_GC_BCELL_DN	128	-0.399916	-1.49176	0.00601984	0.0390528	0.0286458	869	tags=30%, list=10%, signal=28%	HPCAL1/ABL1/TBXAS1/ARHGEF3/NRP1/DHRS3/CTSF/SERPINB6/CRIP2/ABCC9/TSPAN4/GAB1/MPP1/ACYP2/PDGFRB/AMY2A/TEX2/SLC7A7/DLL1/MYOZ1/ST6GALNAC6/CSF3R/RHOB/GATA2/IFI27/HMGCS2/GSTM3/CRYL1/MCAM/TFRC/MAFB/MYC/SLC11A1/CD300C/CTNNAL1/LMO7/SPARCL1/TIMP3/FABP4
GSE32901_NAIVE_VS_TH17_ENRICHED_CD4_TCELL_UP	GSE32901_NAIVE_VS_TH17_ENRICHED_CD4_TCELL_UP	71	-0.461506	-1.57283	0.0060459	0.0391177	0.0286934	1566	tags=34%, list=18%, signal=28%	B3GALT5/SCGB3A1/PINK1/PNRC2/EHD3/TLR3/TMEM119/FBXO30/ETS1/ABLIM1/LTC4S/SAP18/MYOZ1/MATK/CLK1/MACF1/TMEM18/TSC22D3/PDE2A/CCNL1/MS4A2/CPA3/KLF4/INMT
GSE24574_BCL6_HIGH_VS_LOW_TFH_CD4_TCELL_UP	GSE24574_BCL6_HIGH_VS_LOW_TFH_CD4_TCELL_UP	116	-0.418541	-1.53625	0.00604263	0.0391177	0.0286934	1737	tags=38%, list=20%, signal=31%	LITAF/IL11RA/CDC14A/BTG1/JOSD1/ITPKB/POU6F1/EPHB6/BTN3A1/PDE4B/RBL2/TIPARP/CIRBP/SORBS3/NCOA1/PLA2G4C/TUBA1A/USP15/LAPTM5/MFGE8/CD59/ST3GAL6/TXNIP/HLA-E/VAMP2/EIF1/LEPROTL1/CLK1/MCC/UBE2B/EIF4A2/GABARAPL1/MAL/JUND/IL7R/HAS2/ZFP36L2/CTSO/PLCD1/CYP3A5/CTSW/BTG2/THBD/HOXA5
GSE5589_WT_VS_IL6_KO_LPS_STIM_MACROPHAGE_45MIN_UP	GSE5589_WT_VS_IL6_KO_LPS_STIM_MACROPHAGE_45MIN_UP	111	-0.414672	-1.51529	0.00606004	0.0391572	0.0287224	971	tags=23%, list=11%, signal=21%	HEBP1/EPB41L3/HSPA2/REV3L/HECA/TXNIP/RAB8B/ADH1C/NDFIP1/TGFBR2/ZNF24/ANXA2/PRKCH/PRICKLE2/SSH2/MYL9/HEY1/PDE3B/MAOA/STOM/ASPA/PTEN/GRK5/EFEMP1/EPAS1/PCOLCE2
GSE32901_NAIVE_VS_TH17_NEG_CD4_TCELL_DN	GSE32901_NAIVE_VS_TH17_NEG_CD4_TCELL_DN	47	0.470456	1.65715	0.00609004	0.0391856	0.0287432	948	tags=34%, list=11%, signal=30%	CDC20/CCNE1/TPX2/BCAS1/PAFAH1B3/TNFRSF13B/TNFRSF9/MKI67/CSK/UBE2M/IGF1/CXXC5/ODC1/TNC/CPD/TNFRSF13C
GSE17974_0H_VS_24H_IN_VITRO_ACT_CD4_TCELL_UP	GSE17974_0H_VS_24H_IN_VITRO_ACT_CD4_TCELL_UP	104	-0.4303	-1.54571	0.00607535	0.0391856	0.0287432	975	tags=25%, list=11%, signal=22%	RNF10/DPEP2/HCST/TXNIP/YPEL5/YPEL2/ITGA6/TNFRSF10D/LEPROTL1/FAM8A1/CLK1/WASF2/TSC22D3/ANXA1/DUSP1/IL7R/CITED2/TYROBP/MYH11/FOS/RGS2/GPR65/BTG2/KLF2/KLF4/LDB2
GSE17974_IL4_AND_ANTI_IL12_VS_UNTREATED_48H_ACT_CD4_TCELL_UP	GSE17974_IL4_AND_ANTI_IL12_VS_UNTREATED_48H_ACT_CD4_TCELL_UP	102	-0.429712	-1.5372	0.00609327	0.0391856	0.0287432	1275	tags=32%, list=15%, signal=28%	UBASH3A/ST3GAL1/OSTF1/DLC1/DUSP6/NFIL3/ADIPOR2/GAB2/BCL2A1/RASSF2/LIMA1/GATA3/PTGER2/SLC39A8/SLC40A1/DACH1/AOAH/ABHD6/ZNF423/MAL/HMGCS2/MGST3/AP1S2/MAOA/RNF125/RGS2/PTEN/PPARG/C1orf162/LIMS2/PPP1R14A/LRRC32/CLDN5
GSE18791_UNSTIM_VS_NEWCATSLE_VIRUS_DC_6H_UP	GSE18791_UNSTIM_VS_NEWCATSLE_VIRUS_DC_6H_UP	98	0.373979	1.51775	0.00609661	0.0391856	0.0287432	2294	tags=41%, list=27%, signal=30%	PPP1R14B/MTFR1/ENC1/SFN/MFSD5/TRIT1/ZBTB24/CEP192/RUNX1/SLC35B1/PIAS4/IER5L/SLC20A1/PREB/IRF3/ATRN/UBN1/DEDD2/DDIT4/PDIK1L/SLC16A3/DCUN1D5/ZNF609/JMY/OSBP/VRK1/SRRM2/SF3B3/ASTE1/POLR1C/TFPT/WDR73/SLBP/ZNF304/ZNF627/MED8/ZFP36L1/ARID3A/ANP32B/MRFAP1L1
GSE2706_UNSTIM_VS_8H_R848_DC_UP	GSE2706_UNSTIM_VS_8H_R848_DC_UP	99	-0.428867	-1.53062	0.00620305	0.0398172	0.0292065	1352	tags=30%, list=16%, signal=26%	TBXAS1/BIN3/NFE2/IL16/GPBAR1/PTGS1/TSPAN4/RASSF1/MBP/TIE1/DAB2/SH2D3C/DPEP2/NMNAT3/LY86/ACAT1/FRAT2/ACP5/PTAFR/PRAM1/ICAM2/MAOB/ZFP36L2/GFOD1/CRTAP/KLF4/WFS1/EMP1/CLEC3B/FHL1
GSE17721_LPS_VS_GARDIQUIMOD_6H_BMDC_UP	GSE17721_LPS_VS_GARDIQUIMOD_6H_BMDC_UP	119	-0.424334	-1.5739	0.00624679	0.0400023	0.0293423	1261	tags=23%, list=15%, signal=20%	NAP1L2/ICAM1/PURA/NCOA1/COPS2/POMC/KLK11/TANC1/ATP11B/GSTO1/BRI3/PDGFRB/ANKS1A/SNX2/RND3/STARD3NL/HMGCS2/TSPYL1/ENG/JUND/NES/WASF3/EPAS1/GADD45B/AGER/INMT/FABP4
GSE15930_NAIVE_VS_48H_IN_VITRO_STIM_CD8_TCELL_UP	GSE15930_NAIVE_VS_48H_IN_VITRO_STIM_CD8_TCELL_UP	116	-0.41745	-1.53225	0.00625652	0.0400023	0.0293423	1705	tags=37%, list=20%, signal=30%	ZBTB20/BCL3/FOLR2/HIPK2/PSAP/CCNB1IP1/TLN1/AUH/KIT/LENG8/CACNA1C/IGFBP4/ZRANB1/NR1D2/PDE4B/NAP1L2/ABCG1/TLE4/TANC1/SLCO3A1/ST6GALNAC3/MFGE8/GZMA/PPARGC1A/PAK4/DIAPH2/STAT5A/DKK3/STOM/NMUR1/FOS/MME/PLCD1/CXCL12/NEDD4L/EFNB2/RETN/JUN/AQP1/CTNNAL1/KLF2/CA2/HBB
GSE7852_TREG_VS_TCONV_LN_UP	GSE7852_TREG_VS_TCONV_LN_UP	116	-0.417062	-1.53083	0.00625652	0.0400023	0.0293423	1722	tags=35%, list=20%, signal=29%	ALOX15B/SWAP70/ZBED5/FRMD6/SERINC3/ARHGAP18/NRP1/CD86/ZNF608/TBC1D4/MXD1/STIM2/SERPINB6/TNFRSF1B/SHE/CD81/ADAMTS6/MPP1/MDFIC/PLAGL1/FGL2/TWSG1/ACOT7/PTPN13/CST7/SESN1/MYADM/NR3C2/AXL/MATN2/PENK/TMBIM1/NFKBIZ/GLRX/AHNAK/MAP3K8/RRAGD/ARHGAP21/GBP4/KLF6/IL1RL1
GSE46242_CTRL_VS_EGR2_DELETED_ANERGIC_TH1_CD4_TCELL_UP	GSE46242_CTRL_VS_EGR2_DELETED_ANERGIC_TH1_CD4_TCELL_UP	105	-0.424471	-1.52794	0.00638495	0.0407058	0.0298583	1976	tags=39%, list=23%, signal=30%	CABLES1/FUNDC2/BLVRB/DAG1/PDZD11/CD151/HPCAL1/SVIL/ABCG2/STAC3/IGFBP7/VCL/TMEM127/VLDLR/EGFL7/NUCB1/NCOA1/CD82/SLCO3A1/ETS1/ATP11B/S100A9/TSC22D1/SNX1/KCNE1/TLR4/ADARB1/DOCK11/SERPING1/CD47/EIF4EBP2/GNAQ/IL7R/C1orf162/ANXA5/CD52/TRPV2/LMCD1/EPAS1/FOLR3/FHL1
GSE7568_IL4_VS_IL4_AND_DEXAMETHASONE_TREATED_MACROPHAGE_UP	GSE7568_IL4_VS_IL4_AND_DEXAMETHASONE_TREATED_MACROPHAGE_UP	83	0.385289	1.49847	0.00638344	0.0407058	0.0298583	1965	tags=35%, list=23%, signal=27%	TK1/UBE2T/E2F3/NDUFS8/RPS2/DNAJB11/CCDC34/PSMB5/NCAPG2/PABPC1/VDAC3/ACSL5/CDK4/LIG1/UHRF1/ALG8/UGDH/NUCKS1/PGK1/CXCR4/POLA2/MNS1/BARD1/TAF6/GMNN/TAF2/PSMD8/PGD/MRPS21
GSE29618_MONOCYTE_VS_PDC_DN	GSE29618_MONOCYTE_VS_PDC_DN	114	0.354212	1.45818	0.00639161	0.0407058	0.0298583	2060	tags=38%, list=24%, signal=29%	HYOU1/LTB/FEN1/TARBP1/PPP1R14B/TNFRSF21/HSP90B1/RRBP1/POLB/EGLN3/MAGED1/SOX4/SCAMP5/PHB/ODC1/ATP8A1/ITM2C/MCM6/GTF2I/MYO1E/SEC61B/DPP4/FKBP2/HMGN1/BLNK/REPIN1/UBE2J1/AQP3/PPIB/SCYL3/AEBP1/BCL11A/GOLGA8A/PAIP1/TCF3/CD2AP/FLNB/IRF7/MAP4K1/ANKRD36/CIB2/LRBA/LGMN
GSE2585_THYMIC_MACROPHAGE_VS_MTEC_UP	GSE2585_THYMIC_MACROPHAGE_VS_MTEC_UP	106	-0.410186	-1.48105	0.0064188	0.0408012	0.0299283	1278	tags=25%, list=15%, signal=22%	SPTAN1/MAPK1/ARRB1/LMOD1/LHX6/STEAP4/SELENBP1/CD59/GSTO1/SLC25A20/LST1/MEOX2/CST3/RRAD/EGFL6/DKK3/NMUR1/ID3/CD52/S100A4/LMCD1/SPTBN1/GPC3/SPOCK2/LRRC32/CAV1/MT1M
GSE7218_IGM_VS_IGG_SIGNAL_THGOUGH_ANTIGEN_BCELL_UP	GSE7218_IGM_VS_IGG_SIGNAL_THGOUGH_ANTIGEN_BCELL_UP	105	0.362315	1.48044	0.00642333	0.0408012	0.0299283	1817	tags=34%, list=21%, signal=27%	CENPF/PARP1/KIF11/TROAP/KDELR3/NOL6/NUF2/REEP4/MKI67/SND1/IDH2/PLK1/MDH2/DARS2/ADSL/POMGNT1/GTF2IRD1/IPO9/SH3PXD2A/PCCB/ANAPC5/RNF26/DNMT1/IQGAP3/IMMT/SCRIB/PPT2/NUP160/MLPH/TRUB2/DDB1/CDC42BPA/TRMT1/MCM7/BBS9/TAF2
GSE17721_0.5H_VS_24H_POLYIC_BMDC_UP	GSE17721_0.5H_VS_24H_POLYIC_BMDC_UP	115	0.353122	1.45109	0.00649639	0.0412115	0.0302292	1809	tags=37%, list=21%, signal=30%	CDC20/PFKP/CCNA2/DNAJB11/ABCF1/ELOVL6/PHKG2/PUS7/HPRT1/STIL/RPL6/ADSL/NUP85/PPIC/DNAJC3/UXT/POLR2B/WDR12/DUS3L/MRPL28/CDK4/WNT7B/CD22/PABPC4/POLR2H/LRRC59/MRPS2/FURIN/TMED9/IRS1/NME2/SUZ12/CCT7/PPIB/IPO4/RPLP1/MRPS24/IMP3/PPIE/NDUFB2/C12orf4/MRPL51/SHMT1
GSE27241_CTRL_VS_DIGOXIN_TREATED_CD4_TCELL_IN_TH17_POLARIZING_CONDITIONS_UP	GSE27241_CTRL_VS_DIGOXIN_TREATED_CD4_TCELL_IN_TH17_POLARIZING_CONDITIONS_UP	94	-0.431919	-1.52953	0.00653241	0.0413323	0.0303179	896	tags=19%, list=11%, signal=17%	LCAT/SLC44A2/TTC19/NDFIP1/IL3RA/PTGER4/SSH2/KLF13/NFKBIZ/FPR1/EGR1/MAP3K8/CD69/MCAM/FOS/PPP1R15A/GADD45B/STX11
GSE7460_FOXP3_MUT_VS_WT_ACT_TCONV_DN	GSE7460_FOXP3_MUT_VS_WT_ACT_TCONV_DN	106	-0.410073	-1.48064	0.00652668	0.0413323	0.0303179	1143	tags=26%, list=13%, signal=23%	ADAMTS6/CALCOCO1/BTD/TANC1/RYR2/DUSP7/TOX/ATP11B/LATS2/SLC44A2/PDE5A/CASC3/RIN2/C1orf21/ARHGAP29/NFIX/PDLIM1/SNN/CAMTA1/AKAP12/FILIP1L/SMAD4/FOS/FRY/ID3/KLF2/EMP1/SLPI
GSE12845_NAIVE_VS_DARKZONE_GC_TONSIL_BCELL_DN	GSE12845_NAIVE_VS_DARKZONE_GC_TONSIL_BCELL_DN	118	0.355056	1.47531	0.00655335	0.0414111	0.0303756	1511	tags=26%, list=18%, signal=22%	PPAT/BCAS4/DAP/CRELD2/WDR77/TPI1/PRCC/RUVBL1/ZNHIT1/KIFC1/PSMB5/IDH2/ATIC/UBE3C/TRRAP/KCNMB3/DDX56/TPCN1/POLR2B/DDX23/PARP2/YIPF1/FBXO38/GTF2E2/MRPS2/PREB/CSE1L/CCT7/TST/SART1/CLCN3
GSE13547_2H_VS_12_H_ANTI_IGM_STIM_ZFX_KO_BCELL_DN	GSE13547_2H_VS_12_H_ANTI_IGM_STIM_ZFX_KO_BCELL_DN	96	0.364466	1.4741	0.00656537	0.0414332	0.0303919	664	tags=20%, list=8%, signal=18%	HMGB3/CENPF/TPX2/IGF2BP3/RAD51AP1/KIF11/KIF23/TPI1/HELLS/PRELID1/CENPE/MIF/MKI67/NCAPG2/AHCY/AURKB/PA2G4/PAICS/TUBGCP2
GSE2935_UV_INACTIVATED_VS_LIVE_SENDAI_VIRUS_INF_MACROPHAGE_DN	GSE2935_UV_INACTIVATED_VS_LIVE_SENDAI_VIRUS_INF_MACROPHAGE_DN	111	-0.412345	-1.50679	0.00659632	0.0415747	0.0304957	1627	tags=34%, list=19%, signal=28%	CTSD/ARHGAP18/NRP1/POLK/ATP2B4/PRF1/DSTN/TNFRSF1B/ITGAX/CCDC50/MYO1F/LGALS1/ABHD5/PTPN13/CD44/HCST/CST7/PGLYRP1/ITGA1/HLA-E/MLKL/SNX10/PTGER4/ANXA2/MYADM/PDE2A/ANXA1/DAPK2/AHNAK/IL7R/CASP1/CHPT1/CTSW/KCNJ8/ID2/S100A4/GIMAP4/IFNGR1
GSE22140_GERMFREE_VS_SPF_MOUSE_CD4_TCELL_UP	GSE22140_GERMFREE_VS_SPF_MOUSE_CD4_TCELL_UP	129	-0.402714	-1.50719	0.00661079	0.0415873	0.0305049	1676	tags=29%, list=20%, signal=23%	BCL3/LAMP1/CD86/IFIT5/TRIB1/VAMP5/CCL18/C1S/GBP1/TRIM22/ICAM1/NUCB1/NCOA1/OASL/P2RY14/ACSL1/HCK/BCL2A1/ANKS1A/IL3RA/MACF1/SERPING1/PITPNA/CD47/FCGR1A/CCL8/SLC31A2/IFI27/CD69/C1QB/TNFSF10/SASH1/KLF6/PDGFB/KLF4/ZFP36/GADD45B
GSE22886_UNSTIM_VS_STIM_MEMORY_TCELL_UP	GSE22886_UNSTIM_VS_STIM_MEMORY_TCELL_UP	114	-0.410449	-1.50258	0.00661538	0.0415873	0.0305049	1997	tags=38%, list=24%, signal=29%	CTDSP1/DYNC2H1/DAZAP2/FGF9/VNN2/PRKCZ/KLRG1/CNOT8/VENTX/FLI1/NDRG3/POU6F1/LIPA/DPYD/TMEM9B/PIK3R1/NINJ2/MYO1F/TLE4/SLC6A16/PRMT2/DPEP2/TSC22D1/TNFSF12/SNX3/PYCARD/DNM3/NAIP/ITGA6/SESN1/CAT/FBXL5/PRKCH/NR3C2/GLRX/JUND/CITED2/PTEN/MXD4/JUN/AQP1/S100A4/SPTBN1
GSE6090_UNSTIM_VS_DC_SIGN_STIM_DC_UP	GSE6090_UNSTIM_VS_DC_SIGN_STIM_DC_UP	99	0.370055	1.50205	0.00668695	0.041983	0.0307951	1837	tags=30%, list=22%, signal=24%	TPX2/MCM3/PRDX4/FOXRED1/WDR77/DNAJB11/GMPPA/TMED2/WDR12/UCHL5/CBX5/BRI3BP/ANAPC5/MYO1E/GTF2E2/WBP1/ELMOD2/SDHA/RNASEH2A/RHBDD1/SUZ12/DCTN5/AGPAT5/CDYL/JMY/YEATS4/PDK1/GNPAT/BBS9/RPL18
GSE17721_PAM3CSK4_VS_GADIQUIMOD_12H_BMDC_DN	GSE17721_PAM3CSK4_VS_GADIQUIMOD_12H_BMDC_DN	128	-0.3963	-1.47827	0.00675267	0.0423411	0.0310578	1744	tags=33%, list=21%, signal=26%	MYD88/SH3BP5/ARHGAP10/CCNB1IP1/CD86/LAPTM4A/CLIP1/FUT1/PCDH20/RCSD1/RAP1B/PARP9/PTMS/TIPARP/CD200/TM2D1/ZBTB2/SLCO3A1/RAB20/P2RY14/SPOP/LY86/FGFR3/PKIG/PGLYRP1/HCK/CCND2/KLF15/FGG/CSF3R/TMEM128/SMAD4/GLRX/PRKCE/IL7R/TBX3/KLF6/PLAC8/MS4A7/S100A8/WFS1/TIMP3
GSE13547_WT_VS_ZFX_KO_BCELL_ANTI_IGM_STIM_2H_UP	GSE13547_WT_VS_ZFX_KO_BCELL_ANTI_IGM_STIM_2H_UP	105	0.361338	1.47645	0.00677053	0.0423985	0.0310999	1299	tags=28%, list=15%, signal=24%	HMGB3/IGF2BP3/MCM3/PPAT/DKC1/KIF23/TPI1/PRELID1/SNRPA/LTV1/AHCY/PA2G4/LRPPRC/POLR2B/WDR12/SPC24/UCHL5/C1QBP/BRI3BP/CLNS1A/SNRPA1/NOC3L/CPSF6/POLR2D/AP1S1/COX10/IMMT/PSMB2/MCM10
GSE1448_CTRL_VS_ANTI_VBETA5_DP_THYMOCYTE_DN	GSE1448_CTRL_VS_ANTI_VBETA5_DP_THYMOCYTE_DN	124	-0.403409	-1.50085	0.006819	0.0426472	0.0312823	1540	tags=31%, list=18%, signal=25%	PTGFR/TMEM126A/KCTD12/NR4A2/PSMB9/RPS6KA1/CD53/IDI1/ST13/VAMP5/GAST/MAPRE2/GNAI3/ITM2A/GLI3/PTPN1/MDFIC/FGL2/LANCL1/FGFR3/NDFIP1/IL3RA/PRKCH/EGR1/AP1S2/MYH11/ZFP36L2/RGS2/CRTAP/ID3/GBP4/SCEL/SPTBN1/CD9/ZFP36/RAMP3/SCGB1A1/AQP4
GSE41867_NAIVE_VS_DAY30_LCMV_CLONE13_EXHAUSTED_CD8_TCELL_UP	GSE41867_NAIVE_VS_DAY30_LCMV_CLONE13_EXHAUSTED_CD8_TCELL_UP	108	-0.417985	-1.51447	0.00684039	0.0426908	0.0313143	1286	tags=23%, list=15%, signal=20%	SERPINE1/TRIM22/EGFL7/PRSS23/OASL/C3orf38/CFLAR/ZNFX1/PTGER2/STAT5A/BAALC/SNN/CPNE8/CDKN2B/P2RX7/SAMD9L/MAP3K8/IL7R/PRX/NEDD4L/FXYD6/PPP1R15A/PTGS2/IL6/STX11
GSE27786_BCELL_VS_MONO_MAC_UP	GSE27786_BCELL_VS_MONO_MAC_UP	104	0.364516	1.48671	0.00684349	0.0426908	0.0313143	2486	tags=43%, list=29%, signal=31%	RUVBL1/NDUFV1/ZMYND8/LTV1/SCYL1/MRPS18A/PHF14/LPIN2/TRIAP1/CIAO1/ERBB3/STRN3/RCC2/RPL39/TIMM9/NENF/C17orf80/UBTF/PSMD3/ESCO1/POLD1/SETD4/BCL2L12/CCT7/OTUD5/WDR55/ANKS3/IPO4/ERGIC1/MRPL22/RPS16/SIGLEC10/KHDRBS1/NFRKB/NDUFA12/CCT6A/ZNF383/SF3B2/NKRF/NMI/CTCF/PHB2/MIA3/CHD8/SPATA5L1
GSE33292_DN3_THYMOCYTE_VS_TCF1_KO_TCELL_LYMPHOMA_DN	GSE33292_DN3_THYMOCYTE_VS_TCF1_KO_TCELL_LYMPHOMA_DN	64	-0.47854	-1.60961	0.00687364	0.042824	0.031412	1576	tags=39%, list=19%, signal=32%	ITPKB/PINK1/PNMA2/TRIB1/PGM1/PTMS/SIGLEC5/CALCOCO1/NFYB/CD302/GAB2/ATP6V1E1/PHYHD1/SNX10/IL3RA/CDKN2B/CDR2L/EGFL6/NPR3/FCER1G/ABLIM3/PHACTR2/GDF10/CLEC3B/STX11
GSE2585_CD80_HIGH_VS_LOW_AIRE_KO_MTEC_UP	GSE2585_CD80_HIGH_VS_LOW_AIRE_KO_MTEC_UP	112	-0.418301	-1.52563	0.00697841	0.0432489	0.0317237	1012	tags=27%, list=12%, signal=24%	BTG3/SLA/ACSL1/CST7/IRAK3/PILRA/EMP2/ZYX/RAB32/CLEC1B/B3GALT2/MYADM/RHOQ/PENK/FILIP1L/FLRT3/NFKBIZ/FPR1/DUSP1/TREM1/OSM/SUSD2/HSPB2/SGCE/AK1/DCN/IL6/IL1A/CAV1/MAMDC2
GSE9006_1MONTH_VS_4MONTH_POST_TYPE_1_DIABETES_DX_PBMC_UP	GSE9006_1MONTH_VS_4MONTH_POST_TYPE_1_DIABETES_DX_PBMC_UP	94	-0.430013	-1.52278	0.00697155	0.0432489	0.0317237	1184	tags=31%, list=14%, signal=27%	TRIB1/SLC22A4/SERPINA1/NUFIP1/RPL37A/CXCL1/ACOT9/TAX1BP3/ICAM4/LRRFIP2/PTX3/BCL2A1/EMILIN2/TEX2/ALOX5/NLRP3/DHCR24/USP13/FLRT3/GNAQ/FPR1/TFRC/MME/LDLR/LIN7A/BMP2/PRKD1/KLF4/CAMK2N1
GSE36476_CTRL_VS_TSST_ACT_40H_MEMORY_CD4_TCELL_OLD_UP	GSE36476_CTRL_VS_TSST_ACT_40H_MEMORY_CD4_TCELL_OLD_UP	94	-0.429962	-1.5226	0.00697155	0.0432489	0.0317237	1735	tags=38%, list=20%, signal=31%	IL11RA/VCPIP1/ZBTB20/JOSD1/NKTR/NR4A2/BTN3A1/TLR3/CIRBP/NCOA1/PPP1CB/DPEP2/PPARGC1A/TXNIP/YPEL5/ZNF331/NLRP3/GATA3/FAM8A1/PTGER4/NR3C2/TSC22D3/ANXA1/GNAQ/FPR1/DUSP1/TSPYL1/CD69/MYH11/ZFP36L2/FOS/PLCD1/PZP/JUN/P2RX1/KLF2
GSE17974_0.5H_VS_72H_UNTREATED_IN_VITRO_CD4_TCELL_UP	GSE17974_0.5H_VS_72H_UNTREATED_IN_VITRO_CD4_TCELL_UP	99	-0.426581	-1.52246	0.00697155	0.0432489	0.0317237	1223	tags=28%, list=14%, signal=24%	JOSD1/SPTY2D1/ZHX1/LAPTM4A/EGR3/SCML1/SORBS3/NUFIP1/PXN/SLCO3A1/YPEL5/ITGA6/CXCL16/LEPROTL1/TSC1/PTGER4/ANXA1/TSPYL1/MYH11/ARHGAP21/SRGN/BTG2/ID2/KLF2/EDN1/ZFP36/IFNGR1/GADD45B
GSE21063_CTRL_VS_ANTI_IGM_STIM_BCELL_NFATC1_KO_3H_DN	GSE21063_CTRL_VS_ANTI_IGM_STIM_BCELL_NFATC1_KO_3H_DN	115	-0.41294	-1.51507	0.0069951	0.0432489	0.0317237	2501	tags=49%, list=29%, signal=35%	FAM53B/PIK3CA/ZNF33A/MAGED2/ZBTB10/BAZ2B/TNFSF14/ZNF805/RUFY3/TMCC1/NFAT5/TRAF6/SYNJ2BP/ZC3H12A/ARID5B/MN1/PARP8/HERC1/DUSP2/VCPIP1/ZBTB20/ITPKC/MAP3K2/ZHX1/POU6F1/HOMER1/ZNF559/LONRF3/EHD3/ZRANB1/BTN3A1/PDE4B/PIK3R1/CRK/LUZP1/SGK3/TSC22D1/BTN3A3/YPEL5/BCL2A1/TEX2/SNRPN/LEPROTL1/EID3/VAMP3/DKK3/UBL3/ZCCHC14/IL7R/FOS/CTSO/MXD4/BTG2/BMPR2/WWC2/CAMK2N1
GSE41176_WT_VS_TAK1_KO_UNSTIM_BCELL_UP	GSE41176_WT_VS_TAK1_KO_UNSTIM_BCELL_UP	115	-0.41267	-1.51408	0.0069951	0.0432489	0.0317237	1608	tags=29%, list=19%, signal=24%	JOSD1/PRDM16/AKT3/RAP1B/TNFRSF1B/ADRA1B/KMO/CALCOCO2/PODXL/TICAM1/INSIG1/P2RY14/PPP2CA/ACSL1/RPL35A/PTX3/BCL2A1/CHST7/HLA-DQB1/SNN/P2RX7/ICAM2/CDC42EP2/MAP3K8/CD69/PTGDS/CLIC4/BTG2/PPP1R15A/BMP6/CAMP/STX11/ADH1A
GSE23695_CD57_POS_VS_NEG_NK_CELL_UP	GSE23695_CD57_POS_VS_NEG_NK_CELL_UP	100	0.366166	1.49384	0.00703559	0.0434441	0.0318669	1895	tags=34%, list=22%, signal=27%	LTB/EIF4G3/LMNB2/ENC1/MTX1/MKI67/MFSD5/TYSND1/GRAMD1A/PELP1/CTBP1/PNPO/PTGES2/DUS1L/ZFYVE19/STRN3/WDR12/CANT1/MRPS23/MRPS12/CYP1B1/CHD1L/B3GALT6/DCTN5/BTBD6/TUBB/MRPL22/CERK/YEATS4/TAF6/SLC12A9/BMF/SRP72/TSFM
GSE37301_CD4_TCELL_VS_RAG2_KO_NK_CELL_DN	GSE37301_CD4_TCELL_VS_RAG2_KO_NK_CELL_DN	113	-0.421142	-1.53883	0.00707632	0.0435851	0.0319703	1172	tags=26%, list=14%, signal=22%	NCOA1/FBXO30/TMTC2/DUSP7/ADIPOR2/ETV5/CD44/TSC22D1/DNASE1L1/COBLL1/SLC25A20/ITGA1/IRAK3/GATA3/EIF1/LGALS3/MMP25/RAP2A/MYADM/ATP6V0E1/GNAQ/EGR1/FOS/TACC1/BMPR2/PROS1/NPNT/HPGD/EMP1
GSE33424_CD161_HIGH_VS_NEG_CD8_TCELL_UP	GSE33424_CD161_HIGH_VS_NEG_CD8_TCELL_UP	131	-0.391593	-1.47062	0.00707197	0.0435851	0.0319703	1211	tags=52%, list=14%, signal=45%	CYFIP1/ABCA1/ATF1/CD40/MEF2C/HEXA/CD74/SLC30A9/PLEKHB2/SMARCA2/SERPINB1/ALCAM/LYL1/GLCE/SLC25A36/PLCG2/KTN1/IL10RB/GGA2/HLA-DMB/SLC44A1/CASP4/IREB2/PISD/MTPN/HLA-DRB1/EPB41L2/HBS1L/BCL6/ZBTB20/CYP2B6/SYPL1/SERINC3/PSAP/KCTD12/RAB28/ICAM1/WBP4/ARL5A/ASNSD1/PPP1R15B/MDFIC/ETS1/NAPSA/LATS2/LY86/PKIG/ZDHHC14/MGAT1/HCK/BCL2A1/MCL1/RASSF2/CTSH/SNX2/INPP1/RHOQ/FCGR1A/AKAP12/TCF4/UBL3/GSTM3/ALDH1A1/NCF2/…
GSE1740_UNSTIM_VS_IFNA_STIMULATED_MCSF_IFNG_DERIVED_MACROPHAGE_UP	GSE1740_UNSTIM_VS_IFNA_STIMULATED_MCSF_IFNG_DERIVED_MACROPHAGE_UP	88	-0.427561	-1.51095	0.00710726	0.0437204	0.0320696	1490	tags=27%, list=18%, signal=23%	CARD6/LILRA2/BTN3A1/GBP1/SERPINB8/HPSE2/TINF2/HIVEP3/NEBL/RALA/IHH/NEUROD2/CCND2/TJP1/VSIG2/JAM2/LIMS2/ID3/KCNJ8/ADCY4/GIMAP8/STARD8/EMP1/MARCO
GSE7509_UNSTIM_VS_FCGRIIB_STIM_MONOCYTE_UP	GSE7509_UNSTIM_VS_FCGRIIB_STIM_MONOCYTE_UP	97	0.37372	1.51652	0.00723872	0.0444729	0.0326216	2210	tags=47%, list=26%, signal=35%	IGF2BP3/TIMP1/SNRPC/AGR2/SSRP1/CCT3/IGFBP3/LCN2/SUMO3/TUFM/SDF2L1/HDGF/HPRT1/CIB1/TMCO1/HSPD1/UXT/MRPS33/ITM2C/PHGDH/LRRC59/AP1S1/HSP90AB1/OGFR/PGK1/RHBDD1/EXOSC1/HIBADH/CCT7/EFTUD2/MRPL15/MRPL52/ERGIC1/TPMT/NDUFB10/DHCR7/RABAC1/NUDT14/NMT1/PON3/AGPAT3/GAMT/PRMT5/ZBTB32/PDCD5/CASP6
GSE25123_WT_VS_PPARG_KO_MACROPHAGE_ROSIGLITAZONE_STIM_UP	GSE25123_WT_VS_PPARG_KO_MACROPHAGE_ROSIGLITAZONE_STIM_UP	123	-0.402649	-1.50338	0.00725831	0.0444821	0.0326283	2032	tags=38%, list=24%, signal=29%	LRRC4/FEZ2/CCND1/PHKB/EPB41L2/GPR155/MAF/SLC25A4/NFIA/TSPAN31/FOLR2/ABCG2/NRP1/ARHGEF12/TBC1D4/CARD6/CTSF/TMEM9B/DAB2/SEC14L1/SLCO2B1/ETS1/ANKFY1/ZDHHC14/NBL1/LTC4S/SESN1/ANKS1A/PCDH12/DIAPH2/MGST2/PLEKHA1/GAS6/GYPC/CITED2/C1QB/EML1/ARHGAP21/CXCL12/BMPR2/A2M/ADRB2/C1QA/PDGFB/CYBRD1/VSIG4/MAMDC2
GSE2770_IL12_ACT_VS_ACT_CD4_TCELL_6H_UP	GSE2770_IL12_ACT_VS_ACT_CD4_TCELL_6H_UP	99	0.366454	1.48743	0.00725847	0.0444821	0.0326283	1920	tags=38%, list=23%, signal=30%	UBE2C/RPL8/SMARCA4/PPP1R14B/ENC1/C1orf131/RUVBL1/CSK/MPZL1/UCK2/NIT2/LSM7/YIF1A/TIMM10/PSMA5/PTCD1/MCM6/TMEM14C/CCDC57/XPOT/TMUB2/REPIN1/ANAPC11/KCNN4/WDR55/DDB1/ENO3/PKMYT1/SURF4/INSR/SRRM2/GOLGA8A/MCM7/RNASET2/KLHL22/TES/RGL2/NDUFS6
GSE24574_NAIVE_VS_TCONV_CD4_TCELL_DN	GSE24574_NAIVE_VS_TCONV_CD4_TCELL_DN	120	0.345224	1.42391	0.00731799	0.0447905	0.0328545	1469	tags=32%, list=17%, signal=27%	HYOU1/SNRPC/PPAT/MIF/PSMB5/ENO1/AHCY/HPRT1/LSM7/AATF/ZBTB24/VDAC3/PA2G4/RPN2/NME1/PHB/DNAJC3/CDK4/CALU/PCCB/ALG8/ZNF195/AK2/TFCP2/MRPS12/GTF2E2/XPOT/HSP90AB1/FADD/EIF4E2/IMMT/METTL1/SCRIB/TM9SF1/NT5E/BET1/MTA1/NUP160/NUP133
GSE33425_CD8_ALPHAALPHA_VS_ALPHABETA_CD161_HIGH_TCELL_DN	GSE33425_CD8_ALPHAALPHA_VS_ALPHABETA_CD161_HIGH_TCELL_DN	109	0.347667	1.42193	0.00748963	0.0457835	0.0335829	1723	tags=34%, list=20%, signal=27%	STK39/EZH2/PRC1/PFKP/SSRP1/KIF23/TNFRSF9/MKI67/UCK2/PTTG1/RANBP1/ACP6/ACIN1/PDE9A/PPIC/ITM2C/LMNB1/GTF2I/RPS14/DNMT1/SAR1B/LAG3/NR2C2/POLR2D/ARL4C/MRPL41/MX1/PRKACB/RAB3IP/SURF4/DHFR/GFI1/KLHDC4/GEMIN5/PDK1/MCM7/PRIM1
GSE14415_INDUCED_TREG_VS_FOXP3_KO_INDUCED_TREG_DN	GSE14415_INDUCED_TREG_VS_FOXP3_KO_INDUCED_TREG_DN	106	-0.405719	-1.46492	0.00760545	0.0464332	0.0340595	1759	tags=38%, list=21%, signal=30%	CHMP5/SWAP70/SYPL1/SERINC3/GABARAPL2/ATP2B4/NR4A2/PRF1/DSTN/NPTN/PRKX/ITGAX/SLC25A24/NFIL3/LRRFIP2/PHF11/ACOT7/PTPN13/CD44/COBLL1/CST7/PGLYRP1/ITGA1/SBDS/MLKL/SNX10/GIMAP7/RAP2A/MYADM/CST3/ANXA1/PRKCE/AHNAK/MAP3K8/JDP2/SRGN/KCNJ8/ID2/EPAS1/ACADL
GSE45365_NK_CELL_VS_BCELL_DN	GSE45365_NK_CELL_VS_BCELL_DN	67	-0.46903	-1.58625	0.00765284	0.0466641	0.0342288	1244	tags=25%, list=15%, signal=22%	DOK2/UBE2E2/BCAT1/ST6GALNAC3/NEDD9/PAK4/FLYWCH1/TMEM70/DENND4A/PDE3B/REP15/SASH1/C1QA/ANGPT1/CALCRL/SLC19A3/INMT
GSE20152_SPHK1_KO_VS_HTNFA_OVEREXPRESS_ANKLE_DN	GSE20152_SPHK1_KO_VS_HTNFA_OVEREXPRESS_ANKLE_DN	117	0.340865	1.40635	0.0077157	0.0469886	0.0344668	1566	tags=31%, list=18%, signal=25%	CCNE1/PARP1/PPAT/SSRP1/MTFR1/CCNA2/RUVBL1/NVL/KHSRP/NUDC/AATF/AARSD1/PDIA6/FOXRED2/TRIM26/DDX56/RPL5/ADORA3/CBX5/GTF2I/REXO4/YIPF1/LRFN3/NENF/TCFL5/XRCC6/IMMT/TMEM63A/TUBG1/APOBEC3C/RPS6KB1/RMI1/LRFN4/MRPL52/MRPS34/RPL26L1
GSE7400_CTRL_VS_CSF3_IN_VIVO_TREATED_PBMC_UP	GSE7400_CTRL_VS_CSF3_IN_VIVO_TREATED_PBMC_UP	111	0.342588	1.4	0.00775577	0.0471737	0.0346026	1124	tags=23%, list=13%, signal=21%	PARP1/CCT2/TARBP2/SRPRB/ZNF593/DKC1/GPATCH4/ZBTB41/LRPPRC/TRIAP1/BOLA3/ILF2/HSPD1/MRPL24/RPL5/ODC1/MRPS33/NOLC1/CLNS1A/PRKDC/DPP4/RSL1D1/MUTYH/WDR4/TFB2M/HSP90AB1
GSE34515_CD16_NEG_MONOCYTE_VS_DC_UP	GSE34515_CD16_NEG_MONOCYTE_VS_DC_UP	120	-0.402265	-1.49316	0.00779957	0.047381	0.0347546	1955	tags=38%, list=23%, signal=30%	DAZAP2/VNN2/GPR155/MAN1C1/NFATC1/N4BP1/SWAP70/DAPK1/LAPTM4A/CCPG1/MTMR6/C3AR1/TNFRSF1B/GPBAR1/SERPINA1/MCOLN1/SCARB2/SNTB2/PIK3R1/ASAH1/SDHB/RBP7/DUSP6/CD300LF/MSN/SH2D3C/PAPSS1/MAN1A1/DUSP7/OSTM1/SLC44A2/KCNE1/ZBTB16/FFAR2/SESN1/LST1/KCTD9/HEY1/RP2/FCER1G/LTA4H/P2RX1/SLC11A1/RRAS/CYBRD1/SFTPD
GSE1925_CTRL_VS_3H_IFNG_STIM_IFNG_PRIMED_MACROPHAGE_DN	GSE1925_CTRL_VS_3H_IFNG_STIM_IFNG_PRIMED_MACROPHAGE_DN	111	-0.407398	-1.48872	0.00799063	0.0484811	0.0355616	1148	tags=23%, list=14%, signal=21%	PKD2/GAB1/MCOLN2/RYR2/ABHD5/DNASE1L1/PTX3/PPARGC1A/HCK/SLC7A7/CEBPB/ITGA6/FAS/SGCB/CDR2L/ST7/GLRX/MCAM/CRTAP/SEMA5A/TRPV2/HSD11B1/PROS1/CA2/EMP1/FABP4
GSE1460_INTRATHYMIC_T_PROGENITOR_VS_NAIVE_CD4_TCELL_CORD_BLOOD_UP	GSE1460_INTRATHYMIC_T_PROGENITOR_VS_NAIVE_CD4_TCELL_CORD_BLOOD_UP	127	0.333386	1.40481	0.00800937	0.0485344	0.0356007	1994	tags=35%, list=24%, signal=28%	CDC20/FEN1/PRC1/TNFRSF21/CCNA2/DSG2/DENR/RUVBL1/CENPE/UCK2/SND1/AIFM1/GOT2/ADA/FKBP3/STIL/PA2G4/PAICS/RFX5/IMPDH2/NUBPL/GOT1/MCM6/PCCB/C1orf112/SCRN1/SPAG1/IMMT/CCT7/RMI1/BAZ1B/UPF2/GNL2/TOR1B/GORASP2/TUBB/GMNN/CCT5/CD2AP/IDE/GTF3C3/PGRMC1/PGD/DDX1/PTP4A2
GSE15330_MEGAKARYOCYTE_ERYTHROID_VS_GRANULOCYTE_MONOCYTE_PROGENITOR_UP	GSE15330_MEGAKARYOCYTE_ERYTHROID_VS_GRANULOCYTE_MONOCYTE_PROGENITOR_UP	103	-0.415423	-1.49064	0.00802209	0.0485511	0.0356129	1613	tags=37%, list=19%, signal=30%	ARHGAP18/SPTY2D1/ATP2B4/CDC42EP3/PRF1/DSTN/PLSCR1/NDUFS4/ITGAX/CCDC50/MYO1F/GIMAP1/SLA/ABHD5/NFIL3/TNFSF9/S100A9/PHF11/ACOT7/CD44/COBLL1/GMFG/ZYX/SNX10/GIMAP7/NDFIP1/RAP2A/MYADM/ANXA1/MPHOSPH6/AP1S2/AHNAK/CASP1/SRGN/CHPT1/ID2/S100A8/IFNGR1
GSE22886_NAIVE_CD8_TCELL_VS_NEUTROPHIL_UP	GSE22886_NAIVE_CD8_TCELL_VS_NEUTROPHIL_UP	108	0.357324	1.4569	0.0080382	0.0485883	0.0356402	764	tags=20%, list=9%, signal=19%	HYOU1/STK39/MCM3/B4GALT3/PFKP/SSRP1/SUMO3/LAX1/BCR/SCAMP3/ATP2A2/TUFM/AIFM1/SNRPA/IDH2/UBE3C/XBP1/LRPPRC/YIF1A/ACSL5/ATP8A1/PSMA5
GSE3720_UNSTIM_VS_PMA_STIM_VD2_GAMMADELTA_TCELL_UP	GSE3720_UNSTIM_VS_PMA_STIM_VD2_GAMMADELTA_TCELL_UP	100	0.362889	1.48047	0.00804869	0.0485909	0.0356422	1929	tags=36%, list=23%, signal=28%	CDCA7/RPS10/LTB/HOOK1/RPS2/DKC1/IKBKE/PPP1R14B/WDR74/RUVBL1/SND1/RALGPS2/RPL10A/HSH2D/PAICS/IMPDH2/GEMIN6/C1QBP/RPL39/RPL19/DPP4/RPL23A/EOMES/BST2/TERT/RPLP1/DGUOK/MNS1/RBM6/PDK1/CCT5/RPL18/MTHFD1L/BATF/RPS27/RPL29
GSE7764_IL15_NK_CELL_24H_VS_SPLENOCYTE_UP	GSE7764_IL15_NK_CELL_24H_VS_SPLENOCYTE_UP	99	0.361243	1.46628	0.0080586	0.0485909	0.0356422	2598	tags=51%, list=31%, signal=35%	EZH2/TPI1/MTBP/GART/SDF2L1/BYSL/AIFM1/IGFBP5/NCBP2/TP53BP1/HMGA1/SLC25A1/NR2F6/KRTCAP2/YIF1A/DDX56/POLR2B/YIPF2/LIG1/WDR5/SLC7A1/GNPDA1/AP1S1/TBC1D7/SURF6/PIGF/PSMD2/CDYL/CDC25A/ALG5/ATP1B1/WDR18/PANK1/GRWD1/GSS/ENTPD7/PRMT5/MRPL18/DPAGT1/ZWILCH/ZCCHC17/RNF121/PSMC2/STMN1/POLDIP2/RABEPK/ALDOA/GDPD5/CDK5RAP3/THYN1
GSE40274_XBP1_VS_FOXP3_AND_XBP1_TRANSDUCED_ACTIVATED_CD4_TCELL_DN	GSE40274_XBP1_VS_FOXP3_AND_XBP1_TRANSDUCED_ACTIVATED_CD4_TCELL_DN	106	0.344594	1.40437	0.00813114	0.0489073	0.0358742	2338	tags=45%, list=28%, signal=33%	BASP1/DKC1/CACNB3/MTX1/GPATCH4/MAGED1/BYSL/KHSRP/PELP1/RANBP1/HEATR1/TIA1/TFDP1/ADSL/NETO2/WDR12/HOMER3/ODC1/ZMYM3/SLC7A1/GPAA1/WDR4/JMJD4/XRCC6/METTL1/EMILIN1/TTC3/LRFN4/DDB1/TUBB/ALDH7A1/MRPL22/TRMT1/TAF2/DDX19A/TCF7/CCT6A/GSPT1/MECR/POGZ/PDCD5/RPL31/PPA1/ANP32B/CBX3/TNFSF4/METAP2/RRS1
GSE7852_LN_VS_THYMUS_TCONV_DN	GSE7852_LN_VS_THYMUS_TCONV_DN	106	0.344543	1.40416	0.00813114	0.0489073	0.0358742	1205	tags=23%, list=14%, signal=20%	CDC20/UBE2C/IGF2BP3/RAD51AP1/EZH2/PRC1/PFKP/NUSAP1/CENPE/CCDC34/CKS1B/NCAPG2/PLK1/SOX4/CXXC5/SKP2/MFSD8/PTPRF/EIF2B4/UHRF1/RPL7L1/SUPT16H/ZBED4/FUT8
GSE13547_2H_VS_12_H_ANTI_IGM_STIM_ZFX_KO_BCELL_UP	GSE13547_2H_VS_12_H_ANTI_IGM_STIM_ZFX_KO_BCELL_UP	94	-0.426976	-1.51202	0.0081792	0.0491357	0.0360418	1431	tags=32%, list=17%, signal=27%	VAMP5/CCPG1/CHD9/RBL2/ZBTB2/FYN/RPL37A/NCK1/GIMAP1/TOX/ST6GALNAC3/NEDD9/PTPN13/LATS2/ARID4A/CST7/CCND2/PLEKHA1/PENK/DUSP1/DAPK2/PHACTR2/CASP1/TNFSF10/RGS2/FRY/KCNJ8/KLF2/CD55/SLPI
GSE29949_CD8_NEG_DC_SPLEEN_VS_CD8_POS_DC_SPLEEN_UP	GSE29949_CD8_NEG_DC_SPLEEN_VS_CD8_POS_DC_SPLEEN_UP	96	-0.414642	-1.4664	0.00825223	0.0494553	0.0362762	1128	tags=26%, list=13%, signal=23%	CALCOCO1/GAB1/NFIL3/NEUROD2/LY86/GAB2/TNR/SIRPB1/DIAPH2/CDKN1C/SGCA/FOXF2/SGCG/ANXA1/FBP1/EML1/PPARG/CXCL12/IGFBP6/ID4/EPAS1/CYP4B1/TMEM47/CLIC5/AGER
GSE23925_DARK_ZONE_VS_NAIVE_BCELL_DN	GSE23925_DARK_ZONE_VS_NAIVE_BCELL_DN	106	-0.403989	-1.45867	0.00825271	0.0494553	0.0362762	2331	tags=51%, list=27%, signal=37%	TEX11/EGLN2/PNRC1/PRKAB1/ARL5B/TP53INP2/VPS37B/PER1/NR1H2/LTK/DNAJB1/CASKIN2/YRDC/ISCU/TOB2/DUSP2/KBTBD2/FBXO33/ITPKC/HCLS1/EGR3/AUH/NR4A2/TRIB1/ADRA1B/UNC13D/DUSP6/PTPN1/AOX1/CCND3/PPP1R15B/NCOA7/BTG3/SLA/ENPP2/ETF1/CSRP1/BCL2A1/VAMP2/GATA3/MAP3K11/CCNL1/NFKBIZ/EIF1B/DUSP1/EGR1/ZCCHC14/CD69/FOS/SRGN/ID3/FOSB/EFEMP1/ZFP36
GSE34156_NOD2_LIGAND_VS_TLR1_TLR2_LIGAND_6H_TREATED_MONOCYTE_UP	GSE34156_NOD2_LIGAND_VS_TLR1_TLR2_LIGAND_6H_TREATED_MONOCYTE_UP	121	-0.398386	-1.48329	0.00826491	0.0494676	0.0362852	1068	tags=21%, list=13%, signal=18%	HSDL2/LHX6/ANKFY1/PTPN13/TXNIP/ZNFX1/DLL1/RFX2/ACP5/CD47/TSC22D3/MAP3K11/HMGCS2/DUSP1/TSPYL1/PRKCE/TNFSF10/JUN/CLIC4/GBP4/KLF4/ANGPT1/ZFP36/IL6/IFNGR1
GSE25123_WT_VS_PPARG_KO_MACROPHAGE_IL4_STIM_DN	GSE25123_WT_VS_PPARG_KO_MACROPHAGE_IL4_STIM_DN	109	-0.41462	-1.50488	0.0082767	0.0494774	0.0362924	1873	tags=36%, list=22%, signal=28%	KLRG1/MAF/EPDR1/NFATC1/LITAF/F13A1/NRP1/DHRS3/VCL/ATP2B4/NR4A2/TNFRSF1B/PLSCR1/SHE/PPFIBP1/HIVEP3/ICAM1/TMEM87A/LGALS1/TSC22D1/RIN2/BCL2A1/RAB8B/PTGER2/NDFIP1/ANXA2/AKR1C3/GABARAPL1/ACTG2/TMBIM1/MAP3K8/SRGN/BMPR2/FAM89A/S100A4/KLF4/IL1RL1/ACADL/STX11
GSE36392_MAC_VS_NEUTROPHIL_IL25_TREATED_LUNG_DN	GSE36392_MAC_VS_NEUTROPHIL_IL25_TREATED_LUNG_DN	94	-0.426503	-1.51035	0.00828899	0.0494901	0.0363017	1816	tags=37%, list=21%, signal=30%	NFIA/STK40/IFRD1/MPST/IL1R1/COPZ2/IL1RN/DHRS3/PRKAR1A/CD53/PEPD/TRIB1/VAT1/MAPK1/TNFRSF11B/CDH23/PLAGL1/TMEM88/LUZP1/CSRP1/CCR1/NR3C2/CDR2L/OSCAR/NFKBIZ/TREM1/C1QB/CGNL1/GPR65/ACOT1/MT1E/OLR1/IL1A/AQP4/TMEM100
GSE17721_LPS_VS_POLYIC_2H_BMDC_UP	GSE17721_LPS_VS_POLYIC_2H_BMDC_UP	125	-0.404419	-1.50297	0.0083583	0.0497819	0.0365158	2275	tags=42%, list=27%, signal=31%	HAGH/DEXI/CA3/CCL13/UFM1/TPP2/IFITM2/CHD1/WDR48/NFKB1/CACHD1/CAPN9/GPR155/NUDT9/STK40/FDFT1/DNAJB6/KBTBD2/IL1RN/CD86/S100A1/PALLD/IDI1/RAP1B/ALDH3A1/SERPINE1/SPTAN1/ST3GAL1/CD200/MCOLN2/MDFIC/NCK1/P2RY14/ACSL1/NR3C1/PDPN/BRI3/MT2A/SLC12A4/DLST/PRKCH/FPR1/DUSP1/EGR1/RGS2/SASH1/ANG/KLF6/CALCRL/KLF9/ANKRD1/FABP4
GSE9650_EFFECTOR_VS_MEMORY_CD8_TCELL_DN	GSE9650_EFFECTOR_VS_MEMORY_CD8_TCELL_DN	140	-0.39641	-1.50243	0.00835612	0.0497819	0.0365158	1727	tags=32%, list=20%, signal=26%	HPCAL1/ZBTB20/RPGR/BTG1/LAMP1/ADI1/ITPKB/POU6F1/SSBP2/KCTD12/CTSS/C3AR1/NR1D2/SNTB2/MBP/MIDN/DUSP6/ARRB1/MCOLN2/ABCG1/GSTO1/VAMP2/SESN1/GATA3/CCND2/EIF1/PLEKHA1/RHOB/SMAD7/NFKBIZ/DUSP1/JUND/IL7R/ZFP36L2/FOS/RGS2/NEDD4L/JUN/MYC/KCNJ8/KLF6/ADRB2/FOSB/KLF4/ZFP36
GSE1460_INTRATHYMIC_T_PROGENITOR_VS_CD4_THYMOCYTE_DN	GSE1460_INTRATHYMIC_T_PROGENITOR_VS_CD4_THYMOCYTE_DN	127	-0.39675	-1.4784	0.00840408	0.0499935	0.036671	1797	tags=38%, list=21%, signal=30%	MAN1C1/JAK1/PTPN12/CTSL/GRB10/ARL6IP5/DHRS3/VCL/ITPKB/IL16/CD53/RGS12/TNFRSF1B/PDE4B/DOK2/CD200/SCML1/SPON1/MSN/PLA2G4C/KLF10/PRMT2/ABLIM1/NEDD9/LBH/RAB8B/SLC7A7/PPP2R5A/RASSF2/ADARB1/LEPROTL1/BACH2/PLEKHA1/PRKCH/CACNA2D2/TSC22D3/SMAD7/DCHS1/EGR1/TNFSF10/GPR65/ABCB1/ID3/GIMAP4/SPTBN1/SPOCK2/GIMAP5/EPAS1
